# Supplementary material for: ADARs regulate cuticle collagen expression and promote survival to pathogen infection
Source: BMC Biol. 2024 Feb 16;22:37. doi: 10.1186/s12915-024-01840-1 (PMC10870475; doi:10.1186/s12915-024-01840-1)
Supplement: Supplementary file 8 — Additional file 8: Table S8. Differentially expressed genes in adr-1(-) animals compared to wildtype animals grown on PA14 for 7 h (Related to Fig. 3). Differentially expressed genes are listed as Wormbase annotations and Gene name. [file 12915_2024_1840_MOESM8_ESM.xlsx]

## Sheet: Differentially exp adr-1(-)
Additional file 8: Table S8. Differentially expressed genes in adr-1(-) animals grown on PA14 for 7 hours compared to wildtype animals grown in the same conditions (Related to Figure 3). Differentially expressed genes are listed as Wormbase annotations in Column A and Gene name in Column B. The log2fold change values, raw p values and the adjusted p values as obtained from the DESeq2 analysis are…
Gene	Gene name	log2FoldChange	pvalue	padj	N2PA14rep1	N2PA14rep2	adr1PA14rep1	adr1PA14rep2	Misregulated in animals exposed to PA14 (Troemel, 2006) ?
WBGene00006926	vit-2	-2.39899	1.13e-57	1.49e-53	28019.8	26832.4	5570.06	4827.55	No
WBGene00006930	vit-6	-2.68772	5.32e-48	3.52e-44	46376.1	44451.8	8086.27	6007.91	No
WBGene00044728	Y53F4B.45	-2.32429	7.4e-26	3.26e-22	1981.28	1468.77	310.866	379.597	No
WBGene00010641	crml-1	-1.33262	7.99e-21	2.64e-17	3809.83	3808.52	1505.52	1519.48	No
WBGene00017501	pud-3	-1.52749	1.59e-11	4.21e-08	879.429	863.98	251.546	355.53	No
WBGene00007496	npax-4	-3.87982	3.5e-11	7.72e-08	129.147	77.0577	8.25973	5.4697	No
WBGene00010456	srdh-1	-1.24641	8.5e-11	1.61e-07	2373.84	1815.53	869.524	897.03	No
WBGene00010351	cbd-1	-0.941808	1.03e-10	1.7e-07	20099.8	18860.4	10706.1	9574.16	No
WBGene00013297	Y57G11B.5	-2.33654	6.72e-10	9.88e-07	671.359	448.335	153.18	66.7303	No
WBGene00006541	tbh-1	-1.4468	9.18e-10	1.22e-06	1320.17	971.393	476.061	363.188	No
WBGene00000496	chs-1	-0.948263	1.86e-09	2.24e-06	4982.41	4507.87	2613.08	2303.84	No
WBGene00004728	sax-2	-0.957137	2.18e-09	2.41e-06	3005.23	3285.46	1519.79	1721.86	No
WBGene00007282	clec-223	-1.65979	4.2e-09	4.28e-06	535.037	433.157	185.468	119.239	No
WBGene00019540	epic-2	-0.961687	5.14e-09	4.63e-06	16203.8	14312.9	8510.52	7156.55	No
WBGene00016534	C39D10.7	-0.9847	5.3e-09	4.63e-06	6059.66	5244.59	3083.13	2627.64	No
WBGene00016064	acd-1	1.57351	5.59e-09	4.63e-06	100.448	143.607	368.684	355.53	No
WBGene00006929	vit-5	-3.69883	1.06e-08	8.27e-06	5093.1	4757.73	548.896	208.942	No
WBGene00044212	Y68A4A.13	2.38632	1.32e-08	9.73e-06	78.9231	47.8691	212.5	453.985	No
WBGene00008707	epic-1	-0.845888	1.75e-08	1.22e-05	32634.2	27989.4	16813	16916.7	Yes
WBGene00007698	qns-1	-0.778999	2.29e-08	1.51e-05	8250.03	8056.03	4587.9	4916.16	No
WBGene00022820	ZK813.1	-1.84251	5.53e-08	3.49e-05	1507.74	859.31	426.502	231.915	No
WBGene00016084	cht-3	-1.27121	6.81e-08	4.09e-05	2450.72	1815.53	1031.71	734.033	No
WBGene00010085	F55B11.3	-1.55106	8.27e-08	4.59e-05	604.736	448.335	217.756	140.024	No
WBGene00013392	Y62H9A.4	-1.56103	8.32e-08	4.59e-05	825.105	537.068	273.322	187.064	No
WBGene00000298	cat-4	-0.814217	9.9e-08	5.24e-05	2251.87	2225.33	1221.69	1325.85	No
WBGene00003865	oma-2	-1.13413	1.1e-07	5.59e-05	2117.6	1847.05	1053.49	750.442	No
WBGene00008378	ule-3	-1.42789	1.46e-07	7.01e-05	3796.51	2579.1	1459.72	907.97	No
WBGene00044535	K11D12.13	-1.34013	1.48e-07	7.01e-05	821.006	583.77	313.119	240.667	No
WBGene00009897	skpo-1	-1.10902	1.7e-07	7.74e-05	1489.29	1133.68	661.529	553.533	No
WBGene00004567	rrn-2.1	1.21918	2.05e-07	8.78e-05	5618.92	3795.67	9371.04	12551.9	No
WBGene00021344	Y37B11A.2	-1.22539	2.06e-07	8.78e-05	396.666	433.157	159.187	196.909	No
WBGene00022110	Y71F9AL.4	0.986295	2.44e-07	0.000100866	330.042	323.409	668.287	625.733	No
WBGene00008797	F14D7.10	3.32939	2.83e-07	NA	5.12488	8.17278	56.3163	76.5758	No
WBGene00013867	ZC373.2	-1.27204	3.28e-07	0.000131716	1233.05	869.817	498.587	370.845	No
WBGene00008629	cpt-5	-1.0558	4.13e-07	0.000160134	768.732	722.707	316.873	402.57	No
WBGene00000757	col-184	-0.862853	4.24e-07	0.000160134	24960.2	19945.1	12862.6	11828.8	No
WBGene00011011	R04D3.3	-1.784	5.9e-07	0.000216957	543.237	331.581	162.942	89.703	No
WBGene00000751	col-178	-1.14315	6.26e-07	0.000223818	16215.1	11200.2	7098.11	5313.26	No
WBGene00000715	col-142	-1.28468	7.07e-07	0.000246148	5746.01	3397.54	2085.21	1667.16	Yes
WBGene00000680	col-106	-0.891059	7.69e-07	0.000261011	23110.1	17489.8	11070.3	10822.3	No
WBGene00000696	col-122	-0.847796	8.54e-07	0.000282466	41667.3	32889.6	21543.6	19882.3	No
WBGene00005832	srw-85	1.15448	8.84e-07	0.000285239	153.746	147.11	339.4	330.37	No
WBGene00000754	col-181	-0.869232	9.52e-07	0.00029982	35591.3	27744.3	18237.5	16434.3	No
WBGene00019782	M60.7	0.98767	1.08e-06	0.000333711	372.066	366.608	803.446	659.645	No
WBGene00000752	col-179	-1.15657	1.15e-06	0.000344972	6148.83	4056.03	2582.29	1994.25	No
WBGene00013647	Y105C5B.5	-0.975279	1.23e-06	0.00036146	2724.39	1991.82	1238.21	1160.67	No
WBGene00000608	col-19	-1.10721	1.42e-06	0.000407156	34636	23708.1	15461.5	11619.8	No
WBGene00000698	col-124	-0.954338	1.8e-06	0.000505622	78412.7	55625.1	36504.2	32669.4	No
WBGene00004078	pos-1	-0.980702	1.84e-06	0.000506881	3880.56	3215.41	2066.43	1527.14	No
WBGene00004984	spn-4	-0.826952	2.16e-06	0.000577063	4675.94	4182.13	2754.24	2237.11	No
WBGene00011454	lron-14	-0.822878	2.18e-06	0.000577063	1953.6	2207.82	1085.03	1268.97	No
WBGene00003410	mrp-4	-0.842884	2.38e-06	0.000618262	2259.05	1834.21	1178.14	1103.78	No
WBGene00019811	egg-2	-1.02855	2.57e-06	0.000654389	1580.51	1287.8	807.951	596.197	No
WBGene00012557	Y37D8A.19	-1.3553	2.77e-06	0.000692444	681.609	521.89	291.343	177.218	No
WBGene00010000	F53F8.3	-1.9472	3.27e-06	0.000802196	177.321	117.922	47.3057	28.4424	No
WBGene00000656	col-80	-1.20298	3.37e-06	0.000811033	31652.3	20988.9	13816.3	9047.97	Yes
WBGene00016627	C44B7.5	-1.31716	3.52e-06	0.000824309	1551.81	951.545	593.199	410.227	No
WBGene00012777	lact-8	0.820132	3.61e-06	0.000824309	514.538	548.744	977.651	898.124	No
WBGene00008393	D1086.6	-0.942153	3.61e-06	0.000824309	2248.8	1692.93	1102.3	948.445	No
WBGene00010492	meg-1	-1.38212	4.64e-06	0.00103154	712.358	462.346	271.069	178.312	No
WBGene00009626	F42A8.1	-0.950976	4.68e-06	0.00103154	1647.14	1206.07	758.393	717.624	Yes
WBGene00003092	lys-3	1.07267	4.85e-06	0.00105154	187.571	189.142	433.26	357.718	Yes
WBGene00004374	rme-2	-0.837136	5.84e-06	0.00122707	7711.92	6457.66	4411.45	3518.11	No
WBGene00021056	W06B4.1	-0.882999	5.93e-06	0.00122707	1420.62	1151.19	747.13	646.518	No
WBGene00009035	gfat-2	-0.849255	6.02e-06	0.00122707	4536.54	3978.98	2665.64	2058.79	No
WBGene00006562	tdc-1	-0.839492	6.05e-06	0.00122707	1986.4	1657.91	1100.05	935.318	No
WBGene00010084	F55B11.2	-1.15963	6.25e-06	0.00122707	2519.39	1614.71	1061.75	787.636	No
WBGene00008794	F14D7.7	2.37229	6.29e-06	0.00122707	13.3247	15.178	64.576	83.1394	No
WBGene00011741	T12G3.6	-1.33143	6.31e-06	0.00122707	608.836	423.817	247.041	161.903	No
WBGene00003029	lin-44	-2.03784	6.47e-06	0.00123972	81.9981	123.759	27.7827	21.8788	No
WBGene00003539	nas-20	-0.895088	6.64e-06	0.00123972	648.81	576.765	342.403	316.148	No
WBGene00011891	del-6	-0.875223	6.65e-06	0.00123972	4715.91	3830.7	2055.17	2606.86	No
WBGene00009899	efl-3	0.85345	6.86e-06	0.00124815	540.162	669.001	1115.06	1067.68	No
WBGene00000113	alh-7	-0.865139	6.89e-06	0.00124815	780.007	880.325	486.573	423.355	No
WBGene00017177	F02E8.4	-1.4183	7.02e-06	0.0012547	664.184	468.184	268.817	153.152	No
WBGene00003231	mex-6	-0.762087	7.11e-06	0.0012547	3252.25	2835.96	1926.77	1661.69	No
WBGene00007440	C08E8.4	0.822522	7.26e-06	0.00126468	773.857	819.613	1547.57	1267.88	No
WBGene00014097	ZK829.9	-1.40217	7.41e-06	0.00127363	486.863	350.262	195.981	119.239	No
WBGene00012880	Y45F10C.4	-0.876459	8.13e-06	0.00138001	1557.96	1194.39	741.874	758.1	No
WBGene00003230	mex-5	-0.707862	8.35e-06	0.00139934	7131.78	6280.2	4358.13	3851.76	No
WBGene00009503	F37A8.5	0.829083	8.53e-06	0.00141078	941.953	1160.53	1992.85	1739.36	No
WBGene00023069	rncs-1	-1.57786	9.81e-06	0.00160278	129.147	131.932	39.7969	48.1333	No
WBGene00011986	T24D1.3	-0.898146	1.02e-05	0.00164261	1380.64	1090.48	717.845	607.136	No
WBGene00235114	ZK105.13	1.7428	1.11e-05	0.00175206	35.8742	37.3613	103.622	142.212	No
WBGene00017964	F31F7.1	-0.711652	1.11e-05	0.00175206	4191.13	3579.68	2463.65	2280.86	No
WBGene00011446	T04F8.8	-0.757518	1.13e-05	0.00175686	4371.52	3675.42	2212.11	2549.97	No
WBGene00008377	D1054.10	-1.42577	1.14e-05	0.00176013	2570.64	1568.01	1009.19	529.467	No
WBGene00000868	cyb-3	-0.821396	1.55e-05	0.00235757	4467.87	3711.61	2582.29	2044.57	No
WBGene00018656	F49H12.5	1.12014	1.58e-05	0.00238056	2820.73	4582.6	9343.25	6745.23	No
WBGene00011352	rskn-1	-0.734388	1.65e-05	0.00244654	2987.8	2524.22	1745.81	1566.52	No
WBGene00007757	C27A7.6	-0.847154	1.66e-05	0.00244654	692.884	619.964	384.453	344.591	No
WBGene00003581	ndx-4	0.816383	1.71e-05	0.00246271	358.742	356.1	651.017	607.136	No
WBGene00004241	puf-5	-0.925102	1.71e-05	0.00246271	4695.41	3791	2606.32	1860.79	No
WBGene00119204	ZC116.5	-1.38497	1.73e-05	0.00246271	243.944	170.461	84.099	74.3879	No
WBGene00008301	dct-3	0.983216	1.81e-05	0.00254301	199.87	253.356	437.766	457.267	No
WBGene00011350	perm-1	-0.723333	2.01e-05	0.0027948	1219.72	1122.01	735.116	682.618	No
WBGene00019989	R09F10.8	-1.3891	2.32e-05	0.00319342	482.764	304.728	182.465	117.052	No
WBGene00000913	daf-18	-0.703712	2.35e-05	0.00320217	6246.2	5245.76	3725.14	3329.95	No
WBGene00175027	W02F12.8	0.937766	2.43e-05	0.0032779	230.62	282.545	515.107	466.018	No
WBGene00001607	gln-6	-0.877359	2.47e-05	0.00330813	3915.41	3144.19	2200.09	1640.91	No
WBGene00012213	W02D9.7	-1.53797	2.51e-05	0.00332767	439.715	300.058	168.949	84.2333	No
WBGene00000657	col-81	-0.59644	2.71e-05	0.00354892	36277	32373.6	22586.6	22818.5	No
WBGene00077732	szy-4	-0.686218	2.9e-05	0.00376026	1867.51	1657.91	1131.58	1058.93	No
WBGene00015102	cpg-2	-0.882448	3.05e-05	0.00391337	15834.9	12945.7	9146.52	6462.99	No
WBGene00000388	cdc-25.3	-1.65764	3.19e-05	0.0040599	222.42	140.105	71.334	42.6636	No
WBGene00018487	F46C8.8	0.796181	3.32e-05	0.00418988	616.01	747.226	1262.99	1101.6	No
WBGene00017429	F13D11.4	0.825667	3.6e-05	0.00449686	541.187	706.362	1079.77	1130.04	No
WBGene00020948	W02F12.3	-0.943107	3.84e-05	0.00475382	1522.09	1162.87	801.944	592.915	No
WBGene00044206	T26H5.9	1.09388	4.29e-05	0.00525791	663.159	948.043	1344.83	2094.89	No
WBGene00011489	T05F1.2	-0.763432	4.47e-05	0.00542765	2665.96	2244.01	1593.38	1297.41	No
WBGene00000473	cey-2	-0.590669	4.52e-05	0.00543361	13374.9	12831.3	9190.07	8210.01	No
WBGene00000465	cpg-1	-0.915064	4.57e-05	0.00544955	14904.2	11266.8	8152.35	5724.58	No
WBGene00017277	F09C12.2	1.87356	4.7e-05	0.0054878	25.6244	30.356	126.149	77.6697	No
WBGene00000713	col-140	-0.971257	4.72e-05	0.0054878	60399.8	38820.7	28559.1	22048.3	No
WBGene00008512	F01G10.10	0.880848	4.73e-05	0.0054878	360.791	479.859	809.453	736.221	No
WBGene00015449	ugt-63	-1.48497	5.19e-05	0.00596711	127.097	109.749	42.0495	42.6636	No
WBGene00016636	perm-2	-1.15151	5.28e-05	0.00596711	4231.1	2890.83	2033.39	1170.52	No
WBGene00006925	vit-1	-2.38871	5.31e-05	0.00596711	5742.94	4004.66	1274.25	586.351	Yes
WBGene00005643	srp-2	-1.06794	5.32e-05	0.00596711	430.49	315.236	192.226	162.997	No
WBGene00016638	perm-4	-1.01046	5.72e-05	0.0063588	8438.63	5831.86	4250.76	2831.12	No
WBGene00000618	col-41	0.929008	5.99e-05	0.00660122	193.72	177.466	334.894	373.033	No
WBGene00013898	ZC443.3	0.654741	6.09e-05	0.00665535	1532.34	1314.65	2210.6	2273.21	Yes
WBGene00015083	egg-1	-0.935792	6.15e-05	0.00666568	3658.14	2921.19	2064.18	1372.89	No
WBGene00004358	rhr-1	-0.600557	6.33e-05	0.00677152	6146.78	5392.87	3815.99	3794.88	No
WBGene00004798	sip-1	-0.729044	6.35e-05	0.00677152	18341.9	14150.6	10396.7	9205.5	No
WBGene00019232	ugt-13	-0.786551	6.49e-05	0.00687477	1299.67	1013.42	651.768	690.276	No
WBGene00022257	puf-11	-0.79566	6.83e-05	0.00714346	3453.14	2813.77	2036.4	1571.99	No
WBGene00000788	cpz-1	0.592582	6.86e-05	0.00714346	5737.81	6558.07	9148.02	9392.56	No
WBGene00016658	C45B2.1	-0.868214	7.1e-05	0.00730159	3912.33	2643.31	1884.72	1706.55	No
WBGene00019087	F59A6.5	-0.59811	7.12e-05	0.00730159	2965.25	2700.52	1847.93	1895.8	No
WBGene00008390	D1086.3	0.948799	7.42e-05	0.00755172	466.364	726.21	1153.36	1146.45	Yes
WBGene00022037	acs-13	-0.558151	7.66e-05	0.00773723	6327.18	5994.15	4300.31	4067.27	No
WBGene00006916	vha-7	-0.579204	7.79e-05	0.00780974	2319.52	2274.37	1547.57	1527.14	No
WBGene00020684	T22D1.5	-0.637257	8.18e-05	0.00813716	2468.14	2173.96	1549.83	1434.15	No
WBGene00015645	lips-7	0.803326	8.39e-05	0.00828232	300.318	282.545	533.128	483.521	No
WBGene00020574	T19D7.6	1.09948	8.52e-05	0.00835013	132.222	176.299	373.189	285.518	No
WBGene00013853	ZC116.1	-1.01524	8.63e-05	0.00838607	769.757	500.875	328.887	299.739	No
WBGene00014667	C06A1.4	-0.605754	8.7e-05	0.00838607	1785.51	1836.54	1150.35	1230.68	No
WBGene00007366	C06B3.7	0.668641	8.75e-05	0.00838607	934.778	851.137	1500.27	1337.89	Yes
WBGene00007225	C01G6.3	-1.19378	8.96e-05	0.00852998	311.593	268.534	154.682	97.3606	No
WBGene00008572	F08B12.4	0.565082	9.03e-05	0.00853495	2707.99	2537.06	3807.73	3953.5	No
WBGene00008710	rif-1.1	-0.581543	9.23e-05	0.00865814	2198.57	2219.49	1440.2	1512.92	No
WBGene00022633	ZC581.3	-0.720032	9.49e-05	0.00880418	1693.26	1383.54	886.043	983.451	No
WBGene00009661	patr-1	-0.540481	9.56e-05	0.00880418	5226.35	5107.99	3614.01	3490.76	No
WBGene00013391	Y62H9A.3	-1.35344	9.58e-05	0.00880418	477.639	314.068	198.984	109.394	No
WBGene00022586	ZC308.4	-1.07915	9.69e-05	0.0088449	638.56	457.676	306.361	211.13	No
WBGene00022649	ZK84.1	0.647358	9.95e-05	0.00901233	2921.18	3330.99	5274.96	4514.69	No
WBGene00008394	D1086.7	-0.740454	0.000101228	0.00901233	1631.76	1278.46	892.05	849.991	No
WBGene00045038	ule-2	-0.982505	0.000101369	0.00901233	1874.68	1238.76	901.812	672.773	No
WBGene00017498	pud-4	-1.10476	0.000101476	0.00901233	443.814	500.875	166.696	274.579	No
WBGene00008019	C38H2.2	0.588274	0.000106413	0.00938775	2795.11	3051.95	4605.17	4183.22	Yes
WBGene00009701	egg-3	-0.860398	0.000109841	0.00962599	1441.12	1281.96	883.791	613.7	No
WBGene00003184	mei-2	-0.840923	0.000114454	0.0099643	1759.88	1325.16	961.883	759.194	No
WBGene00003373	mlh-1	-0.678942	0.00011611	0.0100424	960.402	911.849	554.903	615.888	No
WBGene00000784	cpr-4	0.900153	0.000123692	0.0106287	2964.23	4619.96	6384.02	7769.16	No
WBGene00007580	C14B1.9	-0.634521	0.000125257	0.0106937	1420.62	1325.16	924.339	843.427	No
WBGene00019606	clec-88	-0.806986	0.000126209	0.0107059	1537.46	1326.33	940.107	694.651	No
WBGene00011462	scl-22	-0.817319	0.000127167	0.0107185	2218.05	1570.34	1132.33	1017.36	No
WBGene00003026	lin-41	-0.66557	0.000130908	0.0109639	4618.54	4026.85	2981.76	2466.83	No
WBGene00044724	R02E4.3	0.76034	0.00013192	0.0109792	927.603	1146.52	1940.28	1569.8	No
WBGene00003395	mom-2	-0.717949	0.000135088	0.0111557	1060.85	896.671	623.985	565.567	No
WBGene00004119	pqn-31	-0.880096	0.000136345	0.0111557	1033.18	993.577	445.274	658.551	No
WBGene00022245	acp-6	-0.6667	0.00013657	0.0111557	4341.8	3509.63	2354.02	2593.73	No
WBGene00021743	Y50D4B.4	-0.838717	0.000137895	0.0111949	998.326	740.22	516.608	455.079	No
WBGene00021497	Y40C5A.4	-0.941514	0.000141791	0.011441	371.041	314.068	162.191	195.815	No
WBGene00044687	B0563.9	2.64081	0.000142806	NA	13.3247	5.8377	38.2951	83.1394	No
WBGene00001692	grd-3	-1.15625	0.000149944	0.0120255	841.505	449.503	282.332	297.552	No
WBGene00044296	F10C1.9	-0.766861	0.000154231	0.0122565	506.338	465.849	289.09	282.236	No
WBGene00000870	cyd-1	1.27923	0.000154677	0.0122565	62.5235	105.079	199.735	205.661	No
WBGene00016052	dod-3	1.14958	0.000156423	0.0122766	119.922	119.089	212.5	319.43	No
WBGene00000649	col-73	0.857354	0.000156786	0.0122766	611.911	846.467	1469.48	1169.42	No
WBGene00004990	spp-5	0.530548	0.000160221	0.0124718	6829.41	7479.26	10339.7	10327.9	No
WBGene00003813	nrf-6	-0.580216	0.000166443	0.0128803	5368.82	4638.64	3378.23	3315.73	No
WBGene00011464	T05B9.1	-0.587924	0.000168116	0.0129342	2341.04	2107.41	1447.7	1512.92	No
WBGene00018605	F48E3.4	-1.00856	0.00017181	0.0131419	829.205	618.796	432.509	285.518	No
WBGene00007541	fipr-4	-0.947041	0.000175949	0.0133095	314.668	260.361	148.675	149.87	No
WBGene00012481	Y18D10A.11	-0.709243	0.000176011	0.0133095	2175	1753.65	1293.77	1108.16	No
WBGene00003229	mex-3	-0.756392	0.000181758	0.0136659	4428.92	3325.15	2513.96	2075.2	No
WBGene00007643	2023-03-03	-0.788917	0.000187116	0.0139893	1062.9	920.022	650.266	495.555	No
WBGene00000745	col-172	0.871439	0.000188577	0.014007	266.494	303.56	588.693	451.797	No
WBGene00007709	clec-87	-0.84279	0.00018947	0.014007	5646.59	4377.11	3297.13	2289.62	No
WBGene00219436	C49H3.16	1.17267	0.000191021	0.0140432	95.3227	107.414	270.318	184.876	No
WBGene00007751	C26G2.2	-0.676905	0.000192157	0.0140487	1168.47	981.901	672.792	672.773	No
WBGene00018538	F47B7.7	-0.927824	0.000195436	0.0142099	652.91	505.545	259.806	351.155	No
WBGene00012405	ztf-25	-2.24987	0.000195735	NA	62.5235	42.0314	12.0141	9.84545	No
WBGene00000557	cnc-3	1.17849	0.000196778	0.0142293	98.3977	172.796	295.098	317.242	Yes
WBGene00021620	Y47D7A.7	-2.45148	0.000200353	0.0144091	100.448	57.2095	22.5265	5.4697	No
WBGene00001569	gei-12	-1.00713	0.000202677	0.0144974	423.315	330.414	216.255	157.527	No
WBGene00012879	fbxa-215	-0.791879	0.000205743	0.0146376	1864.43	1436.07	1067.01	837.958	No
WBGene00021596	spsb-2	-0.893754	0.000208298	0.014641	514.538	415.644	278.578	220.976	No
WBGene00007332	C05C10.5	-0.888176	0.00020906	0.014641	1459.57	1137.18	828.976	572.13	No
WBGene00003784	nos-2	-1.18177	0.00020911	0.014641	374.116	301.225	187.721	108.3	No
WBGene00015312	C01G8.1	-0.934757	0.000213474	0.0148679	1795.76	1425.57	1030.96	651.988	No
WBGene00021136	W10G11.3	-1.27172	0.000217177	0.0149336	149.646	121.424	55.5654	56.8848	No
WBGene00011063	cpg-3	-0.889875	0.000217494	0.0149336	2710.04	2091.06	1555.08	1033.77	No
WBGene00008218	nasp-2	-0.744645	0.000217803	0.0149336	7485.4	5850.54	4479.78	3477.63	No
WBGene00010621	egg-6	-0.516578	0.000219386	0.0149646	3822.13	3897.25	2706.94	2688.9	No
WBGene00195017	R144.15	2.7693	0.000220188	NA	4.0999	14.0105	36.0424	86.4212	No
WBGene00016291	oops-1	-0.651357	0.000226478	0.0153234	1693.26	1413.89	1021.95	956.103	No
WBGene00004216	ptr-1	0.620757	0.000226962	0.0153234	824.08	911.849	1280.26	1389.3	No
WBGene00018731	F53A9.8	0.758735	0.000236711	0.0159005	2379.99	3018.09	3936.14	5198.4	Yes
WBGene00002228	klp-18	-0.562108	0.000239448	0.0159934	4186	3680.09	2621.34	2707.5	No
WBGene00020445	T12B3.2	-0.961633	0.000240511	0.0159934	438.69	310.566	196.732	188.158	No
WBGene00014053	ZK669.3	-0.897777	0.000244742	0.0161657	482.764	423.817	279.329	205.661	No
WBGene00007458	ule-4	-0.607163	0.000246532	0.0161657	4153.2	3538.81	2661.88	2386.98	No
WBGene00010353	memi-3	-0.826641	0.000246768	0.0161657	1328.37	1056.62	774.162	568.848	No
WBGene00000712	col-139	-0.608499	0.000249809	0.0162626	50809.1	40573.2	29715.5	30221.2	No
WBGene00003107	mab-10	1.09596	0.000251166	0.0162626	686.734	1339.17	1883.22	2446.05	No
WBGene00015683	C10G8.4	-1.53385	0.000255565	0.0162626	315.693	152.948	99.8676	61.2606	No
WBGene00021095	mlt-8	1.01377	0.000256638	0.0162626	1950.53	3480.44	6294.66	4667.84	No
WBGene00010007	F53H4.2	-0.629784	0.000256839	0.0162626	1459.57	1270.28	913.826	849.991	No
WBGene00004243	puf-7	-0.873672	0.000256879	0.0162626	706.208	576.765	403.225	295.364	No
WBGene00016598	C42D4.13	0.746979	0.000257848	0.0162626	628.31	824.283	1295.28	1139.88	No
WBGene00015841	skpo-2	0.872758	0.000258078	0.0162626	607.811	892.001	1531.05	1212.08	No
WBGene00018297	F41F3.3	0.584056	0.000259979	0.0162734	14587.5	15624	24720.6	20565	No
WBGene00022591	cuti-1	1.21762	0.000260708	0.0162734	236.769	525.393	831.98	938.6	No
WBGene00000685	col-111	0.573964	0.000262986	0.0163384	1955.65	1989.49	3137.95	2732.66	No
WBGene00001647	gna-2	-0.794861	0.000269507	0.0166654	1473.92	1146.52	851.503	657.458	No
WBGene00020878	T28A11.16	1.07128	0.000276904	0.0170431	108.647	95.7383	189.223	241.761	No
WBGene00009097	fipr-2	-0.852779	0.00028143	0.0172415	950.153	713.367	402.474	520.715	No
WBGene00008825	F14H3.6	-0.998477	0.000284055	0.0173221	1393.97	911.849	687.81	464.924	No
WBGene00001067	dpy-5	0.785571	0.000285979	0.0173595	12960.8	17816.7	30210.3	22839.3	No
WBGene00015056	B0222.5	-0.647193	0.000292221	0.0176127	749.257	718.037	462.545	474.77	No
WBGene00011831	T19B10.2	0.845524	0.000292813	0.0176127	2914.01	4609.45	7249.79	6266.08	No
WBGene00022821	ZK813.2	-1.45555	0.000297402	0.0178078	471.489	270.869	183.967	85.3273	No
WBGene00019515	ugt-19	-0.758857	0.000302945	0.018058	484.814	460.011	298.101	259.264	No
WBGene00015676	mct-6	-0.519015	0.00030474	0.0180835	2735.66	2697.02	1884.72	1906.74	No
WBGene00008780	F14B4.2	-0.528594	0.000306825	0.018126	3747.31	3575.01	2633.35	2441.67	No
WBGene00006650	tts-1	0.938642	0.000312294	0.018367	16564.6	15710.4	21978.4	39887.2	No
WBGene00018275	F41C3.11	0.936129	0.000315324	0.018405	353.617	581.435	933.349	853.273	No
WBGene00001074	dpy-13	0.780918	0.000316944	0.018405	14875.5	19950.9	34483.6	25352	No
WBGene00020218	T04G9.7	-1.02009	0.000317829	0.018405	930.678	560.419	412.986	321.618	No
WBGene00050914	T12B5.15	-1.00185	0.000318502	0.018405	377.191	267.367	147.924	175.03	No
WBGene00022160	Y71G12B.25	1.05432	0.000322612	0.0185033	757.457	1204.9	2535.74	1535.89	No
WBGene00021641	Y47G6A.15	0.72982	0.000323	0.0185033	8870.14	12581.4	18848.7	16724.1	No
WBGene00195016	ZC155.8	2.85517	0.000324398	NA	3.07493	14.0105	33.7898	88.6091	No
WBGene00011320	T01C3.3	-0.960942	0.000329044	0.0187683	1695.31	1216.58	915.328	578.694	No
WBGene00001606	gln-5	-0.910499	0.000332759	0.0188987	1716.83	1278.46	960.381	631.203	No
WBGene00012484	car-1	-0.5576	0.000339983	0.0192265	19977.8	17244.6	13261.4	12027.9	No
WBGene00008822	F14H3.3	-2.44396	0.000343141	NA	71.7483	38.5288	14.2668	5.4697	No
WBGene00012007	T25B9.1	-0.653211	0.000347366	0.0195604	672.384	691.184	421.246	446.327	No
WBGene00018184	F38E9.1	-0.83796	0.000350629	0.0196278	944.003	678.341	495.584	411.321	No
WBGene00004044	plk-3	-0.502118	0.00035153	0.0196278	4608.29	4656.15	3360.21	3180.08	No
WBGene00045269	F46G11.6	1.12007	0.000364797	0.0200837	108.647	192.644	315.371	338.027	No
WBGene00021619	Y47D7A.6	-1.94511	0.000364846	0.0200837	238.819	115.586	69.0814	21.8788	No
WBGene00019146	H02F09.3	0.70226	0.000365765	0.0200837	4301.82	4138.93	8000.67	5730.05	Yes
WBGene00020910	dgtr-1	-0.810158	0.000367916	0.0200919	419.215	364.273	237.279	208.942	No
WBGene00001063	dpy-1	1.21251	0.000371954	0.0200919	58.4236	58.377	124.647	146.588	No
WBGene00010212	fbxa-192	0.723338	0.000373949	0.0200919	365.916	419.147	694.568	599.479	No
WBGene00015577	ugt-64	-0.6606	0.000374601	0.0200919	977.827	998.247	682.554	565.567	No
WBGene00011501	rmd-1	-0.959613	0.000375787	0.0200919	2018.18	1403.38	1076.02	681.524	No
WBGene00012212	W02D9.6	-1.74721	0.000376011	0.0200919	172.196	115.586	61.5725	22.9727	No
WBGene00011689	T10C6.7	-1.24346	0.000376544	0.0200919	165.021	135.435	73.5867	52.5091	No
WBGene00004239	puf-3	-0.791189	0.000394706	0.0208504	3983.06	3155.86	2427.61	1695.61	No
WBGene00000703	col-129	-0.561004	0.00039503	0.0208504	50465.7	41676.5	30870.4	31587.5	No
WBGene00010769	asah-1	0.582011	0.000397186	0.0208504	2053.03	2265.03	2988.52	3476.54	No
WBGene00001597	gld-3	-0.505859	0.000398681	0.0208504	3450.07	3315.81	2345.76	2419.79	No
WBGene00008496	F01D5.6	0.809135	0.000399215	0.0208504	465.339	537.068	1020.45	732.939	No
WBGene00020652	egg-4	-0.667324	0.000400212	0.0208504	1171.55	1068.3	774.162	634.485	No
WBGene00017541	F17E9.4	-0.983144	0.000408787	0.0211159	1983.33	1150.03	899.559	684.806	No
WBGene00013862	wdr-5.3	-0.731093	0.000409284	0.0211159	1162.32	1013.42	741.123	567.755	No
WBGene00023416	spi-1	1.15428	0.000410095	0.0211159	111.722	210.157	331.14	383.973	No
WBGene00015911	C17F4.3	1.91794	0.000413255	0.0211961	15.3746	50.2042	99.8676	146.588	No
WBGene00009677	F44A6.5	0.838803	0.00041863	0.0213889	233.694	283.712	512.854	410.227	No
WBGene00011908	pash-1	-0.621336	0.000428895	0.0218291	1483.14	1306.48	965.637	846.709	No
WBGene00018293	F41E6.12	0.784463	0.000443114	0.0224284	512.488	694.686	1142.09	934.224	No
WBGene00010555	K04C1.5	-1.57075	0.000444059	0.0224284	240.869	166.958	97.615	38.2879	No
WBGene00019624	K10C9.3	0.697117	0.000446836	0.0224828	417.165	512.55	732.112	774.509	No
WBGene00003228	mex-1	-0.716284	0.000458765	0.0229782	2855.58	2378.28	1821.65	1361.95	No
WBGene00021035	W05F2.3	-0.857624	0.000460154	0.0229782	2269.3	1822.53	1374.12	881.715	No
WBGene00050939	C05G5.7	1.46021	0.000463444	0.0230182	49.1988	127.262	241.785	241.761	No
WBGene00012020	gyg-2	-0.861368	0.000467452	0.0230182	2140.15	1575.01	1217.18	825.924	No
WBGene00000615	col-38	0.756082	0.000467803	0.0230182	13963.2	20441.3	31700.1	26402.2	No
WBGene00004242	puf-6	-0.813029	0.000467914	0.0230182	991.152	786.922	582.686	427.73	No
WBGene00019236	H23N18.5	0.661065	0.000472948	0.0231797	790.256	904.844	1468.73	1208.8	No
WBGene00006927	vit-3	-4.03568	0.000484755	0.0236707	487.888	352.597	44.3022	6.56364	Yes
WBGene00007283	clec-222	-1.57249	0.000500953	0.0243717	127.097	93.4032	48.0566	25.1606	No
WBGene00020413	cpg-22	0.517512	0.000505679	0.0243985	2107.35	2242.84	3005.04	3222.75	No
WBGene00014183	ZK1025.3	1.03675	0.00050733	0.0243985	1728.11	3230.58	6049.87	4119.78	No
WBGene00013633	Y105C5A.8	-1.03681	0.000507501	0.0243985	696.983	389.958	266.564	263.639	No
WBGene00016066	acd-2	-0.979608	0.000509146	0.0243985	335.167	239.346	155.433	135.648	No
WBGene00045268	ttr-42	-1.74228	0.000510722	0.0243985	114.797	85.2304	41.2986	17.503	No
WBGene00019021	F57H12.6	1.12871	0.0005141	0.0244715	595.511	1338	1946.29	2279.77	No
WBGene00189995	C06E7.88	1.71378	0.000523082	0.0247795	18.4496	47.8691	111.882	103.924	No
WBGene00009186	trcs-1	-0.677133	0.000524316	0.0247795	3752.44	2987.74	2334.5	1879.39	No
WBGene00003864	oma-1	-0.657503	0.000528093	0.0248692	2519.39	1992.99	1534.06	1325.85	No
WBGene00004232	ptr-18	0.777433	0.000531375	0.0249351	1637.91	2282.54	3815.24	2901.13	No
WBGene00014117	clec-91	-0.896865	0.000536808	0.0250224	931.703	727.378	536.882	352.248	No
WBGene00015677	cpg-4	-0.562777	0.000537019	0.0250224	1842.91	1620.55	1166.12	1179.27	No
WBGene00010051	F54D5.5	-1.62533	0.000544485	0.0252813	227.545	109.749	71.334	37.1939	No
WBGene00000671	col-96	-0.849933	0.000548132	0.0253617	1251.5	852.304	653.269	513.058	No
WBGene00017648	ddo-3	-0.714449	0.00055366	0.0255282	1401.14	1175.71	886.043	682.618	No
WBGene00000603	col-14	0.630046	0.000566944	0.0260499	10265.1	12479.8	19468.2	15728.7	No
WBGene00013489	Y69H2.14	-0.993589	0.000574031	0.0262287	11896.9	5886.74	4547.36	4384.51	No
WBGene00008277	mltn-12	1.1748	0.000575449	0.0262287	313.643	631.639	1310.29	820.455	No
WBGene00018682	aagr-4	0.669329	0.000577554	0.0262287	3977.93	5523.63	7460.04	7648.82	No
WBGene00000929	dao-3	0.720303	0.000578765	0.0262287	390.516	506.712	757.642	718.718	No
WBGene00007290	C04B4.2	-1.60572	0.000586212	0.0264756	358.742	192.644	130.654	49.2273	No
WBGene00008789	F14D7.2	-1.46467	0.000592171	0.0265748	367.966	228.838	152.43	62.3545	No
WBGene00001633	gly-8	0.789608	0.000592425	0.0265748	2653.66	3816.69	6386.27	4794.74	Yes
WBGene00015510	erp-44.2	0.868988	0.000595684	0.0266307	998.326	1706.94	2414.09	2524.81	No
WBGene00017548	F18A1.7	-0.78877	0.000618769	0.0274826	1538.49	1123.17	871.026	668.397	No
WBGene00008477	clec-17	0.884134	0.000618893	0.0274826	184.496	272.037	416.741	424.448	No
WBGene00006955	wrt-9	0.971272	0.000621969	0.0274938	335.167	489.199	980.655	632.297	No
WBGene00007391	C06H2.7	-1.22351	0.000624408	0.0274938	209.095	129.597	75.0884	70.0121	No
WBGene00007362	cyp-35C1	-1.00934	0.000625377	0.0274938	3496.19	2448.33	1039.22	1916.58	No
WBGene00044163	F49C5.11	1.11601	0.000631496	0.0276708	117.872	227.67	361.175	386.161	No
WBGene00010723	cpg-7	0.771545	0.00063689	0.0277584	2203.7	2588.44	4913.79	3263.22	No
WBGene00016163	C27D9.1	-0.746286	0.000639511	0.0277584	848.68	671.336	497.085	408.039	No
WBGene00017128	E04F6.9	0.870148	0.000640665	0.0277584	338.242	499.707	670.54	860.93	No
WBGene00015593	C08E3.1	6.46531	0.000641136	NA	0	0	5.25619	30.6303	No
WBGene00017814	F26A10.2	0.770457	0.000642001	0.0277584	1368.34	2113.25	3000.53	2936.13	No
WBGene00009113	F25D7.4	-0.521187	0.000644255	0.0277584	1949.5	1893.75	1295.28	1383.83	No
WBGene00001066	dpy-4	0.753301	0.00064608	0.0277584	15637	21571.5	36048.5	26668.1	No
WBGene00000678	col-104	0.632769	0.000658228	0.0281888	8119.86	9098.64	15180.6	11513.7	No
WBGene00017986	F32D1.7	-0.829093	0.000660668	0.028202	911.203	726.21	541.388	378.503	No
WBGene00018707	oac-31	0.639968	0.000672543	0.0285249	422.29	458.843	716.344	655.27	Yes
WBGene00012939	Y47D3B.1	1.12151	0.000678941	0.0287042	137.347	269.702	398.72	485.709	No
WBGene00007196	B0513.4	-0.949241	0.00068547	0.028802	682.634	510.215	375.442	240.667	No
WBGene00007488	dph-2	-0.564562	0.000685607	0.028802	2713.11	2702.86	1664.71	1999.72	No
WBGene00007925	C34C12.6	1.08682	0.000688215	0.0288201	193.72	394.629	599.206	648.706	No
WBGene00001113	dur-1	0.690358	0.000692197	0.0288244	1450.34	2007	2944.22	2632.02	No
WBGene00004397	rol-6	0.802113	0.000694116	0.0288244	4127.58	6737.87	9871.88	9070.95	No
WBGene00000720	col-147	-0.59322	0.000694852	0.0288244	6381.5	5011.08	3703.36	3849.57	No
WBGene00011012	R04D3.4	-1.92935	0.000700478	NA	47.1489	53.7068	14.2668	12.0333	No
WBGene00007414	C07E3.3	0.660936	0.000701925	0.0289261	1279.17	1500.29	2468.16	1923.15	Yes
WBGene00016217	C29F9.2	0.721926	0.000708976	0.0289261	236.769	234.676	393.463	383.973	No
WBGene00001699	grd-10	-1.22933	0.000712355	0.0289261	388.466	201.984	144.17	107.206	No
WBGene00013946	ZK228.3	-0.702101	0.000712374	0.0289261	426.39	412.142	255.301	260.358	No
WBGene00002368	let-99	-0.574824	0.000712605	0.0289261	1753.73	1496.79	1113.56	1068.78	No
WBGene00017569	F18E9.3	-0.681247	0.000731202	0.0295713	671.359	575.597	368.684	410.227	No
WBGene00013884	ZC412.3	0.62436	0.00073297	0.0295713	507.363	569.76	789.93	870.776	No
WBGene00013385	Y62E10A.19	0.721261	0.000757023	0.0304489	308.518	343.257	585.69	486.803	No
WBGene00017018	D1014.5	1.04921	0.000773883	0.0310018	522.738	1115	1765.33	1621.22	No
WBGene00021763	Y51F10.2	-0.713143	0.000775455	0.0310018	1083.4	910.681	686.308	528.373	No
WBGene00022538	ZC190.4	0.52312	0.000784786	0.0312803	1000.38	1041.45	1460.47	1473.54	No
WBGene00002226	klp-16	-0.555673	0.000794308	0.0315648	2655.71	2286.04	1755.57	1605.9	No
WBGene00015442	C04F1.1	0.944201	0.000812907	0.0322072	149.646	228.838	393.463	332.558	No
WBGene00015899	C17E7.4	-1.67018	0.000815958	0.0322315	248.044	122.592	82.5973	32.8182	No
WBGene00011988	har-2	-0.625932	0.000818392	0.0322315	948.103	823.116	604.462	542.594	No
WBGene00022669	ZK177.1	-1.93713	0.000825525	0.0324159	105.573	58.377	30.0354	12.0333	No
WBGene00004092	ppt-1	0.987153	0.000832318	0.032586	84.048	92.2357	168.949	180.5	No
WBGene00050875	bah-1	1.01847	0.000837366	0.0325973	290.068	479.859	943.862	612.606	No
WBGene00000705	col-131	0.963131	0.000837533	0.0325973	182.446	273.204	513.605	371.939	No
WBGene00019932	R07C12.2	0.576232	0.000852621	0.0330872	648.81	600.116	909.321	953.915	No
WBGene00007177	oac-1	1.10393	0.000858778	0.0332197	175.271	315.236	634.497	416.791	No
WBGene00015476	C05D9.9	-0.768713	0.000861057	0.0332197	632.41	486.864	301.855	356.624	No
WBGene00005000	spp-15	0.599912	0.000880607	0.0337112	546.312	584.938	811.706	903.594	No
WBGene00017263	F08F3.6	-1.34097	0.000881125	0.0337112	370.016	247.519	168.949	73.2939	No
WBGene00008113	C46C2.5	-1.23967	0.000881438	0.0337112	312.618	159.953	108.127	91.8909	No
WBGene00008598	spin-3	-1.03688	0.000900937	0.0343345	185.521	255.691	120.892	92.9848	No
WBGene00010594	swt-5	0.927021	0.000902926	0.0343345	116.847	123.759	253.799	202.379	No
WBGene00017970	F32A5.4	0.571334	0.000909343	0.0344087	3478.77	3880.9	6022.84	4909.6	No
WBGene00007368	C06B8.2	0.751992	0.000910076	0.0344087	256.244	331.581	473.057	516.339	No
WBGene00016429	C35A11.2	0.94512	0.000945004	0.0353692	161.946	263.864	434.762	382.879	No
WBGene00002144	inx-22	-0.663674	0.000945837	0.0353692	1004.48	870.985	654.02	528.373	No
WBGene00008150	mam-2	0.806825	0.00094783	0.0353692	526.838	818.446	1259.98	1090.66	No
WBGene00016133	C26B9.3	0.836649	0.000948846	0.0353692	773.857	1286.63	1962.81	1714.2	No
WBGene00022562	ZC204.12	0.558062	0.000951693	0.0353757	1083.4	1061.29	1459.72	1699.98	No
WBGene00015545	C06G1.1	0.623291	0.000957746	0.0354559	1047.53	1331	1731.54	1931.9	No
WBGene00011945	hpo-24	-0.625567	0.000960213	0.0354559	2259.05	1801.51	1412.41	1218.65	No
WBGene00004998	spp-13	0.99059	0.000965729	0.0354559	356.692	640.98	1151.11	828.112	No
WBGene00011010	R04D3.2	-1.62022	0.000967011	0.0354559	149.646	88.7331	52.5619	24.0667	No
WBGene00010613	K07A1.6	-1.24073	0.000967246	0.0354559	208.07	137.77	88.6043	56.8848	No
WBGene00000417	ced-3	-0.525066	0.000980963	0.0358593	2292.87	2015.17	1516.04	1477.91	No
WBGene00013263	Y57A10A.23	0.688604	0.000990092	0.0360934	3268.65	4410.97	6921.65	5452.19	Yes
WBGene00045416	Y37H2A.14	0.840838	0.000995324	0.0360937	490.963	737.885	1256.98	940.788	No
WBGene00013380	memi-2	-0.926609	0.000998657	0.0360937	891.729	633.974	490.327	310.679	No
WBGene00016824	C50E3.13	-1.39634	0.000999193	0.0360937	109.672	86.398	44.3022	29.5364	No
WBGene00006220	str-176	-0.768916	0.00100101	0.0360937	690.834	517.22	324.382	386.161	No
WBGene00018533	F47B7.2	0.555196	0.0010106	0.0363403	1602.04	1906.59	2685.16	2467.93	No
WBGene00020860	nspd-10	-0.632934	0.00101693	0.036469	579.111	537.068	355.919	364.282	No
WBGene00011898	T21C9.13	-0.820812	0.00103692	0.0368989	732.858	549.911	417.492	307.397	No
WBGene00235133	T26H5.14	1.22398	0.00103729	0.0368989	55.3487	50.2042	104.373	143.306	No
WBGene00010525	K03B8.8	-1.03221	0.00104681	0.0370529	151.696	145.943	68.3305	77.6697	No
WBGene00001006	dlg-1	0.532552	0.00104736	0.0370529	2169.87	2548.74	3533.66	3289.48	No
WBGene00013127	Y52B11A.8	-0.816514	0.00105155	0.0370529	634.46	460.011	343.905	276.767	No
WBGene00000256	bli-6	0.608109	0.00105574	0.0370529	11935.8	15821.3	22303.5	20002.7	No
WBGene00045239	Y49E10.29	-0.923684	0.00105609	0.0370529	321.842	309.398	199.735	131.273	No
WBGene00003761	nlp-23	-6.18337	0.00106902	NA	10.2498	14.0105	0	0	No
WBGene00044294	C01B10.11	0.709388	0.00107479	0.0373299	1215.62	1716.28	2616.08	2174.75	No
WBGene00012433	Y11D7A.9	0.868229	0.0010778	0.0373366	962.452	1605.37	2667.89	2016.13	No
WBGene00020375	pigv-1	-0.508135	0.00108353	0.0374371	1815.23	1717.45	1281.01	1202.24	No
WBGene00006589	tnt-4	-0.638433	0.00108739	0.0374726	2678.26	1981.32	1496.51	1497.6	No
WBGene00017431	cest-33	-0.783838	0.0010992	0.037781	1412.42	1070.63	596.953	847.803	No
WBGene00022727	prkl-1	0.857362	0.00111511	0.0380086	141.447	193.812	301.105	305.209	No
WBGene00206522	F14D2.19	0.773888	0.00111831	0.0380086	167.071	165.791	286.838	282.236	No
WBGene00011376	gla-3	-0.500162	0.00111842	0.0380086	1767.06	1894.92	1304.29	1284.28	No
WBGene00011393	T03D8.6	0.860118	0.00111927	0.0380086	1607.16	2854.64	4355.88	3740.18	No
WBGene00003764	nlp-26	-0.802511	0.00112018	0.0380086	292.118	356.1	196.732	173.936	Yes
WBGene00019973	R09A1.3	0.896879	0.00112995	0.0382421	134.272	190.309	321.378	281.142	No
WBGene00007168	B0393.3	-0.501607	0.00114368	0.038608	1509.79	1536.48	1060.25	1091.75	No
WBGene00005016	sqt-1	0.861911	0.00119951	0.0403895	5269.4	9069.45	14914.8	11141.8	No
WBGene00005018	sqt-3	0.894297	0.00120682	0.0404725	9548.67	17466.4	28457.8	21751.9	No
WBGene00019348	K02H11.4	1.51573	0.00120873	0.0404725	23.5744	56.0419	115.636	110.488	No
WBGene00002225	klp-15	-0.62162	0.00121115	0.0404725	2641.36	2151.78	1715.77	1398.05	No
WBGene00004677	rrn-3.56	0.835836	0.00121849	0.0406152	15089.7	14371.3	18779.6	33808.2	No
WBGene00015905	C17E7.12	-1.93715	0.00122466	NA	62.5235	38.5288	14.2668	12.0333	No
WBGene00009203	aptf-3	-0.572395	0.001225	0.0407298	750.282	737.885	511.352	488.991	No
WBGene00004133	abu-13	0.826897	0.00123534	0.0409705	1837.78	2977.23	4878.5	3659.23	No
WBGene00021118	clec-125	1.07452	0.0012435	0.041059	72.7733	100.408	206.493	156.433	No
WBGene00000527	cle-1	-0.505213	0.00124421	0.041059	2130.92	2007	1389.89	1527.14	No
WBGene00013540	cest-12	-0.876591	0.0012629	0.0415721	554.512	595.446	238.03	390.536	No
WBGene00020245	T05B11.1	0.641428	0.00126621	0.0415776	495.063	622.299	904.065	836.864	No
WBGene00010065	F54F7.3	-0.553587	0.00127791	0.0417427	1660.46	1406.89	1026.46	1064.4	No
WBGene00001758	gst-10	0.619138	0.00128648	0.0417427	707.233	781.084	1263.74	1019.55	No
WBGene00012437	hum-9	0.557647	0.00128659	0.0417427	620.11	685.346	978.402	941.882	No
WBGene00021389	Y38A10A.2	0.833475	0.00128827	0.0417427	377.191	623.466	904.816	876.245	No
WBGene00000748	col-175	0.624691	0.00129017	0.0417427	9041.31	10952.7	17499.4	13325.3	No
WBGene00005833	srw-86	0.730645	0.00129914	0.0419304	242.919	234.676	432.509	358.812	No
WBGene00013394	ule-5	-2.07006	0.00133446	0.042882	2234.45	1186.22	540.637	273.485	No
WBGene00007592	C14H10.2	0.509534	0.00133607	0.042882	927.603	888.498	1293.77	1291.94	No
WBGene00013683	zoo-1	0.531648	0.00133834	0.042882	705.183	743.723	1035.47	1058.93	No
WBGene00022246	acp-7	-0.981842	0.00135096	0.0431817	169.121	151.78	76.5902	86.4212	No
WBGene00012866	afmd-2	0.81386	0.00136327	0.0434701	145.547	185.639	291.343	289.894	No
WBGene00020559	best-17	-0.880623	0.00139927	0.0445109	411.015	277.875	180.212	194.721	No
WBGene00016805	C50D2.1	0.884135	0.00140778	0.0446744	473.539	757.734	1332.82	936.412	No
WBGene00004398	rol-8	0.932691	0.00142497	0.0451114	4131.68	7947.45	13277.1	9776.54	No
WBGene00020194	T03G6.1	1.09761	0.00143239	0.0451307	354.642	853.472	1238.96	1344.45	No
WBGene00022178	cest-25	0.517183	0.00144076	0.0452864	883.529	950.378	1280.26	1344.45	No
WBGene00012635	Y38H8A.1	1.12279	0.00148451	0.0464408	124.022	275.539	414.488	453.985	No
WBGene00002130	inx-8	-0.63844	0.00148991	0.0464998	1020.88	796.262	595.451	572.13	No
WBGene00007521	C11E4.7	-1.10265	0.00149934	0.046684	335.167	201.984	148.675	100.642	No
WBGene00019565	cyp-35A3	-1.185	0.00151387	0.047026	766.682	403.969	178.71	338.027	No
WBGene00018948	F56C9.3	-0.523915	0.00152132	0.0471467	1502.61	1334.5	970.893	1003.14	No
WBGene00000623	col-46	1.3163	0.00153819	0.0475581	98.3977	268.534	375.442	537.124	No
WBGene00009835	F47H4.2	0.894578	0.00154754	0.0477309	131.197	121.424	204.241	266.921	No
WBGene00013567	Y75B12B.1	-0.77752	0.00155099	0.0477309	1882.88	1434.91	1160.12	773.415	No
WBGene00005017	sqt-2	0.836081	0.00157176	0.0482578	4212.65	7390.53	11559.9	9150.8	No
WBGene00012231	W04A4.2	-0.790932	0.00158674	0.048603	265.469	267.367	165.945	141.118	No
WBGene00008603	F09B9.4	0.614381	0.00159035	0.048603	1161.3	1542.32	2154.29	1982.22	No
WBGene00009724	F45D3.4	0.530904	0.00160425	0.0488341	3472.62	3072.97	5136.05	4319.97	Yes
WBGene00000606	col-17	0.86091	0.00160529	0.0488341	4304.9	7252.76	12427.1	8560.08	No
WBGene00194916	F35D2.6	1.47866	0.00160967	0.048855	26.6494	67.7173	141.917	119.239	No
WBGene00009163	drsh-1	-0.565561	0.00162291	0.0488848	1216.65	1049.62	729.859	802.951	No
WBGene00010327	F59C6.8	0.828216	0.0016233	0.0488848	138.372	185.639	287.589	286.612	No
WBGene00000474	cey-3	-0.506654	0.00163258	0.0488848	6141.65	5681.25	4508.31	3811.28	No
WBGene00044109	K02E11.10	0.597082	0.00163482	0.0488848	2631.11	3141.85	4886	3843.01	No
WBGene00020054	R13D7.2	-0.717411	0.00163497	0.0488848	333.117	326.911	189.974	212.224	No
WBGene00013901	ugt-16	-0.559696	0.00163556	0.0488848	1877.76	1823.7	1123.32	1390.4	Yes
WBGene00000867	cyb-2.2	-0.701516	0.00163684	0.0488848	1920.8	1425.57	1161.62	894.842	No
WBGene00007817	idpp-14	-0.66915	0.00164584	0.0488848	476.614	417.979	270.318	293.176	No
WBGene00045412	C25F9.12	0.937854	0.00164716	0.0488848	121.972	91.0681	217.006	191.439	No
WBGene00015541	C06E7.4	0.562562	0.0016476	0.0488848	793.331	929.362	1334.32	1207.71	No
WBGene00000625	col-48	0.736607	0.00165741	0.0489907	4265.95	5241.09	9627.09	6210.29	No
WBGene00021340	Y34F4.5	0.654563	0.00165857	0.0489907	393.591	470.519	734.365	623.545	No
WBGene00008655	lips-3	0.536811	0.00166816	0.0491643	659.059	665.498	999.427	921.097	No
WBGene00003104	mab-7	0.613426	0.00167554	0.0492721	599.611	558.084	975.399	794.2	No
WBGene00021005	ule-1	-1.52011	0.00168275	0.0493744	211.145	135.435	87.8535	31.7242	No
WBGene00008439	mfb-1	0.507524	0.00171394	0.0501784	783.081	777.582	1103.05	1115.82	No
WBGene00020560	T19C3.2	0.737823	0.00171895	0.0502139	1146.95	1706.94	2661.13	2094.89	No
WBGene00002181	kal-1	0.84261	0.00172717	0.0503427	121.972	154.115	257.553	236.291	No
WBGene00004229	ptr-15	1.2121	0.00173912	0.0504651	69.6983	150.613	218.507	290.988	No
WBGene00016247	C30B5.6	1.02869	0.00174281	0.0504651	448.939	914.184	1658.7	1119.1	No
WBGene00003067	lrg-1	-0.579335	0.00175435	0.0506885	774.882	707.529	518.861	472.582	No
WBGene00009218	acs-20	0.63305	0.00177602	0.0510914	1306.84	1828.37	2413.34	2447.14	No
WBGene00000902	daf-6	0.973351	0.00178427	0.0511329	231.645	462.346	668.287	692.464	No
WBGene00012921	Y46G5A.36	0.732411	0.00178519	0.0511329	276.743	274.372	395.716	521.809	No
WBGene00011875	T20G5.14	-0.529318	0.0017986	0.0513641	920.428	986.571	654.02	667.303	No
WBGene00000493	che-14	0.888558	0.00180481	0.0513641	208.07	359.602	531.626	517.433	No
WBGene00011152	R09A8.1	-1.57345	0.0018118	0.0513641	158.871	94.5708	60.0707	24.0667	No
WBGene00006631	tsp-5	3.69941	0.00181228	NA	1.02498	2.33508	26.2809	16.4091	No
WBGene00007916	C34C6.3	0.855139	0.00181267	0.0513641	179.371	282.545	433.26	400.382	No
WBGene00002221	klp-10	-0.53911	0.00181943	0.0514457	1396.02	1218.91	863.517	937.506	No
WBGene00023417	swm-1	0.56457	0.00182989	0.0515449	545.287	551.079	762.898	859.836	No
WBGene00020134	T01B6.1	0.828709	0.00183074	0.0515449	226.52	357.267	541.388	493.367	No
WBGene00015059	B0228.1	-0.979194	0.00184764	0.0517036	175.271	141.272	81.8464	78.7636	No
WBGene00010064	F54F7.2	-0.989572	0.00184808	0.0517036	151.696	152.948	84.8499	67.8242	No
WBGene00013181	Y53H1B.2	0.508522	0.00185039	0.0517036	748.232	736.718	1058	1054.56	No
WBGene00018483	F45F2.11	-0.576945	0.00185299	0.0517036	1712.73	1434.91	1137.59	971.418	No
WBGene00003987	pes-23	-0.750399	0.00185668	0.0517036	482.764	359.602	253.799	247.23	No
WBGene00020617	T20D4.11	0.637638	0.0018613	0.0517036	284.943	276.707	428.004	446.327	No
WBGene00021730	Y49F6C.8	-1.34463	0.00186372	0.0517036	147.597	105.079	64.576	33.9121	No
WBGene00011564	ugt-50	0.531608	0.00189023	0.0523293	800.506	777.582	1208.92	1070.97	No
WBGene00018737	F53B1.4	0.735038	0.0019029	0.05257	2056.1	2880.32	4811.67	3401.06	No
WBGene00016106	itm-2	0.723335	0.00191946	0.0528457	716.458	1018.1	1606.89	1253.65	No
WBGene00008464	E02H4.6	-1.10717	0.00192286	0.0528457	132.222	108.581	60.0707	51.4151	No
WBGene00010924	pycr-1	0.657485	0.00192933	0.0528457	619.085	823.116	1228.45	1043.62	No
WBGene00012280	W05E10.1	-0.676357	0.00193348	0.0528457	356.692	356.1	229.02	216.6	No
WBGene00011431	T04D3.1	-1.70683	0.00193918	0.0528457	103.523	54.8744	31.5371	16.4091	No
WBGene00022854	cin-4	-0.60293	0.00195017	0.052991	824.08	694.686	522.615	476.958	No
WBGene00004025	phy-2	0.734622	0.00195771	0.0530869	2232.4	3571.51	4482.03	5174.33	No
WBGene00010036	cpar-1	-0.835703	0.00196567	0.053192	485.838	395.796	294.347	198.003	No
WBGene00016568	C41G11.1	-0.670344	0.00197019	0.053192	408.965	420.314	241.034	281.142	No
WBGene00007313	clec-147	-1.23336	0.00197365	0.053192	111.722	84.0629	42.8004	40.4758	No
WBGene00012715	snpc-1.2	-0.520121	0.00197819	0.053206	1035.23	1008.75	739.621	684.806	No
WBGene00012239	W04A8.4	0.906155	0.00198478	0.053275	293.143	408.639	500.089	816.079	No
WBGene00017532	ent-5	-1.61561	0.00201386	0.0538102	125.047	71.22	43.5513	19.6909	No
WBGene00003482	mua-3	0.687709	0.00201692	0.0538102	7336.78	11236.4	13973.2	15942	Yes
WBGene00012293	W06A7.4	-0.888354	0.00203329	0.0541378	229.595	179.801	108.878	112.676	Yes
WBGene00020408	T10D4.6	-0.639301	0.00203766	0.0541452	588.336	490.367	351.414	341.309	No
WBGene00018729	F53A9.6	0.559961	0.00204612	0.0542612	1360.14	1562.17	2362.28	1942.84	Yes
WBGene00013872	ZC374.2	0.80647	0.00208048	0.0550619	180.396	265.032	375.442	402.57	No
WBGene00009723	F45D3.3	0.585607	0.00208811	0.0551536	1985.38	2058.37	3466.08	2599.2	No
WBGene00007543	fipr-7	-0.838017	0.00209264	0.0551631	302.368	227.67	141.917	155.339	No
WBGene00009528	F38A6.4	0.847287	0.00210657	0.05542	111.722	134.267	233.525	207.848	No
WBGene00020946	W02D7.11	1.26465	0.00211488	0.0555106	126.072	58.377	176.458	269.109	No
WBGene00010321	F59B10.5	0.768584	0.0021184	0.0555106	296.218	451.838	660.778	611.512	No
WBGene00003981	pes-8	0.594389	0.00213874	0.0559327	1762.96	2305.89	3297.13	2843.15	No
WBGene00008823	F14H3.4	-1.59059	0.00214828	0.0560428	87.1229	53.7068	27.7827	18.597	No
WBGene00000746	col-173	0.565327	0.00215145	0.0560428	1171.55	1347.34	2046.16	1678.1	No
WBGene00000639	col-63	0.574866	0.00215869	0.0560428	8775.84	9255.09	15433.7	11420.7	Yes
WBGene00020035	egg-5	-0.656239	0.00215989	0.0560428	870.204	783.419	597.704	449.609	No
WBGene00004394	rol-1	0.516261	0.00216897	0.056116	15129.7	17069.4	25316.8	20732.3	No
WBGene00011971	lron-9	0.898999	0.00217164	0.056116	892.754	1687.1	2066.43	2743.6	No
WBGene00008476	E03H4.8	0.531249	0.00217864	0.056116	1449.32	1570.34	2383.31	1977.84	No
WBGene00017660	F21C10.11	0.777992	0.00217967	0.056116	137.347	142.44	246.29	233.009	No
WBGene00006882	vab-19	0.553471	0.00219994	0.0564181	870.204	1074.14	1436.44	1415.56	No
WBGene00010354	cyp-31A2	-0.689271	0.00220567	0.0564557	1244.32	915.352	741.123	597.291	No
WBGene00007171	B0393.6	-0.520747	0.00222714	0.0568952	926.578	913.016	662.28	619.17	No
WBGene00013173	Y53F4B.27	0.680044	0.00226379	0.057609	573.986	782.252	1193.16	976.888	No
WBGene00015561	C07A12.7	0.592983	0.00227547	0.0577952	682.634	882.66	1185.65	1173.8	No
WBGene00013515	Y73F4A.2	-0.736644	0.00228759	0.0579916	650.86	683.011	323.631	479.145	No
WBGene00004750	sea-1	-2.3484	0.00229103	NA	44.074	25.6859	9.01061	4.37576	No
WBGene00015605	C08E3.13	2.09497	0.00232416	NA	11.2747	12.8429	29.2845	74.3879	No
WBGene00015479	wht-1	0.641202	0.00232742	0.0588886	252.144	254.524	388.958	401.476	No
WBGene00021658	Y48G1A.2	-0.910368	0.00234435	0.0591142	481.739	343.257	265.813	171.748	No
WBGene00003766	nlp-28	-0.625036	0.00234527	0.0591142	894.804	694.686	523.366	507.588	No
WBGene00019833	R02F2.4	-0.624469	0.00236201	0.0594229	703.133	626.969	473.057	388.348	No
WBGene00001570	gei-13	0.919769	0.00239257	0.0599637	538.112	1090.48	1434.19	1645.28	No
WBGene00020315	T07E3.4	0.648975	0.00240623	0.0601922	354.642	420.314	661.529	551.345	Yes
WBGene00021791	Y51H7C.13	0.609328	0.00243893	0.0607802	4159.35	5522.47	8163.61	6603.02	No
WBGene00022627	ZC513.2	0.890919	0.00245576	0.060922	187.571	330.414	500.089	458.361	No
WBGene00012545	Y37D8A.3	0.842075	0.00246303	0.060922	507.363	884.995	1101.55	1393.68	No
WBGene00003219	mes-1	-1.22631	0.00254136	0.0626255	129.147	100.408	60.0707	37.1939	No
WBGene00007264	C02F4.4	0.944385	0.00256898	0.0630944	283.918	454.173	882.289	534.936	No
WBGene00013352	lon-8	0.719908	0.00256993	0.0630944	1373.47	2070.05	3195.01	2473.4	No
WBGene00016457	C35E7.5	-2.22302	0.00257012	NA	49.1988	26.8534	10.5124	5.4697	No
WBGene00000733	col-160	-0.593121	0.00257621	0.0631314	1294.54	1674.25	928.093	1040.34	Yes
WBGene00004810	skr-4	0.544924	0.00259429	0.063457	691.859	601.283	977.651	909.064	No
WBGene00016912	clec-86	0.79829	0.00260191	0.0635173	531.962	498.54	1118.07	671.679	Yes
WBGene00012241	W04A8.6	-0.520527	0.00261034	0.0635173	1067	949.21	698.322	707.779	No
WBGene00008260	C52G5.2	0.643204	0.00261116	0.0635173	871.229	1060.13	1725.53	1287.57	Yes
WBGene00006952	wrt-6	0.866838	0.00261763	0.0635581	1450.34	2666.66	4347.62	3157.11	No
WBGene00006977	zif-1	-0.518453	0.00262995	0.0636386	1319.14	1171.04	908.57	829.206	No
WBGene00018133	F37A4.3	1.12231	0.00263057	0.0636386	52.2738	91.0681	168.198	142.212	No
WBGene00017089	poml-2	-0.84722	0.00265049	0.0639301	183.471	185.639	107.376	97.3606	Yes
WBGene00138711	R07B1.13	0.911531	0.00265868	0.0639301	237.794	375.948	695.319	456.173	No
WBGene00012225	W03G11.3	0.617279	0.0026613	0.0639301	372.066	408.639	546.644	651.988	No
WBGene00016644	C44C1.5	-0.599511	0.00266194	0.0639301	455.089	465.849	302.606	305.209	No
WBGene00000672	col-97	0.584399	0.00266685	0.063932	11636.5	14317.5	22017.4	16894.8	No
WBGene00012716	Y39E4B.5	-0.666129	0.00269308	0.0643392	563.737	460.011	346.909	297.552	No
WBGene00001077	dpy-18	0.615602	0.00269356	0.0643392	2875.06	4099.23	5588.83	5094.48	No
WBGene00018630	F49D11.6	0.932724	0.00269888	0.0643502	183.471	332.749	549.647	433.2	No
WBGene00008621	F09C8.1	0.724042	0.00270482	0.0643758	288.018	415.644	606.714	553.533	No
WBGene00003388	moe-3	0.586425	0.00271852	0.064559	1097.75	1134.85	1908.75	1440.72	No
WBGene00016551	C40A11.8	1.34844	0.00272228	0.064559	62.5235	28.021	120.141	111.582	No
WBGene00017134	EEED8.3	-0.856716	0.00273649	0.0647091	698.008	453.006	370.937	263.639	No
WBGene00003444	msp-51	-0.504566	0.00274517	0.0647537	1286.34	1279.62	845.496	964.855	No
WBGene00022287	Y75B7AR.1	0.664576	0.00276117	0.0649568	619.085	894.336	1247.97	1148.64	No
WBGene00019609	K10B3.1	0.83495	0.0027636	0.0649568	163.996	251.021	397.969	340.215	No
WBGene00016632	adal-1	-0.511143	0.00277323	0.0650677	2008.95	1704.61	1353.84	1251.47	No
WBGene00001428	fkb-3	0.715988	0.00278267	0.0651736	1394.99	2259.19	3130.44	2869.4	Yes
WBGene00045052	K12C11.6	0.755721	0.00279768	0.0654094	158.871	163.456	295.848	247.23	No
WBGene00020786	T25B2.2	-0.642432	0.00281374	0.0656064	1018.83	750.728	585.69	548.064	No
WBGene00020006	set-15	0.707943	0.0028309	0.0657747	233.694	275.539	370.937	461.642	No
WBGene00000647	col-71	0.6259	0.00285283	0.0661146	20473.9	23899.5	40450.9	28021.3	No
WBGene00018730	F53A9.7	0.531591	0.00286351	0.0662461	489.938	518.388	732.863	724.188	No
WBGene00007649	C17G1.2	-0.7682	0.00292042	0.0673274	443.814	323.409	243.286	206.755	No
WBGene00022665	ZK154.1	0.894777	0.00295429	0.0679898	479.689	814.943	1461.97	941.882	Yes
WBGene00000165	aps-3	-0.537379	0.00296442	0.0681045	1305.82	1445.41	863.517	1033.77	No
WBGene00001599	glh-2	-0.519643	0.00298479	0.0684537	4548.84	3865.73	3189.01	2679.06	No
WBGene00017571	jmjd-3.1	0.617375	0.00299551	0.0685806	584.236	795.095	1058.75	1055.65	No
WBGene00017420	F13B9.2	1.15853	0.00300927	0.0687766	61.4985	108.581	229.771	147.682	No
WBGene00011278	R74.2	0.609356	0.00302222	0.0689534	721.583	647.985	1181.89	905.782	No
WBGene00001984	hog-1	0.799379	0.0030648	0.0698047	199.87	308.231	470.804	411.321	No
WBGene00271598	Y18D10A.30	-2.17042	0.00306944	NA	34.8492	31.5236	5.25619	9.84545	No
WBGene00000982	dhs-19	-0.546682	0.00309803	0.0704404	856.88	746.058	533.879	564.473	No
WBGene00015698	kca-1	-0.671075	0.00311044	0.0705786	1366.29	1055.46	871.777	647.612	No
WBGene00016877	C52D10.3	0.702223	0.00311478	0.0705786	1120.3	1738.47	2528.23	2120.05	No
WBGene00007174	mboa-1	1.12472	0.00312183	0.0706173	147.597	381.786	536.882	615.888	No
WBGene00012149	VF13D12L.3	-0.520107	0.00314273	0.0708805	2554.24	2056.04	1578.36	1637.63	No
WBGene00004353	rgs-10	-2.10475	0.00316264	NA	43.049	28.021	9.7615	6.56364	No
WBGene00010196	F57C2.4	-1.02047	0.00316453	0.071218	221.395	145.943	102.871	77.6697	No
WBGene00003847	blmp-1	0.796897	0.00317854	0.0712364	647.785	1166.37	1552.83	1597.15	No
WBGene00020396	T10B5.10	0.834538	0.00318149	0.0712364	113.772	159.953	241.034	246.136	No
WBGene00000631	col-54	0.992931	0.00322257	0.0720343	90.1979	65.3823	140.415	170.655	No
WBGene00003915	pan-1	0.740323	0.00327259	0.0728629	1789.61	2995.91	3641.79	4351.69	No
WBGene00020290	T06D4.1	-1.00332	0.00327616	0.0728629	452.014	279.042	226.767	136.742	No
WBGene00011796	T16G1.2	0.839268	0.00336306	0.0744204	198.845	323.409	417.492	516.339	No
WBGene00011153	R09A8.2	-1.90397	0.00337047	0.0744598	132.222	65.3823	42.0495	9.84545	No
WBGene00004173	pqn-94	-0.737127	0.0033907	0.0747819	661.109	681.843	316.873	491.179	No
WBGene00138721	pals-37	0.859583	0.00342676	0.07535	96.3477	88.7331	169.7	166.279	No
WBGene00011746	T13F2.6	-0.519294	0.00343354	0.07535	2864.81	2385.28	1962.06	1699.98	No
WBGene00012272	dhc-4	-0.575814	0.00345589	0.0757148	1416.52	1572.68	871.026	1136.6	No
WBGene00004352	rgs-9	-1.46957	0.00346863	0.0758604	75.8482	51.3718	24.0283	21.8788	No
WBGene00021309	Y32G9B.1	0.709086	0.003474	0.0758604	350.542	424.985	736.617	528.373	No
WBGene00304201	T07H8.11	0.92376	0.00351168	0.0764309	73.7983	95.7383	167.447	153.152	No
WBGene00005131	srd-53	1.30623	0.00354274	0.0768227	28.6993	43.199	102.12	74.3879	Yes
WBGene00008537	F02H6.4	-1.07861	0.00354667	0.0768227	188.596	119.089	81.8464	63.4485	No
WBGene00005552	sri-40	-1.10083	0.00354709	0.0768227	178.346	126.094	86.3517	54.697	No
WBGene00000866	cyb-2.1	-0.740911	0.0035646	0.0769771	1218.7	851.137	720.849	516.339	No
WBGene00018250	F40H3.2	-0.926553	0.00356873	0.0769771	229.595	157.618	107.376	96.2667	Yes
WBGene00009921	F52B5.2	-0.604281	0.00358146	0.0770626	1495.44	1119.67	916.83	802.951	No
WBGene00003015	lin-29	0.639843	0.00359707	0.0772379	354.642	472.854	668.287	619.17	No
WBGene00015236	B0511.11	-0.614019	0.00366624	0.0783227	814.856	785.755	596.202	447.421	No
WBGene00077697	F58E6.13	0.826036	0.00366962	0.0783227	1000.38	1738.47	2857.87	1994.25	No
WBGene00008762	ztf-2	1.21015	0.0037552	0.0795744	103.523	294.22	394.965	523.997	No
WBGene00017807	F26A1.9	0.865221	0.00376642	0.0796183	142.472	242.848	343.905	356.624	No
WBGene00045271	F07G6.10	-0.616925	0.0037868	0.0798975	384.366	368.943	249.294	241.761	No
WBGene00000683	col-109	0.689935	0.00379171	0.0798975	6038.13	8352.58	13820	9391.47	No
WBGene00016501	C37C3.9	-0.567613	0.00382319	0.0803368	1110.05	956.215	765.902	626.827	No
WBGene00016373	swd-2.1	-0.589074	0.0038247	0.0803368	582.186	531.231	342.403	399.288	No
WBGene00004027	pie-1	-0.561813	0.00383256	0.0803743	837.405	753.063	584.939	491.179	No
WBGene00001691	grd-2	0.89374	0.00384525	0.0805129	458.164	899.006	1435.69	1083	No
WBGene00077764	F59C6.16	-0.7175	0.00386417	0.0805343	1195.12	911.849	520.363	763.57	No
WBGene00003664	nhr-74	1.22036	0.00387061	0.0805343	48.1739	114.419	209.497	167.373	No
WBGene00021547	Y44E3A.1	0.765185	0.00393656	0.0813945	125.047	127.262	204.991	224.258	No
WBGene00011834	dvc-1	-0.514034	0.00401323	0.0825481	1380.64	1164.04	925.089	856.555	No
WBGene00001707	grh-1	0.794457	0.00404391	0.082966	594.486	1093.99	1476.99	1449.47	No
WBGene00018808	F54D10.7	-1.38005	0.00408959	0.0836438	173.221	101.576	72.8358	31.7242	No
WBGene00016263	C30F12.4	-0.562977	0.00417606	0.0848875	643.685	553.414	406.979	403.664	No
WBGene00020977	oac-52	-1.23372	0.00421128	0.0854079	76.8732	72.3875	30.7863	32.8182	No
WBGene00021158	Y4C6B.4	0.779537	0.00421456	0.0854079	120.947	142.44	209.497	242.855	No
WBGene00019760	calu-1	0.545778	0.00422507	0.0854898	6823.26	9342.66	12126.8	11470	No
WBGene00044178	C30G7.4	-0.945121	0.00423976	0.0856037	153.746	127.262	78.8428	66.7303	No
WBGene00004993	spp-8	0.605563	0.00426902	0.0859847	2217.02	2043.2	2649.12	3836.45	No
WBGene00003783	nos-1	-0.630344	0.00429708	0.0864183	545.287	436.66	331.14	303.021	No
WBGene00086560	ZK355.8	2.34703	0.00430443	NA	4.0999	7.00524	25.5301	30.6303	No
WBGene00008310	C54E10.6	1.00966	0.00433641	0.087077	63.5485	59.5446	138.914	108.3	No
WBGene00000597	col-8	-1.79682	0.00437024	0.0874907	8406.85	4643.31	2495.19	1260.22	No
WBGene00008536	F02H6.3	-1.22326	0.0043813	0.0875162	102.498	82.8954	48.0566	30.6303	No
WBGene00004210	ptc-3	0.65189	0.00438474	0.0875162	3619.19	5384.7	7908.31	6235.45	No
WBGene00017843	F26G5.1	-1.92629	0.00440485	0.0875318	93.2728	60.7121	33.0389	6.56364	No
WBGene00020626	T20F5.4	0.988633	0.00440657	0.0875318	89.1729	173.963	268.817	251.606	No
WBGene00008648	F10D11.2	-0.509344	0.00441022	0.0875318	848.68	786.922	599.206	549.158	No
WBGene00007552	dyf-4	0.908208	0.00441198	0.0875318	173.221	337.419	450.531	506.494	No
WBGene00007445	C08F8.3	-0.503151	0.00445589	0.0881201	1117.22	960.886	730.61	736.221	No
WBGene00000711	col-138	0.588366	0.00446161	0.0881201	13005.9	15490.9	25063.8	17778.7	No
WBGene00009964	fip-6	0.768491	0.00451832	0.0891072	202.945	145.943	316.873	277.861	No
WBGene00010033	F54B11.10	1.52893	0.0045594	0.0897836	16.3996	39.6964	66.0778	95.1727	No
WBGene00012840	grsp-1	0.563534	0.00459471	0.0902103	527.863	636.309	922.837	795.294	No
WBGene00219274	T25G12.13	-1.8235	0.00461847	NA	64.5735	30.356	12.765	14.2212	No
WBGene00206502	T01B7.13	1.00879	0.00462244	0.0906204	143.497	157.618	402.474	201.285	No
WBGene00020891	cest-24	-0.810858	0.00465132	0.0910516	1888.01	1016.93	898.808	757.006	No
WBGene00010658	K08D8.4	0.582065	0.00467739	0.0913334	1301.72	1760.65	2483.17	2098.18	Yes
WBGene00001089	dre-1	0.530713	0.00467952	0.0913334	1833.68	2378.28	2873.63	3210.71	No
WBGene00009086	F23D12.2	-1.67684	0.00469486	0.0913634	81.9981	43.199	25.5301	13.1273	No
WBGene00009648	zhit-2	-0.639924	0.00476349	0.0923174	406.915	349.095	256.052	228.633	No
WBGene00001073	dpy-11	0.612268	0.00476482	0.0923174	3801.63	5590.18	7745.37	6608.49	No
WBGene00007934	C34E7.4	0.629951	0.00477758	0.0924295	1400.12	2137.77	2761	2711.88	No
WBGene00015600	fbxa-165	2.70083	0.00479373	NA	5.12488	3.50262	14.2668	42.6636	No
WBGene00013585	cyp-42A1	0.878128	0.00484371	0.0935592	275.718	556.917	787.678	740.597	No
WBGene00015019	B0205.4	1.38618	0.00485012	0.0935592	34.8492	84.0629	108.127	202.379	No
WBGene00021339	Y34F4.4	0.699263	0.00489583	0.0941882	150.671	154.115	253.799	240.667	No
WBGene00000168	apx-1	-0.545164	0.00489696	0.0941882	1435.99	1213.07	997.925	816.079	No
WBGene00017126	E04F6.6	-0.627726	0.00498013	0.0956488	1034.2	735.55	550.398	596.197	Yes
