# Supplementary material for: ADARs regulate cuticle collagen expression and promote survival to pathogen infection
Source: BMC Biol. 2024 Feb 16;22:37. doi: 10.1186/s12915-024-01840-1 (PMC10870475; doi:10.1186/s12915-024-01840-1)
Supplement: Supplementary file 9 — Additional file 9: Table S9. Differentially expressed genes in ADR-1 dsRBD1 mutant animals compared to wildtype animals grown in grown on PA14 for 7 h (Related to Fig. 3). Differentially expressed genes are listed as Wormbase annotations and Gene name. [file 12915_2024_1840_MOESM9_ESM.xlsx]

## Sheet: Diff exp ADR-1 dsRBD1 mutant
Additional file 9: Table S9. Differentially expressed genes in ADR-1 dsRBD1 mutant animals grown on PA14 for 7 hours compared to wildtype animals grown in the same conditions (Related to Figure 3). Differentially expressed genes are listed as Wormbase annotations in Column A and Gene name in Column B. The log2fold change values, raw p values and the adjusted p values as obtained from the DESeq2 a…
Gene	Gene name	log2FoldChange	pvalue	padj	N2PA14rep1	N2PA14rep2	114PA14rep1	114PA14rep2	Targets that overlap with adr-1(-) misregulated ?	Misregulated in animals exposed to PA14 (Troemel, 2006) ?	Misregulated in animals exposed to S. aureus (Irazoqui, 2010)	Misregulated in animals exposed to E. faecalis (Yuen, 2018)
WBGene00044728	Y53F4B.45	-2.32769	3.13912e-25	3.51362e-21	2047.52	1513	369.038	339.109	Yes	No	Yes	No
WBGene00010641	crml-1	-1.14573	6.25434e-14	3.50024e-10	3937.21	3923.23	1764.32	1788.76	Yes	No	No	No
WBGene00008629	cpt-5	-1.16274	5.66543e-09	2.11377e-05	794.433	744.475	328.603	360.725	Yes	No	No	No
WBGene00007496	npax-4	-2.82338	3.9015e-08	NA	133.465	79.3786	14.2376	16.2124	Yes	No	No	No
WBGene00022110	Y71F9AL.4	1.06219	7.25166e-08	0.00020292	341.077	333.15	713.018	694.43	Yes	No	No	No
WBGene00020413	cpg-22	0.825852	9.43933e-08	0.000211309	2177.81	2310.4	4012.15	3942.31	Yes	No	No	No
WBGene00000729	col-156	1.01042	1.44016e-07	0.000254594	670.502	625.407	1201.65	1413.18	No	No	No	No
WBGene00000298	cat-4	-0.840406	1.59221e-07	0.000254594	2327.16	2292.36	1261.45	1319.96	Yes	No	No	No
WBGene00021344	Y37B11A.2	-1.17851	3.02878e-07	0.000423765	409.927	446.204	193.631	183.74	Yes	No	No	No
WBGene00020262	ferl-1	1.16229	6.64928e-07	0.000819421	183.249	181.609	424.849	390.448	No	No	No	No
WBGene00010456	srdh-1	-1.12138	7.32084e-07	0.000819421	2453.21	1870.21	1111.1	872.766	Yes	No	Yes	No
WBGene00000663	col-88	0.757287	8.27687e-07	0.000842209	3167.14	3230.47	5601.63	5209.57	No	No	No	No
WBGene00017501	pud-3	-1.45187	1.3591e-06	0.00126358	908.832	890.003	421.432	231.026	Yes	No	Yes	No
WBGene00000618	col-41	1.29035	1.46757e-06	0.00126358	200.197	182.811	541.598	391.799	Yes	No	No	No
WBGene00010212	fbxa-192	0.965706	2.43068e-06	0.00194333	378.15	431.772	749.466	833.586	Yes	No	No	No
WBGene00011891	del-6	-0.894602	3.5869e-06	0.00251104	4873.58	3946.08	2548.53	2192.72	Yes	No	No	No
WBGene00000743	col-170	0.881956	3.62199e-06	0.00251104	440.646	417.339	789.901	791.704	No	No	No	No
WBGene00000742	col-169	1.05386	3.81378e-06	0.00251104	566.696	687.948	1125.91	1482.08	No	No	No	No
WBGene00018297	F41F3.3	0.688988	4.45066e-06	0.00276757	15075.2	16094.6	24340.6	25911.4	Yes	No	No	No
WBGene00000699	col-125	0.75231	6.01145e-06	0.00354138	11712.1	13525.6	20276	22238	No	No	No	No
WBGene00003029	lin-44	-2.04655	6.87144e-06	NA	84.7395	127.487	25.6277	25.6696	Yes	No	No	No
WBGene00000740	col-167	0.77034	7.53248e-06	0.00421555	1959.6	2231.02	3397.66	3751.81	No	No	No	No
WBGene00001725	grl-16	0.641678	9.17238e-06	0.00488888	10917.6	10985.5	16766.7	17406.7	No	No	No	No
WBGene00021627	Y47D7A.15	0.774473	1.12282e-05	0.00571258	12240.6	14095.7	20719.7	24333.4	No	No	No	No
WBGene00004728	sax-2	-0.895009	1.18225e-05	0.00575345	3105.7	3384.42	1501.21	1994.12	Yes	No	No	No
WBGene00022679	ZK180.5	0.694995	1.8227e-05	0.0083584	8203.85	9406.37	13826.4	14683	No	No	No	No
WBGene00018487	F46C8.8	0.825773	1.86688e-05	0.0083584	636.606	769.732	1248.35	1242.95	Yes	No	No	No
WBGene00021690	Y48G8AL.12	0.703394	2.00095e-05	0.00841434	1892.87	2053.02	3354.94	3066.84	No	No	No	No
WBGene00000730	col-157	0.715375	2.02973e-05	0.00841434	1435.28	1285.69	2210.24	2258.92	No	No	No	No
WBGene00000694	col-120	0.676508	2.12385e-05	0.0084901	3174.55	3271.36	4878.37	5427.09	No	No	No	No
WBGene00000741	col-168	0.96506	2.27961e-05	0.00879851	819.855	1093.26	1660.1	2076.53	No	No	No	No
WBGene00009835	F47H4.2	1.11637	2.51459e-05	0.00938194	135.583	125.081	268.236	298.578	Yes	No	No	No
WBGene00000641	col-65	0.661957	3.12248e-05	0.0111508	3532.58	3456.58	5225.76	5836.45	No	No	No	No
WBGene00007454	C08F11.7	1.65144	3.25204e-05	0.0111508	72.0286	38.4866	183.38	164.826	No	No	No	No
WBGene00000636	col-60	0.639572	3.28756e-05	0.0111508	6063.11	5842.75	8849.51	9701.75	No	No	No	No
WBGene00000681	col-107	0.620718	3.76902e-05	0.0124078	8685.8	7981.16	12857.1	12771.3	No	No	No	No
WBGene00000678	col-104	0.633531	4.2718e-05	0.0133974	8391.33	9372.69	13669.2	13888.6	Yes	No	No	No
WBGene00004119	pqn-31	-0.755164	4.31098e-05	0.0133974	1067.72	1023.5	587.727	653.899	Yes	No	No	No
WBGene00000753	col-180	0.709191	4.45894e-05	0.0133974	2042.22	1772.79	3254.14	2981.72	No	No	No	No
WBGene00000653	col-77	0.619152	4.5484e-05	0.0133974	16186.3	16481.9	23845.1	26335.6	No	No	No	No
WBGene00000626	col-49	0.621665	4.87978e-05	0.014005	8017.42	8866.35	12960.2	13017.2	No	No	No	No
WBGene00044724	R02E4.3	0.797631	5.34101e-05	0.0148442	958.616	1181.06	1742.68	1977.91	Yes	No	No	No
WBGene00000639	col-63	0.597894	5.43745e-05	0.0148442	9069.25	9533.85	13748.4	14408.7	Yes	Yes	Yes	No
WBGene00008797	F14D7.10	2.81604	5.92518e-05	NA	5.29622	8.41894	47.2688	48.6371	Yes	No	No	No
WBGene00007675	C18D4.6	1.41929	6.31526e-05	0.0166371	96.3912	81.784	292.725	181.038	No	No	No	No
WBGene00013647	Y105C5B.5	-0.907705	6.39144e-05	0.0166371	2815.47	2051.82	1423.19	1168.64	Yes	No	No	No
WBGene00001703	grd-14	0.720423	6.91292e-05	0.0175855	1640.77	2001.3	3028.05	2970.92	No	No	No	No
WBGene00017498	pud-4	-1.34889	7.78742e-05	0.0189718	458.653	515.961	251.151	126.997	Yes	No	No	No
WBGene00008598	spin-3	-1.52001	7.83472e-05	0.0189718	191.723	263.393	100.233	55.3923	Yes	No	No	No
WBGene00003104	mab-7	0.734587	7.96637e-05	0.0189718	619.658	574.894	953.918	1036.24	Yes	No	No	No
WBGene00017964	F31F7.1	-0.663601	9.89998e-05	0.0230855	4331.25	3687.5	2542.83	2519.67	Yes	No	No	No
WBGene00020551	T17H7.7	0.646105	0.000110566	0.0243762	1775.29	1682.59	2557.64	2857.43	No	No	No	No
WBGene00022649	ZK84.1	0.705186	0.000110711	0.0243762	3018.85	3431.32	5728.06	4782.65	Yes	No	No	No
WBGene00004300	ram-2	0.58012	0.000111068	0.0243762	10040.6	10366.1	15847	14657.3	No	No	No	No
WBGene00004358	rhr-1	-0.706715	0.000134593	0.0289711	6352.29	5555.3	3997.91	3293.81	Yes	No	No	No
WBGene00023284	F41B5.1	1.30332	0.000139595	0.0292203	82.621	58.9326	183.38	166.177	No	No	No	No
WBGene00019236	H23N18.5	0.686123	0.000142589	0.0292203	816.677	932.097	1436.29	1375.35	Yes	No	No	No
WBGene00000727	col-154	0.626326	0.000143583	0.0292203	1117.5	1102.88	1676.62	1752.29	No	No	No	No
WBGene00009982	F53F1.4	0.602663	0.000149335	0.0298483	6081.12	6462.14	10054.6	8988.41	No	No	No	No
WBGene00008794	F14D7.7	2.1243	0.000156441	NA	13.7702	15.6352	54.6723	74.3067	Yes	No	No	No
WBGene00000603	col-14	0.660442	0.000156615	0.0307543	10608.3	12855.7	17840.3	19246.8	Yes	No	No	No
WBGene00012777	lact-8	0.876019	0.000174937	0.0337597	531.741	565.272	844.004	1174.05	Yes	No	Yes	No
WBGene00010468	K01D12.9	0.727372	0.000196401	0.0372596	434.29	475.069	729.534	776.843	No	No	No	No
WBGene00022633	ZC581.3	-0.717451	0.000202714	0.0378162	1749.87	1425.21	992.644	937.615	Yes	No	No	No
WBGene00000647	col-71	0.607718	0.000217326	0.0398776	21158.4	24619.4	33716.3	36042.8	Yes	No	No	No
WBGene00022680	ZK180.6	0.617718	0.000223846	0.0404114	5138.39	5531.25	8789.14	7577.93	No	No	No	No
WBGene00007999	tag-297	0.629309	0.000234503	0.0410229	2678.83	2945.43	4052.59	4650.25	No	No	No	No
WBGene00008496	F01D5.6	0.726233	0.000234563	0.0410229	480.897	553.245	885.578	822.778	Yes	No	No	No
WBGene00017438	F13H8.5	0.584949	0.00024742	0.0420012	2021.04	2122.78	3217.69	2995.24	No	No	No	No
WBGene00004216	ptr-1	0.750541	0.000247662	0.0420012	851.632	939.314	1329.79	1687.44	Yes	No	No	No
WBGene00009964	fip-6	1.00831	0.000255538	0.0426902	209.73	150.338	340.563	386.395	Yes	No	No	No
WBGene00000113	alh-7	-0.696318	0.000279271	0.0459689	806.085	906.84	521.096	536.359	Yes	No	No	No
WBGene00019184	H10E21.4	0.631018	0.000283879	0.0460375	993.571	1112.5	1660.1	1599.62	No	No	No	No
WBGene00000625	col-48	0.640545	0.000287914	0.0460375	4408.57	5398.95	7781.69	7504.98	Yes	No	No	No
WBGene00010723	cpg-7	0.68583	0.000293018	0.0461936	2277.37	2666.4	4340.18	3607.25	Yes	No	No	No
WBGene00003525	nas-6	0.907734	0.000312043	0.0485096	159.946	159.96	313.796	285.067	No	No	No	No
WBGene00044212	Y68A4A.13	1.33507	0.000326823	0.0501113	81.5618	49.311	164.017	167.528	Yes	No	No	No
WBGene00015545	C06G1.1	0.730066	0.000334954	0.050654	1082.55	1371.09	1890.75	2180.56	Yes	No	No	No
WBGene00008449	E01G6.1	0.694537	0.000339534	0.050654	676.857	790.178	1121.92	1253.76	No	No	No	No
WBGene00004394	rol-1	0.602495	0.00034529	0.050654	15635.5	17583.6	23478.3	26962.5	Yes	No	No	No
WBGene00000672	col-97	0.622451	0.000348464	0.050654	12025.6	14748.8	20453.7	20764	Yes	No	No	No
WBGene00004118	pqn-29	0.784141	0.000357092	0.0512427	266.93	246.555	439.087	445.84	No	No	No	No
WBGene00000711	col-138	0.601684	0.000362562	0.0513691	13440.7	15957.5	21609.2	23002.6	Yes	No	No	No
WBGene00009899	efl-3	0.766026	0.00037268	0.0521426	558.222	689.151	968.156	1155.13	Yes	No	No	No
WBGene00020672	T22B7.3	0.651744	0.000383588	0.0530061	950.142	887.597	1342.89	1548.28	No	No	No	No
WBGene00021625	Y47D7A.13	0.625359	0.000441407	0.0600047	6863.9	6453.72	11319.4	9219.43	No	No	No	No
WBGene00011530	T06D8.10	0.668656	0.000444956	0.0600047	1799.66	2000.1	2701.72	3342.45	No	No	No	No
WBGene00022038	Y65B4BL.6	0.76802	0.000460035	0.0612997	320.951	358.406	621.328	532.306	No	No	No	No
WBGene00008010	C38D9.2	1.43907	0.000463733	NA	36.0143	36.0812	94.5376	101.327	No	No	No	No
WBGene00001074	dpy-13	0.707237	0.000467595	0.061574	15372.8	20551.8	27497.9	31156.1	Yes	No	No	No
WBGene00019146	H02F09.3	0.627044	0.000493359	0.0642113	4445.65	4263.59	6017.37	7438.78	Yes	Yes	Yes	Yes
WBGene00016912	clec-86	0.648007	0.000513092	0.0656905	549.748	513.556	839.448	826.831	Yes	Yes	No	No
WBGene00015169	B0403.5	0.690864	0.000516462	0.0656905	1021.11	923.678	1735.85	1399.67	No	No	No	No
WBGene00000599	col-10	1.04606	0.000550864	0.0692789	301.885	463.042	633.288	948.424	No	No	No	No
WBGene00021791	Y51H7C.13	0.682266	0.000577821	0.0718617	4298.41	5688.8	7674.06	8352.07	Yes	No	No	Yes
WBGene00021497	Y40C5A.4	-0.870867	0.000607527	0.0745097	383.446	323.528	207.869	176.985	Yes	No	No	Yes
WBGene00012840	grsp-1	0.740344	0.000615962	0.0745097	545.511	655.475	903.802	1105.14	Yes	No	No	No
WBGene00015645	lips-7	0.738346	0.000619084	0.0745097	310.359	291.055	477.244	528.253	Yes	No	No	No
WBGene00000735	col-162	0.679757	0.000646175	0.0769429	3085.58	3569.63	4670.5	5994.52	No	No	No	No
WBGene00020977	oac-52	-1.58026	0.000655929	NA	79.4433	74.5678	27.9057	22.9675	Yes	No	No	No
WBGene00006955	wrt-9	0.849901	0.000671832	0.078542	346.373	503.934	804.139	725.504	Yes	No	No	No
WBGene00000704	col-130	0.559494	0.000673638	0.078542	3749.72	4341.77	5988.33	5935.08	No	No	No	No
WBGene00017277	F09C12.2	1.62864	0.000680262	NA	26.4811	31.2704	70.6184	109.433	Yes	No	No	No
WBGene00004174	abu-14	0.615495	0.00068521	0.0790676	2293.26	2778.25	3717.72	4053.09	No	No	No	No
WBGene00007903	lgc-21	0.670714	0.000695012	0.0793316	991.453	1025.91	1423.19	1792.82	No	No	No	No
WBGene00000748	col-175	0.632342	0.000701673	0.0793316	9343.59	11282.6	14668.1	17306.7	Yes	No	No	No
WBGene00000784	cpr-4	1.04496	0.000722177	0.0807885	3063.33	4759.11	5875.57	10267.8	Yes	No	Yes	No
WBGene00007344	C05E7.2	0.6392	0.000728995	0.0807885	674.739	796.192	1148.12	1141.62	No	No	No	No
WBGene00008477	clec-17	1.06763	0.000757003	0.0830699	190.664	280.231	389.54	599.858	Yes	No	No	No
WBGene00006541	tbh-1	-1.25488	0.000771843	0.0838761	1364.31	1000.65	691.947	294.525	Yes	No	No	No
WBGene00000689	col-115	0.602099	0.00077947	0.0838904	785.959	712.002	1130.46	1144.32	No	No	No	No
WBGene00012007	T25B9.1	-0.659657	0.000808103	0.0861438	694.864	712.002	468.132	420.171	Yes	No	No	No
WBGene00009097	fipr-2	-0.755863	0.000851098	0.0898711	981.919	734.853	525.652	490.424	Yes	No	No	No
WBGene00017537	F17A9.5	-0.651966	0.000870017	0.0898964	1153.52	1380.71	846.851	763.332	No	No	No	No
WBGene00001067	dpy-5	0.703786	0.000871214	0.0898964	13394.1	18353.3	23868.5	27842	Yes	No	No	No
WBGene00010594	swt-5	0.919961	0.000875432	0.0898964	120.754	127.487	220.967	249.941	Yes	No	No	No
WBGene00044296	F10C1.9	-0.711104	0.000910547	0.0920351	523.267	479.88	318.352	293.174	Yes	No	No	No
WBGene00044109	K02E11.10	0.593673	0.000912704	0.0920351	2719.08	3236.48	4733.14	4250.34	Yes	No	No	No
WBGene00000631	col-54	1.10725	0.000941576	0.09401	93.2135	67.3515	179.963	166.177	Yes	No	No	No
WBGene00008851	F15B9.8	0.60056	0.000952037	0.09401	875.995	826.259	1367.95	1210.52	No	No	No	No
WBGene00001066	dpy-4	0.690233	0.000973012	0.09401	16159.8	22221.2	28986.6	32943.5	Yes	No	No	No
WBGene00011278	R74.2	0.623057	0.000973855	0.09401	745.708	667.502	1145.27	1029.49	Yes	No	No	No
WBGene00013228	Y56A3A.7	0.510678	0.000974284	0.09401	3213.75	3013.98	4336.77	4538.11	No	No	No	No
WBGene00018380	decr-1.1	-0.656428	0.001	0.0956671	597.414	648.259	399.222	390.448	No	No	No	No
WBGene00005832	srw-85	0.937899	0.00103529	0.0980176	158.887	151.541	252.29	345.864	Yes	No	No	No
WBGene00018656	F49H12.5	0.917036	0.00104209	0.0980176	2915.04	4720.62	5946.18	8473.66	Yes	No	No	No
WBGene00003761	nlp-23	-6.27547	0.00104365	NA	10.5924	14.4325	0	0	Yes	No	No	No
WBGene00235114	ZK105.13	1.3557	0.00106095	NA	37.0735	38.4866	88.8425	105.38	Yes	No	No	No
WBGene00004173	pqn-94	-0.632641	0.00110518	0.102366	683.212	702.38	462.437	429.628	Yes	No	Yes	No
WBGene00001695	grd-6	0.72502	0.00110661	0.102366	1366.42	1878.63	2452.28	2912.82	No	No	No	No
WBGene00016146	C26F1.1	0.610466	0.00112959	0.103577	596.354	672.313	948.223	988.954	No	No	No	No
WBGene00000707	col-133	0.530348	0.00113821	0.103577	10847.7	11953.7	15475.1	17459.4	No	No	No	No
WBGene00271598	Y18D10A.30	-2.40599	0.00114624	NA	36.0143	32.4731	6.26454	6.75515	Yes	No	No	No
WBGene00017841	F26G1.5	0.550091	0.00115062	0.103779	928.957	902.03	1357.7	1322.66	No	No	No	No
WBGene00011112	R07E5.4	0.581589	0.00115898	0.103779	805.026	742.07	1123.06	1194.31	No	No	No	No
WBGene00007343	C05E7.1	0.654579	0.00119127	0.105301	699.101	767.327	1268.85	1034.89	No	No	No	No
WBGene00011446	T04F8.8	-0.64882	0.00119479	0.105301	4517.68	3786.12	2946.61	2345.39	Yes	No	No	No
WBGene00021779	Y51H7C.1	0.581037	0.001223	0.105756	2572.9	3153.5	4200.66	4365.18	No	No	No	No
WBGene00000739	col-166	0.560395	0.00122628	0.105756	2225.47	2520.87	3295.72	3705.88	No	No	No	No
WBGene00044213	Y102A5C.36	1.08634	0.00122829	0.105756	97.4505	70.9597	193.631	163.475	No	No	No	No
WBGene00119204	ZC116.5	-1.26752	0.00124096	0.106031	252.1	175.595	112.762	62.1474	Yes	No	No	No
WBGene00013385	Y62E10A.19	0.684545	0.00127867	0.108425	318.832	353.596	517.109	564.731	Yes	No	No	No
WBGene00015541	C06E7.4	0.617651	0.00130768	0.110051	819.855	957.354	1279.1	1449.66	Yes	No	No	No
WBGene00000593	col-2	4.26784	0.00133647	NA	1.05924	1.20271	19.3631	24.3186	No	No	No	No
WBGene00008655	lips-3	0.578821	0.00134276	0.112161	681.094	685.543	1060.98	978.146	Yes	No	No	No
WBGene00002265	lec-2	-0.54977	0.00141879	0.117633	18040	16412.1	12774	10756.9	No	No	No	No
WBGene00008260	C52G5.2	0.618027	0.00144987	0.119209	900.358	1092.06	1449.96	1609.08	Yes	Yes	No	No
WBGene00000646	col-70	0.692252	0.00145909	0.119209	310.359	340.366	492.62	560.678	No	No	No	No
WBGene00011895	T21C9.9	0.570428	0.00150257	0.121872	1121.74	1196.69	1599.17	1846.86	No	No	No	No
WBGene00016551	C40A11.8	1.48682	0.00151632	NA	64.6139	28.8649	147.501	114.838	Yes	No	No	No
WBGene00010125	dod-22	0.662935	0.00154587	0.124482	1781.65	2439.09	3237.06	3445.13	No	No	No	No
WBGene00016064	acd-1	0.990683	0.0015664	0.125233	103.806	147.933	274.501	222.92	Yes	Yes	No	No
WBGene00008652	F10D11.6	0.534644	0.00158627	0.125923	3572.83	4029.07	5188.74	5825.64	No	No	No	No
WBGene00008245	fipr-10	-0.895069	0.00160633	0.126617	264.811	211.676	129.277	126.997	No	No	No	No
WBGene00045038	ule-2	-0.972502	0.0016494	0.128971	1937.36	1276.07	1025.68	607.964	Yes	No	No	No
WBGene00003539	nas-20	-0.898214	0.00165924	0.128971	670.502	594.137	418.585	255.345	Yes	No	No	No
WBGene00018223	bath-13	1.20501	0.00169634	NA	62.4954	45.7028	135.542	113.487	No	No	No	No
WBGene00000734	col-161	0.630691	0.00178782	0.137066	5341.77	6682.24	8328.99	10290.8	No	No	No	No
WBGene00007823	C30H6.5	0.665453	0.00178787	0.137066	524.326	583.313	784.776	975.444	No	No	No	No
WBGene00006220	str-176	-0.736478	0.0018518	0.141001	713.931	532.799	383.276	364.778	Yes	No	No	No
WBGene00022538	ZC190.4	0.514765	0.00194219	0.146009	1033.82	1072.81	1509.75	1499.64	Yes	No	No	No
WBGene00000986	dhs-23	-1.71435	0.0019749	NA	171.598	61.338	33.6007	37.8289	No	No	No	No
WBGene00044687	B0563.9	2.15033	0.00198872	NA	13.7702	6.01353	47.8383	40.5309	Yes	No	No	No
WBGene00009626	F42A8.1	-1.00866	0.0019897	0.147604	1702.21	1242.4	963.03	495.828	Yes	Yes	Yes	No
WBGene00003981	pes-8	0.612776	0.00199126	0.147604	1821.9	2375.34	3101.52	3316.78	Yes	No	No	No
WBGene00003533	nas-14	0.650941	0.002077	0.152946	337.899	319.92	493.19	541.763	No	No	No	No
WBGene00012921	Y46G5A.36	0.874255	0.00210845	0.153619	285.996	282.636	406.625	640.389	Yes	No	No	No
WBGene00001506	fut-2	0.769995	0.00211359	0.153619	208.671	194.838	312.657	378.289	No	No	No	No
WBGene00009677	F44A6.5	0.7151	0.00214637	0.154995	241.508	292.258	422.571	453.946	Yes	No	No	Yes
WBGene00001063	dpy-1	1.09343	0.00218065	NA	60.3769	60.1353	117.887	140.507	Yes	No	No	No
WBGene00001734	grl-25	4.23012	0.00218159	NA	0	2.40541	16.5156	27.0206	No	No	No	No
WBGene00008707	epic-1	-0.768756	0.00218502	0.156775	33725.3	28832.5	22630.4	14080.4	Yes	Yes	Yes	No
WBGene00003763	nlp-25	0.59127	0.00222225	0.158431	582.584	586.921	941.389	817.374	No	No	No	No
WBGene00001732	grl-23	5.19775	0.00224746	NA	1.05924	0	15.9461	25.6696	No	No	No	No
WBGene00004232	ptr-18	0.65895	0.0022482	0.159267	1692.67	2351.29	3036.02	3349.21	Yes	No	No	No
WBGene00012880	Y45F10C.4	-0.728478	0.00229575	0.161612	1610.05	1230.37	978.407	732.259	Yes	No	No	No
WBGene00077701	poml-3	-0.701357	0.00231267	0.161786	470.304	451.015	256.277	313.439	No	No	No	No
WBGene00015335	acdh-6	0.57542	0.00236805	0.163613	605.888	650.664	885.578	988.954	No	No	No	No
WBGene00003581	ndx-4	0.613853	0.00237493	0.163613	370.735	366.825	549.001	580.943	Yes	No	No	No
WBGene00175027	W02F12.8	0.851149	0.00238264	0.163613	238.33	291.055	389.54	568.784	Yes	No	No	No
WBGene00045416	Y37H2A.14	0.808937	0.00248386	0.169523	507.378	760.11	959.044	1263.21	Yes	No	No	No
WBGene00000752	col-179	-1.02811	0.00257351	0.172398	6354.41	4178.2	3469.98	1690.14	Yes	No	No	No
WBGene00000412	cdr-1	-0.947049	0.00258713	0.172398	486.193	330.744	173.129	253.994	No	No	No	No
WBGene00013515	Y73F4A.2	-0.58098	0.00258758	0.172398	672.62	703.583	471.549	447.191	Yes	No	No	No
WBGene00000666	col-91	0.50826	0.00264969	0.174519	3734.89	4387.47	5638.08	5914.81	No	No	No	No
WBGene00010124	F55G11.4	0.518629	0.0026506	0.174519	8899.77	9229.57	11750.6	14226.4	No	No	No	No
WBGene00003879	ora-1	0.634967	0.00268173	0.175536	548.688	523.177	742.063	926.807	No	No	No	No
WBGene00020408	T10D4.6	-0.71794	0.0027066	0.176133	608.006	505.137	375.303	298.578	Yes	No	No	No
WBGene00012911	acl-7	-0.605688	0.00278528	0.180206	629.191	720.421	453.325	432.33	No	No	No	No
WBGene00000082	adt-1	0.599445	0.002823	0.18085	957.557	1137.76	1445.4	1732.02	No	No	No	No
WBGene00018538	F47B7.7	-0.764632	0.00282755	0.18085	674.739	520.772	398.083	302.631	Yes	No	No	No
WBGene00003554	nas-38	0.714092	0.00290932	0.184135	358.025	464.245	607.66	743.067	No	No	No	No
WBGene00018737	F53B1.4	0.631194	0.00293498	0.184135	2124.84	2967.08	4004.18	3880.16	Yes	No	No	No
WBGene00000615	col-38	0.698329	0.00293512	0.184135	14430.1	21057	25604.9	31978.9	Yes	No	No	No
WBGene00000691	col-117	0.780537	0.00294471	0.184135	269.048	301.879	408.903	575.539	No	No	No	No
WBGene00000608	col-19	-0.959793	0.00299807	0.18643	35794	24422.2	20521.5	10432.7	Yes	No	No	No
WBGene00004127	abu-12	0.572134	0.00303226	0.187514	1261.56	1580.36	2035.4	2190.02	No	No	No	No
WBGene00020006	set-15	0.82253	0.00306548	0.188527	241.508	283.839	378.72	553.923	Yes	No	No	No
WBGene00021213	Y18H1A.9	0.715815	0.00308995	0.188994	372.854	521.974	693.086	776.843	No	No	No	No
WBGene00007368	C06B8.2	0.895422	0.00314837	0.191202	264.811	341.569	431.684	699.834	Yes	No	No	No
WBGene00007149	B0334.13	0.85033	0.00316023	0.191202	131.346	151.541	224.384	287.77	No	No	No	No
WBGene00021309	Y32G9B.1	0.642268	0.00321892	0.193706	362.262	437.785	591.714	657.952	Yes	No	No	No
WBGene00010968	R01E6.2	0.997366	0.00324524	NA	64.6139	81.784	145.793	145.911	No	No	No	No
WBGene00000256	bli-6	0.600395	0.0032682	0.19562	12334.9	16297.9	19948	23464.7	Yes	No	No	No
WBGene00000676	col-102	5.76426	0.00334634	NA	0	0	7.97305	14.8613	No	No	No	No
WBGene00000614	col-37	5.81796	0.00337895	NA	0	0	6.26454	17.5634	No	No	No	No
WBGene00008500	F01D5.10	0.769971	0.00350635	0.208759	176.894	200.852	355.94	285.067	No	No	No	No
WBGene00000751	col-178	-0.942546	0.00359006	0.211602	16757.2	11537.6	9765.84	4951.53	Yes	No	No	No
WBGene00013540	cest-12	-0.579947	0.00360106	0.211602	573.051	613.38	396.374	397.203	Yes	No	No	No
WBGene00013633	Y105C5A.8	-1.17317	0.00361082	0.211602	720.286	401.704	334.868	159.422	Yes	No	No	No
WBGene00010330	F59D12.2	0.878165	0.00369846	0.215609	111.221	141.919	207.299	259.398	No	No	No	No
WBGene00000659	col-84	5.8722	0.00373803	NA	0	0	4.55603	20.2655	No	No	No	No
WBGene00008390	D1086.3	0.976903	0.00375744	0.217912	481.956	748.083	850.268	1573.95	Yes	Yes	Yes	No
WBGene00011875	T20G5.14	-0.530619	0.00378196	0.218204	951.201	1016.29	707.323	652.548	Yes	No	No	No
WBGene00009133	bed-3	0.599881	0.00386337	0.220316	605.888	776.948	1046.18	1048.4	No	No	No	No
WBGene00007934	C34E7.4	0.687772	0.00387523	0.220316	1446.93	2202.16	2825.31	3051.98	Yes	No	No	No
WBGene00004017	phg-1	0.697092	0.00387762	0.220316	323.069	423.353	553.557	657.952	No	No	No	No
WBGene00013171	Y53F4B.25	0.645157	0.00392914	0.222115	249.982	250.163	379.289	403.958	No	No	No	No
WBGene00000685	col-111	0.528534	0.00395804	0.222625	2021.04	2049.41	2633.95	3242.47	Yes	No	No	No
WBGene00020394	T10B5.8	-0.892844	0.00400175	0.223958	508.437	365.623	186.797	287.77	No	No	No	No
WBGene00008215	C49F8.3	0.546283	0.004049	0.224835	1034.88	1214.73	1747.81	1533.42	No	No	No	No
WBGene00022314	spp-31	0.96671	0.00405807	0.224835	70.9694	95.0138	171.421	151.315	No	No	No	No
WBGene00017052	D2024.4	0.747727	0.00407769	0.224835	173.716	174.392	265.389	321.545	No	No	No	No
WBGene00014672	C08F11.6	1.75069	0.0041451	NA	15.8887	12.0271	51.8248	41.882	No	No	No	No
WBGene00007177	oac-1	0.97353	0.00416711	0.227524	181.131	324.731	409.473	584.996	Yes	No	No	No
WBGene00009096	fipr-1	-0.931725	0.00425529	0.231194	563.518	312.704	241.469	217.516	No	No	No	No
WBGene00015046	nlp-34	0.651562	0.00427564	0.231194	355.906	340.366	486.925	610.666	No	No	No	No
WBGene00012212	W02D9.6	-1.47918	0.00431902	NA	177.953	119.068	76.883	27.0206	Yes	No	No	No
WBGene00016066	acd-2	-1.29764	0.00434645	0.233893	346.373	246.555	174.268	63.4984	Yes	No	No	No
WBGene00022287	Y75B7AR.1	0.714426	0.00444725	0.237784	639.783	921.273	1127.05	1436.15	Yes	No	No	No
WBGene00044535	K11D12.13	-1.09739	0.00447414	0.237784	848.455	601.353	472.118	201.304	Yes	No	No	No
WBGene00021095	mlt-8	0.79601	0.00448248	0.237784	2015.74	3585.27	4481.42	5243.35	Yes	No	No	No
WBGene00016877	C52D10.3	0.761484	0.0045548	0.239688	1157.75	1790.83	2117.41	2883.1	Yes	No	No	No
WBGene00012437	hum-9	0.518472	0.00456672	0.239688	640.843	705.989	965.308	963.285	Yes	No	No	No
WBGene00022160	Y71G12B.25	0.726801	0.00458502	0.239688	782.781	1241.19	1771.16	1575.3	Yes	No	No	No
WBGene00008127	ddo-1	-0.803568	0.00460404	0.239688	275.403	234.528	161.739	128.348	No	No	No	No
WBGene00022181	pho-9	0.605159	0.00464389	0.240644	437.468	389.677	582.032	679.568	No	No	No	No
WBGene00001700	grd-11	1.40454	0.00467762	NA	21.1849	30.0677	70.0489	64.8495	No	No	No	No
WBGene00219436	C49H3.16	0.857915	0.00470675	0.242777	98.5097	110.649	173.699	206.708	Yes	No	No	No
WBGene00019290	K02A2.5	1.13229	0.00471868	NA	43.429	61.338	101.941	128.348	No	No	No	No
WBGene00001006	dlg-1	0.505622	0.00473824	0.24328	2242.42	2625.51	3251.86	3661.29	Yes	No	Yes	No
WBGene00000698	col-124	-0.771716	0.00476059	0.243312	81034.3	57300.5	49889.1	31131.8	Yes	No	No	No
WBGene00018573	oac-30	0.712256	0.00481096	0.243884	207.612	214.082	308.671	385.044	No	No	No	No
WBGene00015340	C02E7.7	0.547801	0.00481536	0.243884	1253.09	1024.71	1576.95	1756.34	No	No	No	No
WBGene00005643	srp-2	-0.96562	0.00487036	0.245558	444.883	324.731	250.012	140.507	Yes	No	No	No
WBGene00077764	F59C6.16	-0.770693	0.00496961	0.249439	1235.08	939.314	771.677	498.53	Yes	No	No	No
WBGene00002253	lbp-1	-0.596326	0.00502744	0.251215	2064.47	1549.09	1132.17	1260.51	No	No	No	No
WBGene00006631	tsp-5	3.51139	0.00508766	NA	1.05924	2.40541	12.5291	27.0206	Yes	No	No	No
WBGene00004146	pqn-63	0.660927	0.00516072	0.256728	485.134	614.583	761.995	979.497	No	No	No	No
WBGene00270321	Y41C4A.32	0.73346	0.00519999	0.257538	141.939	152.744	241.469	248.59	No	No	No	No
WBGene00010924	pycr-1	0.600065	0.00527035	0.258733	639.783	847.908	1092.88	1161.89	Yes	No	No	No
WBGene00020054	R13D7.2	-0.642404	0.00533634	0.259193	344.254	336.758	217.55	218.867	Yes	No	No	No
WBGene00011999	T24F1.7	0.883281	0.00534893	0.259193	83.6803	82.9867	148.64	159.422	No	No	No	No
WBGene00020017	R12A1.3	0.608003	0.0053492	0.259193	294.47	328.339	454.464	495.828	No	No	No	No
WBGene00008476	E03H4.8	0.527713	0.00537457	0.25924	1497.77	1617.64	2013.76	2481.84	Yes	No	No	No
WBGene00009355	F33A8.7	0.577028	0.00548016	0.25924	530.681	642.245	822.932	928.158	No	No	No	No
WBGene00018400	F43H9.4	-0.735817	0.00548051	0.25924	427.935	316.312	234.066	212.112	No	No	No	No
WBGene00009572	F40D4.13	1.24121	0.00551242	NA	38.1328	34.8785	99.6631	71.6046	No	No	No	No
WBGene00001113	dur-1	0.657103	0.00551688	0.25924	1498.83	2067.45	2439.18	3187.08	Yes	No	No	No
WBGene00015010	ptps-1	-0.613443	0.00552832	0.25924	417.342	393.285	257.985	272.908	No	No	No	No
WBGene00003768	nlp-30	0.873593	0.00555229	0.25924	87.9173	96.2165	154.905	183.74	No	No	No	No
WBGene00007414	C07E3.3	0.617678	0.00555861	0.25924	1321.94	1545.48	1854.87	2549.39	Yes	Yes	No	Yes
WBGene00018292	idpc-2	0.694604	0.00558264	0.25928	328.366	435.38	549.001	689.026	No	No	No	No
WBGene00000710	col-137	0.720995	0.00560914	0.259434	314.596	371.636	658.915	467.457	No	No	No	No
WBGene00000893	cyn-17	0.580028	0.00575497	0.265084	557.162	687.948	873.618	988.954	No	No	No	No
WBGene00000746	col-173	0.517833	0.00579474	0.265226	1210.72	1387.92	1719.9	2003.58	Yes	No	No	No
WBGene00001692	grd-3	-1.00932	0.00580545	0.265226	869.639	463.042	413.459	245.888	Yes	No	No	Yes
WBGene00013489	Y69H2.14	-0.904956	0.00585649	0.26647	12294.6	6064.04	5755.97	4046.34	Yes	No	No	No
WBGene00008019	C38H2.2	0.548731	0.00590783	0.266653	2888.56	3143.87	3815.67	5013.68	Yes	Yes	No	No
WBGene00000683	col-109	0.564807	0.00590814	0.266653	6240.01	8604.16	10799.5	11156.8	Yes	No	No	No
WBGene00020445	T12B3.2	-1.00608	0.00595807	0.266755	453.357	319.92	251.72	129.699	Yes	No	No	No
WBGene00015103	B0280.7	0.725184	0.00600882	0.26701	238.33	289.852	374.733	501.232	No	No	No	No
WBGene00011793	T16A9.3	0.635914	0.00614992	0.271754	244.685	218.893	357.648	363.427	No	No	No	No
WBGene00014039	ZK662.2	0.503471	0.00616684	0.271754	885.528	999.449	1268.85	1405.07	No	No	No	No
WBGene00015476	C05D9.9	-0.643868	0.00638885	0.280433	653.554	501.528	389.54	348.566	Yes	No	No	No
WBGene00000677	col-103	-0.913846	0.0064468	0.281871	10770.4	4931.1	4665.94	3666.7	No	No	No	No
WBGene00003813	nrf-6	-0.517797	0.00648766	0.282554	5548.32	4778.35	3973.99	3234.37	Yes	No	No	No
WBGene00012878	Y45F10C.2	-2.47247	0.00662974	NA	47.666	26.4595	10.8206	1.35103	No	No	No	No
WBGene00003771	nlp-33	0.516655	0.00672961	0.291955	3165.02	3796.94	4537.23	5425.74	No	No	No	No
WBGene00008538	sqrd-1	0.503138	0.00680034	0.293452	549.748	549.637	760.856	798.459	No	No	No	No
WBGene00007868	C32H11.5	0.812464	0.00685279	0.293882	133.465	175.595	235.205	309.386	No	No	No	No
WBGene00021641	Y47G6A.15	0.685042	0.00689907	0.294002	9166.7	12960.4	14537.1	21041	Yes	No	No	No
WBGene00000696	col-122	-0.698729	0.00690811	0.294002	43060.4	33880.2	29187	18211.9	Yes	No	No	No
WBGene00013173	Y53F4B.27	0.607074	0.00693881	0.29419	593.177	805.813	1008.59	1122.71	Yes	No	No	No
WBGene00019717	trx-3	0.516029	0.00711014	0.298614	467.127	455.826	660.624	659.303	No	No	No	No
WBGene00020599	idpa-3	0.726637	0.00713381	0.298614	218.204	321.123	424.849	467.457	No	No	No	No
WBGene00001633	gly-8	0.588145	0.00714214	0.298614	2742.38	3931.65	4871.53	5160.94	Yes	Yes	Yes	No
WBGene00022283	lgc-27	0.737042	0.0071919	0.299253	427.935	674.718	820.085	1018.68	No	No	No	No
WBGene00000680	col-106	-0.670642	0.00726412	0.301138	23882.8	18016.5	15788.9	10528.6	Yes	No	No	No
WBGene00045268	ttr-42	-1.46479	0.00726942	NA	118.635	87.7976	53.5333	18.9144	Yes	No	No	No
WBGene00014053	ZK669.3	-0.815232	0.00731462	0.301981	498.904	436.582	331.451	195.899	Yes	No	No	No
WBGene00013263	Y57A10A.23	0.570954	0.0073384	0.301981	3377.93	4543.82	5367	6402.53	Yes	Yes	Yes	No
WBGene00013960	cutl-8	0.796493	0.00736702	0.302048	105.924	122.676	183.38	214.814	No	No	No	No
WBGene00017541	F17E9.4	-0.99086	0.00742301	0.302259	2049.64	1184.67	1094.02	529.604	Yes	No	No	No
WBGene00004115	pqn-26	0.584895	0.00742619	0.302259	344.254	419.744	556.974	589.049	No	No	No	No
WBGene00020315	T07E3.4	0.616935	0.00753183	0.302676	366.498	432.974	547.862	680.919	Yes	Yes	No	No
WBGene00000606	col-17	0.698677	0.007568	0.302676	4448.83	7471.21	9039.16	10307	Yes	No	No	No
WBGene00004025	phy-2	0.706969	0.00761998	0.302676	2307.03	3679.08	4236.54	5536.52	Yes	No	No	No
WBGene00013082	grdn-1	0.502818	0.00762895	0.302676	755.241	825.056	1046.18	1195.66	No	No	No	No
WBGene00009573	F40E10.5	0.534314	0.00763546	0.302676	645.08	715.61	900.954	1072.72	No	No	No	No
WBGene00021619	Y47D7A.6	-1.67769	0.00765276	0.302676	246.804	119.068	91.69	20.2655	Yes	No	No	No
WBGene00011831	T19B10.2	0.7093	0.00770398	0.303629	3011.43	4748.28	5394.91	7294.21	Yes	No	No	No
WBGene00000757	col-184	-0.676857	0.00780585	0.306204	25794.7	20545.8	17754.8	11227.1	Yes	No	No	No
WBGene00007521	C11E4.7	-0.941279	0.00782415	0.306204	346.373	208.068	168.003	118.891	Yes	No	No	No
WBGene00003075	lrx-1	0.719556	0.00798503	0.310335	171.598	212.879	283.613	351.268	No	No	No	No
WBGene00003534	nas-15	0.626253	0.00803213	0.311085	537.037	764.921	958.474	1051.1	No	No	No	No
WBGene00006916	vha-7	-0.515912	0.00809242	0.311871	2397.07	2342.87	1860	1449.66	Yes	No	No	No
WBGene00000634	col-58	0.561249	0.00812703	0.311871	495.726	451.015	636.135	764.683	No	No	No	No
WBGene00050914	T12B5.15	-0.795814	0.00814007	0.311871	389.802	275.42	217.55	163.475	Yes	No	No	No
WBGene00012763	atln-2	0.806671	0.00819455	0.311978	1011.58	1816.09	2061.6	2885.8	No	No	No	No
WBGene00019515	ugt-19	-0.55243	0.00824814	0.31282	501.022	473.866	324.047	341.811	Yes	No	No	No
WBGene00021389	Y38A10A.2	0.732359	0.00827257	0.31282	389.802	642.245	806.417	907.893	Yes	No	No	No
WBGene00010830	appg-1	0.608128	0.00842473	0.316436	345.314	458.231	611.647	612.017	No	No	No	No
WBGene00001429	fkb-4	0.607502	0.0084937	0.316778	315.655	405.312	528.499	570.135	No	No	No	No
WBGene00010658	K08D8.4	0.739324	0.00851416	0.316778	1345.24	1813.68	1993.26	3284.36	Yes	Yes	No	No
WBGene00012225	W03G11.3	0.597051	0.0087246	0.321101	384.506	420.947	538.181	683.622	Yes	No	No	No
WBGene00001984	hog-1	0.733503	0.00872602	0.321101	206.553	317.514	420.863	449.893	Yes	No	No	No
WBGene00000584	cog-1	0.775972	0.00874975	0.321101	104.865	116.663	177.685	202.655	No	No	No	No
WBGene00012107	T27F6.8	0.508199	0.00880796	0.322181	649.317	560.461	842.865	879.521	No	No	No	No
WBGene00003766	nlp-28	-0.790601	0.00903881	0.329549	924.72	715.61	597.979	345.864	Yes	No	Yes	No
WBGene00011590	bus-19	0.515519	0.00910393	0.330845	712.871	880.381	1121.92	1155.13	No	No	No	No
WBGene00020554	T19A5.3	0.636967	0.00916129	0.331852	1308.17	1837.74	2102.04	2792.58	No	No	No	No
WBGene00000754	col-181	-0.69073	0.00927887	0.332409	36781.2	28579.9	25143.6	15345	Yes	No	No	No
WBGene00013702	Y106G6D.6	-0.972126	0.00929838	NA	166.301	121.473	84.2865	60.7964	No	No	No	No
WBGene00008512	F01G10.10	0.670502	0.009299	0.332409	372.854	494.312	591.144	791.704	Yes	No	No	No
WBGene00001077	dpy-18	0.57911	0.00946488	0.335254	2971.18	4222.7	4968.35	5779.71	Yes	No	No	No
WBGene00007200	vamp-8	-0.653384	0.009502	0.335508	304.003	294.663	205.591	172.932	No	No	No	No
WBGene00019565	cyp-35A3	-0.939195	0.00967976	0.340709	792.315	416.136	244.317	389.097	Yes	No	Yes	No
WBGene00020560	T19C3.2	0.619881	0.00973416	0.340885	1185.29	1758.36	2084.38	2439.96	Yes	No	No	No
WBGene00020039	R12E2.14	0.58243	0.00974565	0.340885	740.412	1013.88	1399.27	1224.03	No	No	No	No
WBGene00010063	dhrs-4	-0.528632	0.0100897	0.349812	654.613	733.651	449.908	514.743	No	No	No	No
WBGene00009257	F29G6.1	0.868492	0.0101089	0.349812	172.657	277.825	324.617	499.881	No	No	No	No
WBGene00006651	tts-2	0.582349	0.0101259	0.349812	1603.7	2286.34	2705.71	3119.53	No	No	No	No
WBGene00019145	H02F09.2	0.827233	0.0102296	0.352309	84.7395	87.7976	141.237	166.177	No	No	No	No
WBGene00007384	swt-3	0.689455	0.0102665	0.352493	1441.63	2205.76	2456.84	3427.56	No	No	No	No
WBGene00044502	C46G7.5	-0.785771	0.0103303	0.3536	159.946	157.555	93.3985	90.5191	No	No	No	No
WBGene00019473	cyp-35A5	-0.96106	0.0108588	0.369429	1314.52	665.097	363.913	656.601	No	No	No	No
WBGene00021620	Y47D7A.7	-1.83275	0.0109568	NA	103.806	58.9326	37.0177	6.75515	Yes	No	No	Yes
WBGene00016894	C53B7.3	-0.635684	0.0111692	0.376414	1149.28	778.151	661.193	578.241	No	No	No	No
WBGene00050939	C05G5.7	1.2345	0.0111963	0.376414	50.8437	131.095	157.183	271.557	Yes	No	No	No
WBGene00015453	C04G6.2	0.592887	0.0111986	0.376414	218.204	223.703	322.908	344.513	No	No	No	No
WBGene00016106	itm-2	0.613256	0.0113373	0.378802	740.412	1048.76	1222.72	1515.86	Yes	No	No	No
WBGene00007440	C08E8.4	0.736623	0.0115911	0.38386	799.729	844.3	978.976	1765.8	Yes	No	No	No
WBGene00044683	C36E6.8	0.551259	0.0115916	0.38386	317.773	333.15	445.352	510.69	No	No	No	No
WBGene00020040	R12E2.15	0.572529	0.011732	0.386512	1163.05	1657.33	2221.06	1969.8	No	No	No	No
WBGene00015841	skpo-2	0.629296	0.0117515	0.386512	628.132	918.868	1076.93	1317.25	Yes	No	No	No
WBGene00012591	nspe-1	-0.717234	0.0118368	0.386512	354.847	287.447	224.384	163.475	No	No	No	No
WBGene00015403	clec-10	0.692257	0.0118764	0.386512	158.887	214.082	284.182	318.843	No	No	No	No
WBGene00000930	dao-4	0.559217	0.0118789	0.386512	1214.95	1729.49	2224.48	2111.66	No	No	No	No
WBGene00138719	F26F2.10	0.690879	0.0120897	0.3911	153.59	191.23	253.998	303.982	No	No	No	No
WBGene00016217	C29F9.2	0.59702	0.0122705	0.394667	244.685	241.744	337.146	401.256	Yes	No	No	No
WBGene00000557	cnc-3	0.991642	0.0126461	0.401637	101.687	178.001	202.743	355.321	Yes	Yes	No	No
WBGene00012280	W05E10.1	-0.559557	0.0126894	0.401637	368.617	366.825	243.178	256.696	Yes	No	Yes	No
WBGene00018706	F52F10.2	0.736548	0.0127025	0.401637	281.759	446.204	519.957	694.43	No	No	No	No
WBGene00012942	idpc-1	0.536242	0.0128317	0.403566	1068.78	1474.52	1812.16	1875.23	No	No	No	No
WBGene00014183	ZK1025.3	0.740768	0.0128357	0.403566	1785.89	3327.89	3792.89	4752.93	Yes	No	No	No
WBGene00023069	rncs-1	-0.84361	0.0128949	NA	133.465	135.906	67.7709	83.7639	Yes	No	No	No
WBGene00009205	F28C6.5	0.614248	0.0129193	0.403925	337.899	482.285	610.508	644.442	No	No	No	No
WBGene00020571	lpr-7	0.621711	0.013149	0.408824	180.072	194.838	272.792	305.333	No	No	No	No
WBGene00011175	R09E10.5	0.997338	0.0135522	0.420193	73.0878	121.473	146.932	243.186	No	No	No	No
WBGene00019839	R02F11.1	0.646414	0.013601	0.420542	632.369	998.246	1176.02	1376.7	No	No	No	No
WBGene00021587	clec-76	-1.16884	0.0136714	NA	73.0878	87.7976	27.3362	45.935	No	No	No	No
WBGene00020033	R12E2.7	0.522835	0.0136981	0.4213	1410.91	1817.29	2539.42	2094.1	No	No	No	No
WBGene00044533	F41F3.8	0.535443	0.0138784	0.423969	316.714	328.339	438.518	498.53	No	No	No	No
WBGene00021158	Y4C6B.4	0.757122	0.0138806	0.423969	124.991	146.73	194.201	267.504	Yes	No	No	No
WBGene00004133	abu-13	0.665097	0.013908	0.423969	1899.22	3066.9	3390.82	4485.42	Yes	No	No	No
WBGene00012239	W04A8.4	0.859972	0.0139391	0.423969	302.944	420.947	444.782	872.766	Yes	No	Yes	No
WBGene00013853	ZC116.1	-0.771637	0.0140869	0.426258	795.492	515.961	466.423	298.578	Yes	No	No	No
WBGene00013439	Y66D12A.13	0.502816	0.0140905	0.426258	372.854	352.393	518.248	509.339	No	No	No	No
WBGene00016534	C39D10.7	-0.712479	0.0142768	0.428463	6262.25	5402.56	4631.2	2481.84	Yes	No	No	No
WBGene00015479	wht-1	0.580239	0.0143612	0.429799	260.574	262.19	354.801	429.628	Yes	No	No	No
WBGene00009331	F32D8.7	0.632649	0.0144468	0.430348	502.082	780.556	941.389	1047.05	No	No	No	No
WBGene00015911	C17F4.3	1.74236	0.0144738	NA	15.8887	51.7164	50.1163	176.985	Yes	No	No	No
WBGene00021056	W06B4.1	-0.637197	0.0144785	0.430348	1468.11	1185.87	1030.23	671.462	Yes	No	No	No
WBGene00000649	col-73	0.587136	0.0144949	0.430348	632.369	871.962	1008.02	1253.76	Yes	No	No	No
WBGene00015167	B0403.3	0.566401	0.0145791	0.430835	227.737	234.528	353.662	329.651	No	No	No	No
WBGene00010948	M195.2	0.681926	0.0146134	0.430835	140.879	176.798	236.344	274.259	No	No	No	No
WBGene00019756	lrpc-1	0.648168	0.0146371	0.430835	151.472	150.338	224.384	249.941	No	No	No	No
WBGene00015865	C16E9.1	-0.541924	0.0147131	0.43111	462.89	527.988	317.783	364.778	No	No	No	No
WBGene00003861	oig-3	-0.90102	0.0147676	0.431577	267.989	165.973	137.25	93.2211	No	No	No	No
WBGene00006882	vab-19	0.505692	0.0148396	0.432551	899.298	1106.49	1297.9	1552.33	Yes	No	No	No
WBGene00003542	nas-23	0.651362	0.0149112	0.433508	156.768	202.055	276.779	286.419	No	No	No	No
WBGene00017068	D2092.8	0.657914	0.0150451	0.43372	228.797	175.595	345.119	291.823	No	No	No	No
WBGene00045096	K01A6.7	2.2286	0.0150616	NA	4.23698	6.01353	29.6142	17.5634	No	No	No	No
WBGene00003092	lys-3	0.618264	0.0151105	0.43372	193.842	194.838	324.047	270.206	Yes	Yes	No	No
WBGene00044163	F49C5.11	0.899348	0.0152294	0.43372	121.813	234.528	275.07	390.448	Yes	No	No	No
WBGene00000169	aqp-1	-0.678019	0.0153209	0.43372	762.656	938.111	652.651	405.309	No	No	No	No
WBGene00000785	cpr-5	0.541287	0.0153223	0.43372	2366.35	3260.54	3687.53	4502.99	No	No	No	No
WBGene00000613	col-36	4.73189	0.0153342	NA	1.05924	0	3.41702	27.0206	No	No	No	No
WBGene00022814	ZK742.4	-0.814708	0.0153398	0.43372	136.642	151.541	90.551	71.6046	No	No	No	No
WBGene00002221	klp-10	-0.505488	0.0153991	0.43372	1442.69	1255.63	1060.42	836.288	Yes	No	No	No
WBGene00077691	idpc-4	0.602313	0.0154222	0.43372	319.892	455.826	575.768	601.209	No	No	No	No
WBGene00008603	F09B9.4	0.508565	0.0156801	0.439867	1200.12	1588.77	1862.28	2106.26	Yes	No	No	No
WBGene00003089	ltd-1	0.556745	0.0157247	0.440018	474.541	632.623	756.87	872.766	No	No	No	No
WBGene00007599	C15A11.7	-0.520691	0.0157689	0.440154	841.04	810.624	504.58	651.197	No	No	No	No
WBGene00000713	col-140	-0.771304	0.01597	0.444657	62419.1	39990	39033.2	20962.6	Yes	No	No	No
WBGene00018184	F38E9.1	-0.803978	0.0160594	0.445805	975.564	698.772	626.454	328.3	Yes	No	Yes	No
WBGene00018026	idpp-5	0.658215	0.0160909	0.445805	154.65	199.649	262.541	297.227	No	No	No	No
WBGene00019782	M60.7	0.591612	0.016275	0.44645	384.506	377.65	482.939	670.111	Yes	No	No	No
WBGene00016658	C45B2.1	-0.729243	0.0162909	0.44645	4043.14	2722.93	2585.55	1491.54	Yes	No	Yes	Yes
WBGene00020396	T10B5.10	0.774417	0.0163689	0.44645	117.576	164.771	205.021	279.663	Yes	No	No	No
WBGene00017429	F13D11.4	0.654794	0.0163736	0.44645	559.281	727.637	801.861	1228.09	Yes	No	No	No
WBGene00014667	C06A1.4	-0.527838	0.0163992	0.44645	1845.2	1891.86	1510.89	1075.42	Yes	No	No	No
WBGene00015056	B0222.5	-0.528862	0.0164333	0.44645	774.307	739.664	591.144	453.946	Yes	No	No	No
WBGene00010987	R03C1.1	0.685255	0.0166125	0.449923	203.375	303.082	366.76	448.542	No	No	No	No
WBGene00016958	ilys-4	0.567677	0.0166415	0.449923	312.477	359.609	443.643	555.274	No	No	No	No
WBGene00007283	clec-222	-1.34804	0.0167581	NA	131.346	96.2165	66.6319	20.2655	Yes	No	No	No
WBGene00017814	F26A10.2	0.658874	0.0168206	0.452579	1414.09	2176.9	2323	3349.21	Yes	No	No	No
WBGene00001483	fog-3	1.01181	0.0168748	NA	60.3769	76.9732	99.6631	179.687	No	No	No	No
WBGene00050875	bah-1	0.73333	0.0170311	0.454253	299.766	494.312	552.988	768.736	Yes	No	No	No
WBGene00008559	appg-2	0.531869	0.0170553	0.454253	302.944	366.825	480.091	487.722	No	No	No	No
WBGene00017937	F30H5.3	0.700301	0.0171022	0.454253	2126.96	3893.16	4317.4	5464.92	No	No	No	No
WBGene00009648	zhit-2	-0.550156	0.0171279	0.454253	420.52	359.609	270.514	262.1	Yes	No	No	No
WBGene00001699	grd-10	-0.885842	0.0171315	0.454253	401.454	208.068	186.797	141.858	Yes	No	Yes	Yes
WBGene00000496	chs-1	-0.702472	0.0171864	0.454253	5148.99	4643.65	3944.95	2067.08	Yes	No	No	No
WBGene00011796	T16G1.2	0.836655	0.0172253	0.454253	205.493	333.15	356.509	607.964	Yes	No	No	No
WBGene00020218	T04G9.7	-0.900133	0.0172481	0.454253	961.794	577.299	553.557	267.504	Yes	No	No	No
WBGene00011172	R09E10.2	0.783563	0.0175107	0.460088	158.887	128.69	298.989	193.197	No	No	No	No
WBGene00020559	best-17	-0.816793	0.0176136	0.460628	424.757	286.244	250.581	149.964	Yes	No	No	No
WBGene00008393	D1086.6	-0.738835	0.0176623	0.460781	2323.98	1743.92	1588.34	844.394	Yes	No	No	No
WBGene00010714	mam-3	0.675218	0.0177336	0.460781	288.114	449.812	522.804	656.601	No	No	No	No
WBGene00017957	F31F4.1	-0.646838	0.017795	0.460781	206.553	230.92	143.515	135.103	No	No	No	No
WBGene00017569	F18E9.3	-0.619916	0.0178673	0.460781	693.805	592.934	496.607	336.407	Yes	No	No	No
WBGene00008150	mam-2	0.6398	0.0179035	0.460781	544.452	843.097	948.793	1214.58	Yes	No	No	No
WBGene00016133	C26B9.3	0.706467	0.0179076	0.460781	799.729	1325.38	1405.53	2064.37	Yes	No	No	No
WBGene00012433	Y11D7A.9	0.634386	0.0179826	0.461649	994.63	1653.72	1902.14	2208.94	Yes	No	Yes	No
WBGene00044620	bus-4	0.559085	0.0180523	0.461999	376.032	478.677	569.503	691.728	No	No	No	No
WBGene00007935	C34E11.2	0.605273	0.0181407	0.461999	201.256	250.163	317.783	370.182	No	No	No	No
WBGene00009218	acs-20	0.555462	0.0182048	0.461999	1350.54	1883.44	2097.48	2657.48	Yes	No	No	No
WBGene00006562	tdc-1	-0.64862	0.0182089	0.461999	2052.82	1707.84	1500.64	893.031	Yes	No	No	No
WBGene00010509	K02E2.8	0.802553	0.0182323	0.461999	85.7988	116.663	153.196	201.304	No	No	No	No
WBGene00007210	agmo-1	0.579784	0.0182439	0.461999	648.257	977.8	1168.05	1261.86	No	No	No	No
WBGene00020574	T19D7.6	0.662202	0.0184092	0.463924	136.642	181.609	253.998	248.59	Yes	No	No	No
WBGene00008602	oac-14	0.506788	0.018421	0.463924	1605.81	1721.07	1989.84	2742.59	No	No	No	No
WBGene00008376	D1054.9	0.661109	0.0184442	0.463924	613.302	1013.88	1137.87	1436.15	No	No	No	No
WBGene00007757	C27A7.6	-0.71352	0.0187238	0.469636	716.049	638.637	526.791	294.525	Yes	No	No	No
WBGene00003865	oma-2	-0.793311	0.0188049	0.469829	2188.4	1902.68	1619.1	736.312	Yes	No	No	No
WBGene00011462	scl-22	-0.775316	0.0188817	0.470697	2292.2	1617.64	1513.74	766.034	Yes	No	No	No
WBGene00004102	pqn-10	1.81898	0.0188988	NA	7.41471	8.41894	25.0581	31.0737	No	No	No	No
WBGene00007992	fipr-24	3.17367	0.0189341	NA	2.11849	1.20271	7.97305	22.9675	No	No	No	No
WBGene00013352	lon-8	0.562985	0.0190057	0.472736	1419.39	2132.4	2437.47	2810.14	Yes	No	No	No
WBGene00016598	C42D4.13	0.651152	0.0190695	0.473271	649.317	849.111	912.914	1444.25	Yes	No	No	No
WBGene00019599	acds-10	-0.53929	0.0192918	0.473392	1617.47	1817.29	974.42	1394.26	No	No	No	No
WBGene00009897	skpo-1	-0.783073	0.0193932	0.473392	1539.08	1167.83	1053.58	514.743	Yes	No	No	No
WBGene00004230	ptr-16	0.598425	0.0194294	0.473392	568.814	883.989	1045.61	1153.78	No	No	No	No
WBGene00003184	mei-2	-0.622656	0.0194444	0.473392	1818.72	1365.07	1246.07	817.374	Yes	No	No	No
WBGene00012755	Y41C4A.8	0.519065	0.0194811	0.473392	275.403	283.839	382.706	420.171	No	No	No	No
WBGene00016164	C27D9.2	0.715769	0.0195634	0.473969	103.806	95.0138	156.044	171.581	No	No	No	No
WBGene00015546	cpg-19	0.510447	0.0196767	0.475684	279.64	299.474	402.639	422.873	No	No	No	No
WBGene00045052	K12C11.6	0.594777	0.0197228	0.47577	164.183	168.379	246.025	256.696	Yes	No	No	No
WBGene00044016	C35A5.10	0.754971	0.0198762	0.476506	101.687	127.487	165.725	222.92	No	No	No	No
WBGene00044294	C01B10.11	0.521075	0.0199069	0.476506	1256.26	1767.98	2038.25	2302.16	Yes	No	No	No
WBGene00019761	M03F8.1	0.537996	0.0199422	0.476506	314.596	317.514	411.751	509.339	No	No	No	No
WBGene00022627	ZC513.2	0.7499	0.019957	0.476506	193.842	340.366	396.374	502.583	Yes	No	No	No
WBGene00003769	nlp-31	0.589383	0.0199662	0.476506	681.094	635.029	788.762	1197.01	No	No	No	No
WBGene00022747	ZK470.6	0.661537	0.0201439	0.479036	128.169	115.46	192.492	193.197	No	No	No	No
WBGene00009431	dct-17	0.517681	0.0201578	0.479036	8253.63	10897.7	11844	15577.4	No	No	No	No
WBGene00002983	lgx-1	0.612125	0.0205455	0.485559	906.713	1433.63	1592.33	1986.02	No	No	No	No
WBGene00009503	F37A8.5	0.587589	0.020608	0.485559	973.445	1195.49	1300.75	1963.05	Yes	No	No	No
WBGene00007541	fipr-4	-0.717678	0.020632	0.485559	325.188	268.203	216.981	140.507	Yes	No	No	No
WBGene00008244	fipr-11	-0.850118	0.0206535	NA	109.102	103.433	55.2418	63.4984	No	No	No	No
WBGene00007340	C05D12.2	-0.644427	0.0206791	0.485559	308.24	257.379	202.743	156.72	No	No	No	No
WBGene00010525	K03B8.8	-0.794795	0.0206926	0.485559	156.768	150.338	103.08	71.6046	Yes	No	No	No
WBGene00002024	hsp-43	-0.54837	0.0208118	0.487336	2310.21	1712.65	1563.86	1183.5	No	No	No	No
WBGene00003410	mrp-4	-0.599127	0.0210513	0.490659	2334.57	1889.45	1699.97	1083.53	Yes	No	No	No
WBGene00008394	D1086.7	-0.588956	0.0210544	0.490659	1686.32	1316.96	1189.69	802.512	Yes	No	No	No
WBGene00017018	D1014.5	0.842206	0.0211133	0.490659	540.215	1148.58	1164.63	1864.42	Yes	No	No	No
WBGene00017998	F33D4.6	0.684257	0.0211291	0.490659	4645.84	9029.92	10470.3	11504	No	No	No	No
WBGene00000747	col-174	0.528095	0.0213458	0.492059	234.093	256.176	350.245	356.672	No	No	No	No
WBGene00021915	Y55D5A.1	0.927826	0.0214347	0.492059	57.1992	101.027	128.708	172.932	No	No	No	No
WBGene00021529	Y41G9A.5	1.33939	0.0215271	0.492059	55.0807	113.054	95.1071	332.354	No	No	No	No
WBGene00018713	F52G3.5	0.813671	0.0215868	NA	65.6731	63.7434	111.623	116.189	No	No	No	No
WBGene00021731	Y49G5A.1	1.4497	0.0216487	NA	20.1256	12.0271	36.4482	52.6902	No	No	No	No
WBGene00008727	F13A7.12	0.853864	0.0217366	NA	59.3177	93.8111	134.403	141.858	No	No	No	No
WBGene00012824	Y43F8B.14	0.592167	0.0220267	0.496684	304.003	283.839	373.025	517.445	No	No	No	No
WBGene00012939	Y47D3B.1	0.951715	0.0221639	0.496684	141.939	277.825	276.209	537.71	Yes	No	No	No
WBGene00020421	chtb-3	0.630797	0.0221815	0.496684	152.531	178.001	231.218	282.365	No	No	No	No
WBGene00018682	aagr-4	0.553592	0.0221872	0.496684	4110.93	5690	6049.83	8338.56	Yes	No	No	No
WBGene00015449	ugt-63	-0.789482	0.0224618	NA	131.346	113.054	70.0489	71.6046	Yes	No	Yes	Yes
WBGene00003664	nhr-74	1.0138	0.0225808	0.50208	49.7845	117.865	154.335	183.74	Yes	No	No	No
WBGene00013898	ZC443.3	0.558478	0.0226052	0.50208	1583.57	1354.25	1727.87	2604.79	Yes	Yes	Yes	Yes
WBGene00044665	F59A6.12	-1.04894	0.0226099	0.50208	180.072	122.676	99.0936	44.584	No	No	No	No
WBGene00005016	sqt-1	0.625294	0.0226867	0.50208	5445.57	9342.62	10136.6	12675.4	Yes	No	No	No
WBGene00021275	dmsr-2	-0.781624	0.0227383	NA	133.465	121.473	79.7305	67.5515	No	No	No	No
WBGene00007916	C34C6.3	0.692852	0.0229444	0.504614	185.368	291.055	338.854	432.33	Yes	No	Yes	No
WBGene00013946	ZK228.3	-0.608788	0.0229473	0.504614	440.646	424.555	334.868	228.324	Yes	No	Yes	No
WBGene00194916	F35D2.6	1.17796	0.0230563	NA	27.5403	69.757	90.551	129.699	Yes	No	No	No
WBGene00016561	eri-6	0.511431	0.0231851	0.508844	361.202	331.947	538.181	447.191	No	No	No	No
WBGene00005018	sqt-3	0.654646	0.0233466	0.511386	9867.92	17992.5	19443.4	24415.8	Yes	No	No	No
WBGene00019450	K06H6.2	5.05707	0.0233924	NA	0	0	4.55603	9.45722	No	No	No	No
WBGene00010931	M162.5	0.622637	0.023393	0.511403	176.894	141.919	235.774	256.696	No	No	No	No
WBGene00020646	zmp-6	0.672912	0.0235708	0.513436	115.458	115.46	168.573	201.304	No	No	No	No
WBGene00020478	T13C2.2	0.617917	0.0235778	0.513436	148.294	134.703	224.384	209.41	No	No	No	No
WBGene00003647	nhr-57	0.606999	0.0238149	0.514917	221.382	165.973	295.003	295.876	No	No	No	No
WBGene00011393	T03D8.6	0.676659	0.0238384	0.514917	1660.89	2940.62	3060.51	4296.28	Yes	No	No	No
WBGene00011468	T05C12.4	1.14808	0.0238626	0.514917	51.903	108.244	109.345	247.239	No	No	No	No
WBGene00008628	ttr-21	-0.607142	0.0238758	0.514917	373.913	275.42	218.12	208.059	No	No	No	No
WBGene00018031	F35B3.4	0.542044	0.0240804	0.517598	678.976	987.422	1133.88	1292.94	No	No	No	No
WBGene00017421	cutl-29	1.18968	0.0240972	NA	26.4811	32.4731	49.5468	86.466	No	No	No	No
WBGene00002094	ins-11	1.06086	0.0241506	NA	56.1399	39.6893	72.8964	129.699	No	No	No	No
WBGene00008093	lron-1	1.01127	0.0243708	NA	44.4883	70.9597	88.273	145.911	No	No	No	No
WBGene00010183	fipr-13	-0.859213	0.0244928	0.523183	313.536	199.649	178.824	101.327	No	No	No	No
WBGene00020616	T20D4.10	0.705016	0.0245805	0.524057	103.806	131.095	170.851	213.463	No	No	No	No
WBGene00004120	pqn-32	0.674488	0.0247412	0.525481	2062.35	3974.94	4431.31	5204.17	No	No	No	No
WBGene00006685	twk-33	-0.737955	0.0249453	0.527812	164.183	132.298	93.3985	83.7639	No	No	No	No
WBGene00010597	K06A4.7	0.520362	0.0254481	0.534409	1228.72	1805.26	2064.45	2287.3	No	No	No	No
WBGene00003623	nhr-25	0.892135	0.0255953	NA	47.666	60.1353	88.8425	112.136	No	No	No	No
WBGene00008277	mltn-12	0.732091	0.0257139	0.535895	324.129	650.664	758.009	860.607	Yes	No	No	No
WBGene00008113	C46C2.5	-1.11508	0.0257577	0.535895	323.069	164.771	161.739	60.7964	Yes	No	No	No
WBGene00016805	C50D2.1	0.609545	0.0257582	0.535895	489.371	780.556	872.479	1065.96	Yes	No	No	No
WBGene00007324	C05B5.8	0.589774	0.0260269	0.540159	231.974	178.001	323.478	293.174	No	No	No	No
WBGene00017212	F07E5.7	1.35574	0.0264139	NA	16.9479	34.8785	44.4213	89.168	No	No	No	No
WBGene00016273	C30G12.1	0.887983	0.026546	NA	45.5475	69.757	104.789	108.082	No	No	No	No
WBGene00016346	fbxa-120	1.21198	0.026575	NA	21.1849	20.446	46.6993	49.9881	No	No	No	No
WBGene00003726	nhr-136	0.585899	0.0267703	0.547789	148.294	159.96	237.483	224.271	No	No	No	No
WBGene00003532	nas-13	0.839043	0.026951	NA	62.4954	57.7299	95.1071	121.593	No	No	No	No
WBGene00021263	Y22D7AR.10	-1.36112	0.0269834	NA	179.012	110.649	89.9815	20.2655	No	No	No	No
WBGene00001079	dpy-20	0.784713	0.0269963	0.550401	213.967	390.88	406.056	637.687	No	No	No	No
WBGene00011244	R11D1.3	-0.826401	0.0270628	NA	133.465	97.4192	65.4929	64.8495	No	No	No	No
WBGene00011757	cht-2	0.747504	0.0273971	0.55083	121.813	204.46	239.191	309.386	No	No	No	No
WBGene00019811	egg-2	-0.725833	0.0274075	0.55083	1633.35	1326.58	1201.08	583.645	Yes	No	No	No
WBGene00008905	F17B5.1	0.882214	0.0274133	0.55083	79.4433	116.663	132.694	231.026	No	No	No	No
WBGene00007765	C27B7.9	-1.06657	0.0274651	0.55083	330.484	185.217	177.116	66.2005	No	No	No	No
WBGene00010351	cbd-1	-0.672239	0.0274711	0.55083	20771.8	19428.5	16870.4	8350.72	Yes	No	No	No
WBGene00020248	T05C1.1	0.675881	0.0274887	0.55083	96.3912	111.852	158.891	174.283	No	No	No	No
WBGene00189951	linc-29	0.931259	0.0276635	NA	83.6803	48.1082	145.223	105.38	No	No	No	No
WBGene00011063	cpg-3	-0.712776	0.0276639	0.55083	2800.64	2154.05	2018.32	999.763	Yes	No	No	No
WBGene00010573	chtb-1	0.652857	0.0276836	0.55083	1547.56	2845.6	3047.98	3859.89	No	No	No	No
WBGene00021252	cht-4	0.502826	0.0277474	0.55083	270.107	309.095	389.54	432.33	No	No	No	No
WBGene00022789	lron-2	0.591315	0.0278254	0.551239	387.683	573.691	636.705	813.32	No	No	No	No
WBGene00007362	cyp-35C1	-0.716908	0.0281281	0.554708	3613.08	2522.07	1261.45	2476.44	Yes	No	Yes	Yes
WBGene00019989	R09F10.8	-0.986615	0.0281492	0.554708	498.904	313.906	297.281	109.433	Yes	No	No	No
WBGene00018707	oac-31	0.646402	0.0284187	0.554954	436.409	472.664	523.943	903.84	Yes	Yes	Yes	No
WBGene00013872	ZC374.2	0.6647	0.0284445	0.554954	186.427	273.014	308.671	421.522	Yes	No	No	No
WBGene00002368	let-99	-0.527552	0.0286515	0.555799	1812.37	1541.87	1381.62	940.317	Yes	No	No	No
WBGene00001691	grd-2	0.704888	0.0287319	0.556394	473.482	926.084	1010.3	1271.32	Yes	No	No	No
WBGene00010057	F54D5.15	0.602424	0.0288976	0.55795	140.879	129.892	209.577	201.304	No	No	No	No
WBGene00000034	abu-11	0.581306	0.0289618	0.55795	660.968	1021.1	1107.68	1410.48	No	No	No	No
WBGene00044206	T26H5.9	0.642402	0.0290774	0.559001	685.331	976.597	988.658	1609.08	Yes	No	No	No
WBGene00206502	T01B7.13	0.62652	0.0291162	0.559001	148.294	162.365	269.945	206.708	Yes	No	No	No
WBGene00000913	daf-18	-0.51851	0.0292217	0.559016	6455.03	5403.76	4956.39	3316.78	Yes	No	No	No
WBGene00001714	grl-5	0.521032	0.029261	0.559016	1356.89	2073.47	2407.29	2514.27	No	No	No	No
WBGene00016153	idpb-2	0.957173	0.0293726	NA	39.192	52.9191	74.6049	105.38	No	No	No	No
WBGene00302980	F53E2.2	0.758833	0.0294354	0.559016	116.517	174.392	197.048	297.227	No	No	No	No
WBGene00044220	Y102A5C.35	1.9551	0.0294368	NA	6.35547	4.81082	18.2241	25.6696	No	No	No	No
WBGene00012863	Y45F3A.8	0.875269	0.0294627	NA	44.4883	63.7434	95.6766	102.678	No	No	No	No
WBGene00022180	Y71H2AM.15	0.529386	0.0295745	0.559016	418.401	566.475	643.539	779.545	No	No	No	No
WBGene00010613	K07A1.6	-1.17456	0.0295868	0.559016	215.027	141.919	120.165	35.1268	Yes	No	No	No
WBGene00016962	C56C10.4	0.663667	0.0295943	0.559016	113.339	162.365	215.842	220.218	No	No	No	No
WBGene00009787	F46F2.3	0.511034	0.0296026	0.559016	256.337	310.298	419.154	386.395	No	No	No	No
WBGene00018605	F48E3.4	-0.787246	0.0296293	0.559016	856.929	637.434	590.005	271.557	Yes	No	No	No
WBGene00017431	cest-33	-0.582755	0.0296664	0.559016	1459.64	1102.88	681.126	1034.89	Yes	No	No	No
WBGene00017807	F26A1.9	0.886549	0.0297952	0.560032	147.235	250.163	241.469	495.828	Yes	No	No	No
WBGene00007687	C18E9.7	0.534719	0.0298204	0.560032	400.394	495.515	559.252	741.716	No	No	No	No
WBGene00001592	glc-2	-0.592322	0.0299253	0.560703	367.558	286.244	239.761	191.846	No	No	No	No
WBGene00044024	C35A5.11	1.1592	0.0299395	NA	20.1256	45.7028	69.4794	77.0088	No	No	No	No
WBGene00077732	szy-4	-0.528868	0.0300427	0.560703	1929.94	1707.84	1514.88	1001.11	Yes	No	No	No
WBGene00003015	lin-29	0.61089	0.0300444	0.560703	366.498	487.096	523.374	783.598	Yes	No	No	No
WBGene00017648	ddo-3	-0.518524	0.0301607	0.560703	1447.99	1211.13	1088.32	763.332	Yes	No	No	No
WBGene00077714	R102.11	0.869249	0.0302139	NA	46.6067	73.3651	105.358	113.487	No	No	No	No
WBGene00017711	F22E5.13	0.91779	0.0304102	NA	44.4883	38.4866	78.5915	78.3598	No	No	No	No
WBGene00016130	C26B2.8	0.612231	0.0304594	0.563953	124.991	123.879	183.95	197.25	No	No	No	No
WBGene00000731	col-158	1.82591	0.0305506	NA	14.8294	15.6352	16.5156	93.2211	No	No	No	No
WBGene00000778	cpn-2	0.595636	0.0305939	0.563953	183.249	263.393	328.603	345.864	No	No	No	No
WBGene00011938	alh-13	0.518305	0.0306065	0.563953	2115.31	2993.54	3176.12	4143.61	No	No	No	No
WBGene00020134	T01B6.1	0.626425	0.0308272	0.564697	234.093	368.028	420.863	509.339	Yes	No	No	No
WBGene00019906	R05G9R.1	0.68394	0.0308558	0.564697	118.635	181.609	223.245	259.398	No	No	No	No
WBGene00008732	F13B12.4	0.626258	0.030876	0.564697	244.685	354.798	392.388	535.008	No	No	No	No
WBGene00011624	T08G5.3	0.729484	0.030994	0.565168	77.3248	110.649	154.335	156.72	No	No	No	No
WBGene00016644	C44C1.5	-0.685846	0.0310027	0.565168	470.304	479.88	379.289	206.708	Yes	No	Yes	No
WBGene00010717	K09C8.7	0.953312	0.0312651	NA	38.1328	39.6893	66.6319	85.1149	No	No	No	No
WBGene00006869	vab-2	0.701485	0.0316701	0.573871	137.702	163.568	193.062	299.929	No	No	No	No
WBGene00018630	F49D11.6	0.712067	0.0317656	0.573871	189.605	342.771	380.998	491.775	Yes	No	No	No
WBGene00018729	F53A9.6	0.519143	0.0319458	0.575797	1405.62	1609.22	1729.01	2596.68	Yes	Yes	Yes	No
WBGene00016274	C30G12.2	-0.568065	0.0321388	0.578343	437.468	609.772	391.249	312.088	No	No	No	No
WBGene00012814	Y43F8B.3	0.670137	0.0323814	0.580371	505.259	951.341	1023.97	1294.29	No	No	No	No
WBGene00019388	K04F1.9	-0.653008	0.0324663	0.580371	285.996	212.879	178.824	136.454	No	No	No	No
WBGene00019699	math-34	-2.70091	0.0327724	NA	22.2441	12.0271	4.55603	0	No	No	No	No
WBGene00019901	R05G6.9	0.86458	0.0327768	0.58326	74.1471	162.365	200.465	229.675	No	No	No	No
WBGene00010064	F54F7.2	-0.831523	0.0328753	0.584084	156.768	157.555	112.762	60.7964	Yes	No	No	No
WBGene00015442	C04F1.1	0.725857	0.0329492	0.584469	154.65	235.73	253.429	394.501	Yes	No	No	No
WBGene00010000	F53F8.3	-1.09297	0.0331099	0.585465	183.249	121.473	103.65	36.4778	Yes	No	No	No
WBGene00004229	ptr-15	1.09549	0.0332042	0.586206	72.0286	155.149	136.111	351.268	Yes	No	No	No
WBGene00014954	Y102A5C.5	0.596263	0.0332923	0.586836	255.278	204.46	399.222	293.174	No	No	No	No
WBGene00003552	nas-36	0.53827	0.0335514	0.588621	398.276	547.231	607.66	767.385	No	No	No	No
WBGene00014955	Y102A5C.6	0.62596	0.0339058	0.593909	486.193	349.988	781.928	505.285	No	No	No	No
WBGene00011352	rskn-1	-0.541657	0.0340117	0.593914	3087.7	2600.25	2393.05	1509.1	Yes	No	No	No
WBGene00012346	W08G11.1	0.735802	0.0341609	0.594013	135.583	250.163	284.752	358.023	No	No	No	No
WBGene00018084	F36A4.5	-1.3428	0.0342877	NA	56.1399	44.5001	27.3362	10.8082	No	No	No	No
WBGene00003096	lys-7	0.676618	0.034333	0.594875	913.068	1683.79	1676.05	2476.44	No	No	No	No
WBGene00005552	sri-40	-0.926434	0.0344429	0.595856	184.308	129.892	109.914	52.6902	Yes	No	No	No
WBGene00016434	C35B1.4	-0.669856	0.0345992	0.597637	951.201	631.421	619.62	371.533	No	No	No	No
WBGene00044662	F26G1.9	0.930211	0.0346435	NA	43.429	76.9732	95.1071	135.103	No	No	No	No
WBGene00020803	T25E4.1	0.568136	0.0347322	0.598436	294.47	408.92	454.464	590.4	No	No	No	No
WBGene00000594	col-3	0.617157	0.0349828	0.598436	330.484	553.245	611.647	744.418	No	No	No	No
WBGene00003816	asns-1	0.511219	0.0351383	0.599548	569.873	724.029	788.193	1059.21	No	No	No	No
WBGene00003764	nlp-26	-0.570114	0.0353369	0.59997	301.885	366.825	253.998	193.197	Yes	Yes	No	No
WBGene00017134	EEED8.3	-0.775705	0.035432	0.59997	721.345	466.65	461.867	228.324	Yes	No	No	No
WBGene00006660	twk-5	-0.557175	0.0354847	0.59997	397.217	333.15	281.335	212.112	No	No	No	No
WBGene00001570	gei-13	0.777933	0.0356244	0.601424	556.103	1123.33	1041.62	1840.1	Yes	No	No	No
WBGene00022786	ZK652.8	0.518444	0.0357937	0.601928	265.87	329.542	387.262	467.457	No	No	No	No
WBGene00021326	Y34B4A.10	0.538303	0.035819	0.601928	462.89	692.759	775.094	903.84	No	No	No	No
WBGene00014097	ZK829.9	-0.829003	0.0364088	0.608053	503.141	360.812	336.576	145.911	Yes	No	No	No
WBGene00020014	R11G11.6	0.733065	0.0364331	NA	84.7395	67.3515	119.026	135.103	No	No	No	No
WBGene00011320	T01C3.3	-0.749094	0.0364376	0.608053	1751.99	1253.22	1229.56	553.923	Yes	No	No	No
WBGene00002110	ins-27	0.799364	0.0365059	0.608053	110.161	212.879	229.51	333.705	No	No	No	No
WBGene00009395	clec-64	0.85962	0.036506	0.608053	72.0286	107.041	119.026	208.059	No	No	No	No
WBGene00015019	B0205.4	1.39975	0.0367398	0.610132	36.0143	86.5948	60.3674	264.802	Yes	No	No	No
WBGene00013234	fbxb-24	4.8448	0.0372878	NA	0	0	3.98652	8.10618	No	No	No	No
WBGene00019978	hacd-1	-0.553962	0.0373255	0.616224	606.947	790.178	558.113	389.097	No	No	No	No
WBGene00000755	col-182	0.59584	0.0375354	0.616224	420.52	680.732	726.686	938.966	No	No	No	No
WBGene00017128	E04F6.9	0.588557	0.0375944	0.616224	349.551	514.758	546.723	755.226	Yes	No	No	No
WBGene00012879	fbxa-215	-0.617922	0.0377403	0.616224	1926.77	1479.33	1417.49	797.108	Yes	No	No	No
WBGene00010899	M28.8	0.537584	0.0378382	0.616224	2501.93	2993.54	3054.82	4927.21	No	No	No	No
WBGene00008929	F18A11.2	0.575991	0.0378875	0.616224	175.835	236.933	281.335	335.056	No	No	No	No
WBGene00016291	oops-1	-0.521227	0.0380122	0.616224	1749.87	1456.48	1342.89	886.276	Yes	No	No	No
WBGene00195183	R04A9.9	-0.953375	0.0384202	NA	134.524	84.1894	70.6184	40.5309	No	No	No	No
WBGene00009528	F38A6.4	0.611183	0.0384409	0.621636	115.458	138.311	206.16	179.687	Yes	No	No	No
WBGene00018176	F38B6.7	0.979503	0.0385721	NA	36.0143	63.7434	77.4525	120.242	No	No	No	No
WBGene00004374	rme-2	-0.663034	0.0385896	0.621636	7969.75	6652.17	6244.6	2984.43	Yes	No	No	No
WBGene00044235	C06A1.7	1.61589	0.0386668	NA	8.47395	8.41894	28.4752	22.9675	No	No	No	No
WBGene00006797	unc-63	0.606948	0.0387243	0.622261	148.294	164.771	203.882	275.61	No	No	No	No
WBGene00018969	F56D3.1	0.62454	0.0387489	0.622261	1433.16	2801.1	3122.59	3404.6	No	No	No	No
WBGene00011524	T06D8.3	0.548053	0.0389045	0.622478	180.072	239.339	313.227	298.578	No	No	No	No
WBGene00009349	F32H5.3	-0.671562	0.0389451	0.622478	159.946	131.095	94.5376	87.817	No	No	No	No
WBGene00004398	rol-8	0.618689	0.0390054	0.622478	4269.81	8186.82	8612.03	10515.1	Yes	No	No	No
WBGene00012199	mltn-3	0.768762	0.0392101	0.624294	134.524	244.149	252.29	394.501	No	No	No	No
WBGene00018568	F47E1.4	-0.534449	0.0393091	0.624366	247.863	227.311	162.308	166.177	No	No	No	No
WBGene00016700	C46A5.4	0.669925	0.0393262	0.624366	173.716	275.42	296.142	420.171	No	No	No	No
WBGene00019624	K10C9.3	0.50324	0.0395582	0.625641	431.112	527.988	583.171	779.545	Yes	No	No	No
WBGene00010196	F57C2.4	-1.05045	0.0396045	0.625641	228.797	150.338	135.542	44.584	Yes	No	No	No
WBGene00017420	F13B9.2	0.834491	0.0396481	0.625641	63.5547	111.852	128.708	185.091	Yes	No	No	No
WBGene00018603	F48E3.2	-0.804581	0.039721	NA	86.858	91.4057	52.9638	48.6371	No	No	No	No
WBGene00001647	gna-2	-0.5658	0.0398072	0.625641	1523.19	1181.06	1122.49	699.834	Yes	No	No	No
WBGene00005017	sqt-2	0.590631	0.0398266	0.625641	4353.49	7613.13	7697.41	10324.6	Yes	No	No	No
WBGene00011833	T19B10.5	0.696485	0.0398816	0.625641	281.759	360.812	361.635	683.622	No	No	No	No
WBGene00006930	vit-6	-1.87493	0.0404222	0.630772	47926.6	45790.6	20871.2	4678.62	Yes	No	No	No
WBGene00000870	cyd-1	0.877754	0.0404513	0.630772	64.6139	108.244	116.748	202.655	Yes	No	No	No
WBGene00015646	mlt-10	0.637229	0.0404555	0.630772	3479.62	6993.74	7372.79	8916.8	No	No	No	No
WBGene00005131	srd-53	0.988679	0.0405533	NA	29.6588	44.5001	61.5064	86.466	Yes	No	No	Yes
WBGene00004264	qua-1	0.714204	0.0406506	0.631172	4371.5	10072.7	10270.4	13426.5	No	No	No	No
WBGene00018852	F55A3.7	0.553821	0.0407149	0.631172	145.116	139.514	206.16	212.112	No	No	No	No
WBGene00012635	Y38H8A.1	0.920165	0.0407906	0.631172	128.169	283.839	254.568	526.902	Yes	No	No	No
WBGene00017446	F14B8.4	-0.832115	0.0408124	NA	150.413	132.298	101.941	54.0412	No	No	No	No
WBGene00021156	Y4C6B.2	0.5264	0.0408528	0.631172	202.316	247.757	298.42	351.268	No	No	No	No
WBGene00013567	Y75B12B.1	-0.63674	0.0408727	0.631172	1945.83	1478.13	1434.01	763.332	Yes	No	No	No
WBGene00194670	K07E3.9	0.558507	0.0410915	0.631172	197.019	267.001	310.379	374.236	No	No	No	No
WBGene00016396	C34B2.11	0.560891	0.0411082	0.631172	211.849	295.866	339.424	410.713	No	No	No	No
WBGene00021197	Y17G9A.4	-1.31375	0.0411397	NA	84.7395	56.5272	42.7128	12.1593	No	No	No	No
WBGene00007453	fbxa-98	0.620478	0.0415088	0.635578	154.65	145.527	191.923	272.908	No	No	No	No
WBGene00021658	Y48G1A.2	-0.673817	0.0416776	0.637291	497.845	353.596	334.298	195.899	Yes	No	No	No
WBGene00020786	T25B2.2	-0.630872	0.0420204	0.640782	1052.89	773.34	749.466	425.575	Yes	No	No	No
WBGene00003681	nhr-91	0.782441	0.0422868	0.643968	171.598	258.582	247.164	495.828	No	No	No	No
WBGene00007332	C05C10.5	-0.707354	0.0424017	0.644115	1508.36	1171.44	1123.06	513.392	Yes	No	No	No
WBGene00004798	sip-1	-0.504671	0.0424816	0.644115	18955.2	14576.8	14216.5	9412.63	Yes	No	No	No
WBGene00001607	gln-6	-0.642721	0.0425297	0.644115	4046.31	3238.89	3114.04	1546.93	Yes	No	No	No
WBGene00000868	cyb-3	-0.584018	0.0426221	0.644115	4617.25	3823.4	3627.17	1998.17	Yes	No	No	No
WBGene00010464	K01D12.5	0.585781	0.0426418	0.644115	163.124	239.339	285.321	318.843	No	No	No	No
WBGene00014046	clec-60	1.03037	0.0427927	0.645524	82.621	232.122	205.021	439.085	No	No	No	No
WBGene00045269	F46G11.6	0.850932	0.043085	0.648084	112.28	198.447	188.506	374.236	Yes	No	No	No
WBGene00015494	C05E11.3	0.600556	0.0431434	0.648084	115.458	105.838	164.586	171.581	No	No	No	No
WBGene00004078	pos-1	-0.65447	0.0431964	0.648084	4010.3	3312.25	3143.09	1503.7	Yes	No	No	No
WBGene00020379	T09B4.5	0.503304	0.043304	0.648084	193.842	193.636	260.263	290.472	No	No	No	No
WBGene00044463	W09G12.10	0.793271	0.0433714	0.648084	77.3248	150.338	171.99	222.92	No	No	No	No
WBGene00008677	F11A5.9	-0.56175	0.0434408	0.648084	1454.34	1611.63	1312.14	759.279	No	No	No	No
WBGene00164971	T21E8.6	4.7565	0.0434848	NA	0	0	4.55603	6.75515	No	No	No	No
WBGene00017783	F25E5.2	0.607864	0.0435417	0.648084	115.458	157.555	199.896	216.165	No	No	No	No
WBGene00016417	C34F11.8	-0.552479	0.0437425	0.648084	359.084	259.785	215.272	206.708	No	No	No	No
WBGene00021118	clec-125	0.855852	0.0437524	0.648084	75.2063	103.433	111.053	214.814	Yes	No	No	No
WBGene00001078	dpy-19	0.741112	0.043773	0.648084	139.82	185.217	192.492	353.97	No	No	No	No
WBGene00219749	linc-30	3.23588	0.0441823	NA	0	2.40541	8.54255	13.5103	No	No	No	No
WBGene00011536	idpc-6	0.592652	0.0443579	0.653067	172.657	252.568	287.03	355.321	No	No	No	No
WBGene00010345	F59F5.7	0.655533	0.0444878	0.653067	169.479	304.285	346.258	399.905	No	No	No	No
WBGene00022246	acp-7	-0.883596	0.0445062	0.653067	174.775	156.352	123.582	52.6902	Yes	No	No	No
WBGene00001878	his-4	0.784042	0.0445208	NA	56.1399	67.3515	91.1205	122.944	No	No	No	No
WBGene00011010	R04D3.2	-1.34453	0.0445537	NA	154.65	91.4057	79.7305	14.8613	Yes	No	No	No
WBGene00017105	E02H9.7	-1.93113	0.0445555	NA	58.2584	16.8379	15.9461	2.70206	No	No	No	No
WBGene00014117	clec-91	-0.696233	0.0446526	0.653067	962.853	749.286	713.018	339.109	Yes	No	No	No
WBGene00195004	K08D12.8	0.754434	0.0446696	NA	73.0878	80.5813	104.789	156.72	No	No	No	No
WBGene00016429	C35A11.2	0.76155	0.044693	0.653067	167.361	271.812	260.833	486.371	Yes	No	No	No
WBGene00000610	col-33	0.651951	0.0447052	NA	82.621	87.7976	132.694	135.103	No	No	No	No
WBGene00000660	col-85	4.74188	0.0448164	NA	0	0	5.69503	5.40412	No	No	No	No
WBGene00012185	W01F3.2	-0.558081	0.0451387	0.657861	1346.3	930.895	920.317	622.825	No	No	No	No
WBGene00008310	C54E10.6	0.725892	0.0451485	NA	65.6731	61.338	103.65	106.731	Yes	No	No	No
WBGene00016022	C23H3.9	0.594968	0.045251	0.65864	721.345	1201.5	1195.96	1710.4	No	No	No	No
WBGene00011986	T24D1.3	-0.622899	0.0453288	0.658916	1426.8	1123.33	1076.93	574.188	Yes	No	No	No
WBGene00021388	Y37F4.7	0.630383	0.0455329	0.661024	93.2135	114.257	151.488	170.23	No	No	No	No
WBGene00020855	hpo-36	0.879886	0.0457903	0.66191	115.458	240.541	219.259	437.734	No	No	No	No
WBGene00020281	T06A4.1	0.712795	0.0458304	0.66191	163.124	315.109	332.02	452.595	No	No	No	No
WBGene00021671	Y48G1BM.6	0.969868	0.0458715	NA	94.2727	48.1082	182.811	94.5722	No	No	No	No
WBGene00013939	ZK218.5	2.16607	0.0462096	NA	3.17773	3.60812	13.0986	17.5634	No	No	No	No
WBGene00044164	Y46G5A.39	2.80328	0.0463977	NA	1.05924	2.40541	6.83404	17.5634	No	No	No	No
WBGene00016196	C28H8.5	0.522913	0.0464082	0.667617	237.271	188.825	327.464	283.716	No	No	No	No
WBGene00009839	fbxa-188	0.76673	0.046493	NA	73.0878	56.5272	96.8156	125.646	No	No	No	No
WBGene00000725	col-152	0.557	0.0466423	0.667617	216.086	218.893	265.389	378.289	No	No	No	No
WBGene00007391	C06H2.7	-0.810547	0.0467027	0.667617	216.086	133.5	124.152	72.9557	Yes	No	No	No
WBGene00185014	F17C8.9	-0.516138	0.0468795	0.6687	360.143	303.082	207.299	259.398	No	No	No	No
WBGene00006535	tba-9	-0.578974	0.0469578	0.6687	242.567	185.217	144.654	141.858	No	No	No	No
WBGene00022586	ZC308.4	-0.789205	0.0471568	0.669132	659.909	471.461	460.159	190.495	Yes	No	No	No
WBGene00000745	col-172	0.500718	0.0471674	0.669132	275.403	312.704	361.065	474.212	Yes	No	No	No
WBGene00018517	F46G11.4	1.78048	0.0472126	NA	4.23698	8.41894	23.9191	18.9144	No	No	No	No
WBGene00013846	ZC84.1	0.657136	0.047228	0.669143	126.05	203.257	228.371	291.823	No	No	No	No
WBGene00000497	chs-2	0.508427	0.0475108	0.670604	558.222	838.286	902.663	1084.88	No	No	No	No
WBGene00018257	F41B4.1	-0.570785	0.0475812	0.670751	501.022	383.663	353.092	239.132	No	No	No	No
WBGene00019548	K09C4.2	4.78874	0.0477497	NA	0	0	2.27801	9.45722	No	No	No	No
WBGene00004984	spn-4	-0.556595	0.0477814	0.671188	4832.27	4308.09	3994.5	2214.34	Yes	No	No	No
WBGene00015059	B0228.1	-0.690832	0.0477848	0.671188	181.131	145.527	119.026	81.0618	Yes	No	No	No
WBGene00077697	F58E6.13	0.54706	0.0478315	0.671188	1033.82	1790.83	1936.88	2190.02	Yes	No	No	No
WBGene00000674	col-99	0.608246	0.047972	0.671188	274.344	434.177	447.06	634.984	No	No	No	No
WBGene00008448	E01G4.6	0.57183	0.0480654	0.671376	14569.9	26381.4	26600.9	34270.2	No	No	No	No
WBGene00001716	grl-7	0.584834	0.0481054	0.671376	1937.36	3716.36	4061.13	4417.87	No	No	No	No
WBGene00004397	rol-6	0.585068	0.0481676	0.671407	4265.58	6940.82	6545.87	10267.8	Yes	No	No	No
WBGene00010087	F55B11.5	-1.08379	0.0483497	NA	92.1542	60.1353	48.4078	21.6165	No	No	No	No
WBGene00013073	hmit-1.1	0.675648	0.0485677	0.675954	216.086	151.541	361.635	222.92	No	No	No	No
WBGene00019759	M03F4.6	0.673722	0.0489652	0.676773	197.019	331.947	333.729	512.041	No	No	No	No
WBGene00016247	C30B5.6	0.685293	0.0489758	0.676773	463.949	941.719	914.622	1346.98	Yes	No	No	No
WBGene00021339	Y34F4.4	0.609823	0.0490987	0.676866	155.709	158.757	194.201	289.121	Yes	No	No	No
WBGene00018275	F41C3.11	0.640788	0.0494297	0.680524	365.439	598.948	578.046	928.158	Yes	No	No	No
WBGene00021583	clec-72	0.56698	0.0496624	0.68205	612.243	643.448	680.556	1184.85	No	No	No	No
WBGene00012634	Y38H6C.23	-1.86826	0.0497132	NA	20.1256	19.2433	7.40354	2.70206	No	No	No	No
WBGene00001428	fkb-3	0.569815	0.0497938	0.683017	1441.63	2327.24	2248.97	3347.85	Yes	Yes	No	No
