# Supplementary material for: ADARs regulate cuticle collagen expression and promote survival to pathogen infection
Source: BMC Biol. 2024 Feb 16;22:37. doi: 10.1186/s12915-024-01840-1 (PMC10870475; doi:10.1186/s12915-024-01840-1)
Supplement: Supplementary file 11 — Additional file 11: Table S11. Differentially expressed genes in adr-1(-) animals compared to wildtype animals grown on OP50 for 7 h (Related to Fig. 4). Genes listed as Wormbase annotations for the three biological replicates. [file 12915_2024_1840_MOESM11_ESM.xlsx]

## Sheet: Differentially exp adr-1(-)
Additional file 11: Table S11. Differentially expressed genes in adr-1(-) animals grown on OP50 for 7 hours compared to wildtype animals grown in the same conditions (Related to Figure 4). Differentially expressed genes are listed as Wormbase annotations in Column A and Gene name in Column B. The log2fold change values, raw p values and the adjusted p values as obtained from the DESeq2 analysis a…
Gene	Gene id	log2FoldChange	pvalue	padj	N2rep1	N2rep2	N2rep3	adr1rep1	adr1rep2	adr1rep3
WBGene00008797	F14D7.10	2.93348	5.00476e-09	6.17428e-05	5.97576	14.7359	13.0653	107.471	112.318	75.4967
WBGene00010314	F59B2.12	-3.68384	6.85955e-09	6.17428e-05	89.6363	66.0386	190.954	14.0445	7.27984	5.59235
WBGene00000708	col-135	-6.81466	4.82448e-08	0.000289501	35233.1	2237.13	482.409	240.588	70.1985	26.0976
WBGene00014173	ZK970.7	2.43619	1.1633e-07	0.000523542	47.8061	33.2922	38.1907	294.934	150.797	173.363
WBGene00044043	Y46G5A.38	1.84326	2.51422e-07	0.00090522	71.7091	85.6864	125.627	349.28	319.793	377.484
WBGene00003029	lin-44	-1.78848	1.49283e-06	0.00447898	268.909	209.031	178.894	55.5672	78.5183	52.1953
WBGene00007496	npax-4	-2.47687	3.88013e-06	0.00823275	59.7576	156.091	99.497	26.8677	18.1996	13.0488
WBGene00018096	clec-207	-3.77904	3.94422e-06	0.00823275	35.8545	14.1901	55.2761	2.44252	3.11993	1.86412
WBGene00000693	col-119	-4.75729	4.47658e-06	0.00823275	203552	41667.1	12028.1	7140.7	1609.89	760.56
WBGene00000716	col-143	-4.05761	4.60088e-06	0.00823275	4690.97	3991.79	989.944	448.202	87.3581	44.7388
WBGene00002114	ins-31	-4.74249	5.03057e-06	0.00823275	11.9515	15.8274	53.266	0.610629	1.55997	0.932058
WBGene00022282	Y74C10AR.2	-3.34752	5.99215e-06	0.00824165	53.7818	19.6478	69.3464	3.66377	3.11993	7.45647
WBGene00020618	T20D4.12	2.38688	6.20522e-06	0.00824165	29.8788	10.3697	19.0954	93.4262	73.8384	98.7982
WBGene00016695	C45H4.14	-4.53377	6.40946e-06	0.00824165	131.467	19.1021	27.1355	2.44252	0.519989	4.66029
WBGene00010885	M7.9	-4.66974	7.6763e-06	0.00921258	11.9515	15.2817	36.1807	1.22126	0.519989	0.932058
WBGene00021529	Y41G9A.5	1.86417	9.18064e-06	0.0103294	119.515	141.355	135.678	290.049	540.268	626.343
WBGene00021620	Y47D7A.7	-4.42841	1.00703e-05	0.0106639	155.37	102.06	35.1757	10.9913	2.07996	0
WBGene00010285	F58H1.2	1.81543	1.56492e-05	0.015389	256.958	348.204	605.022	1238.36	1460.13	1605.94
WBGene00009094	F23H12.5	1.66991	1.65728e-05	0.015389	711.115	813.748	1178.89	2045	2982.14	3605.2
WBGene00302974	Y65B4BM.3	1.72269	1.7097e-05	0.015389	1075.64	1101.92	1767.83	2967.66	4817.18	5260.54
WBGene00009108	F25D1.3	2.00304	2.06857e-05	0.0177326	23.903	43.6619	42.2108	100.143	175.756	192.936
WBGene00010893	cutl-9	1.81359	2.24278e-05	0.0183521	23.903	37.1126	39.1958	92.205	138.317	143.537
WBGene00008794	F14D7.7	1.75555	2.67088e-05	0.0201641	23.903	36.0211	42.2108	150.825	110.758	104.391
WBGene00015019	B0205.4	1.9315	2.82998e-05	0.0201641	41.8303	110.792	121.607	280.889	384.792	435.271
WBGene00015028	B0207.5	-2.34789	2.88682e-05	0.0201641	250.982	80.2287	227.134	26.8677	32.2393	49.3991
WBGene00050939	C05G5.7	2.05257	2.91227e-05	0.0201641	41.8303	81.3203	146.733	330.961	376.992	461.369
WBGene00000402	cdh-10	1.82719	3.04036e-05	0.0202713	980.024	1145.58	1419.09	2319.78	4633.62	5646.41
WBGene00016361	C33G8.3	-4.39409	3.61067e-05	0.0225424	908.315	76.4083	31.1556	15.8764	8.83981	23.3015
WBGene00235114	ZK105.13	2.1328	3.63142e-05	0.0225424	17.9273	58.3978	32.1606	174.029	216.315	127.692
WBGene00003664	nhr-74	1.90285	3.91275e-05	0.0231156	53.7818	45.2992	82.4116	221.658	159.637	304.783
WBGene00003761	nlp-23	-6.13165	3.98059e-05	0.0231156	29.8788	18.5563	6.03012	0	0.519989	0
WBGene00000675	col-101	-3.0346	4.47842e-05	0.0251939	4870.24	2387.21	687.433	490.946	337.993	138.877
WBGene00009816	F47B10.5	1.57811	4.62459e-05	0.0252278	119.515	263.609	249.245	606.965	666.106	669.218
WBGene00009154	F26D2.16	-4.17085	4.97199e-05	0.0256926	11.9515	16.3732	56.2811	3.05314	1.55997	0
WBGene00012635	Y38H8A.1	1.37541	5.33669e-05	0.0256926	334.642	216.672	275.375	563.611	743.584	805.298
WBGene00021623	Y47D7A.11	-6.36486	5.40386e-05	0.0256926	5.97576	12.5528	10.0502	0	0	0
WBGene00002282	let-4	1.91805	5.41867e-05	0.0256926	292.812	474.277	675.373	1174.24	1797.6	2523.08
WBGene00004750	sea-1	-3.5885	5.53305e-05	0.0256926	77.6848	19.6478	49.246	6.71692	0.519989	4.66029
WBGene00045394	ZK813.7	-3.80446	5.5661e-05	0.0256926	8270.45	3137.65	975.874	675.356	142.997	67.1082
WBGene00012648	Y39A1A.9	1.54921	6.19258e-05	0.0278697	711.115	815.386	517.585	1466.12	2665.98	1846.41
WBGene00007698	qns-1	-4.36381	6.47562e-05	0.0284327	469479	34758.7	14044.1	15154.6	5984.03	4033.02
WBGene00020626	T20F5.4	1.57656	6.77816e-05	0.0290525	119.515	142.993	196.984	327.908	555.868	509.836
WBGene00044439	Y51H7C.15	-4.17496	8.31515e-05	0.0348115	286.836	18.0105	31.1556	10.3807	2.07996	5.59235
WBGene00000749	col-176	2.04339	8.58785e-05	0.035136	812.703	740.615	1065.32	1608.4	3508.88	5683.69
WBGene00017573	F18E9.7	-5.8385	9.09484e-05	0.0363692	11.9515	7.64083	21.1054	0.610629	0	0
WBGene00000752	col-179	-3.79245	9.29331e-05	0.0363692	44866	9614.35	3766.81	2863.85	1022.82	315.968
WBGene00001387	far-3	2.21681	9.74734e-05	0.0373344	167.321	136.443	505.525	1092.42	1364.97	1335.64
WBGene00011454	lron-14	-4.34803	0.000105608	0.0385175	184705	15905.5	6040.17	7019.79	2111.67	1015.01
WBGene00020465	T12E12.6	1.86324	0.000105868	0.0385175	41.8303	62.764	103.517	181.357	264.674	342.998
WBGene00020945	clec-219	-4.27901	0.000106981	0.0385175	5.97576	10.3697	42.2108	1.22126	1.03998	0.932058
WBGene00019540	epic-2	-2.16385	0.00010996	0.0388139	40479.8	36172.8	15625	11225.2	5233.69	4131.82
WBGene00021963	lipl-6	1.62115	0.000112439	0.0389158	89.6363	116.25	147.738	241.809	412.871	456.709
WBGene00000399	cdh-7	1.77859	0.000114573	0.0389158	442.206	712.234	757.785	1201.11	2607.22	2786.85
WBGene00000608	col-19	-4.1476	0.000120576	0.040144	482273	61802.8	23923.5	23283.3	6309.02	2454.11
WBGene00021966	Y57G7A.2	-2.71241	0.000122649	0.040144	29.8788	18.5563	38.1907	6.71692	2.59994	3.72823
WBGene00012261	lpr-3	1.93371	0.000131176	0.0412484	1960.05	1895.47	3164.81	4855.72	7666.72	14313.6
WBGene00000751	col-178	-3.88105	0.000132613	0.0412484	187896	26959.6	12965.8	10994.4	3011.26	1455.88
WBGene00000521	cky-1	1.81778	0.000132897	0.0412484	17.9273	33.2922	50.251	95.8688	145.597	145.401
WBGene00019796	M151.4	-3.75739	0.000135607	0.0413761	352.57	30.5633	37.1857	15.8764	4.15991	10.2526
WBGene00002827	let-653	1.7108	0.000139249	0.0417795	328.667	556.689	539.696	917.165	1681.12	2101.79
WBGene00020691	igdb-3	1.86436	0.000146721	0.0432996	11.9515	26.1971	20.1004	64.7267	99.8379	68.9723
WBGene00008712	F11E6.9	2.33795	0.000162334	0.0464809	65.7333	128.257	211.054	388.971	485.15	1216.34
WBGene00000597	col-8	-4.08258	0.000162665	0.0464809	48355.8	11185.1	3890.43	3144.13	379.072	219.966
WBGene00006631	tsp-5	3.1138	0.000170194	0.0475637	0	2.72887	4.02008	29.9208	31.1993	14.9129
WBGene00021607	Y46H3C.7	-2.22491	0.000171739	0.0475637	316.715	85.1407	125.627	42.1334	25.4795	41.9426
WBGene00015899	C17E7.4	-3.41295	0.000176985	0.048274	687.212	112.429	190.954	53.1247	4.6799	34.4862
WBGene00020771	T24E12.1	-2.47003	0.000181554	0.048781	59.7576	26.1971	58.2911	12.8232	4.15991	8.38853
WBGene00008202	clec-197	-3.06048	0.000185611	0.0491378	573.673	60.0351	102.512	36.0271	27.0394	23.3015
WBGene00010033	F54B11.10	2.06192	0.00019168	0.0497474	11.9515	30.0175	44.2209	84.8774	124.797	184.548
WBGene00008029	scl-7	-3.74119	0.000193441	0.0497474	11.9515	13.0986	29.1456	1.22126	2.59994	0
WBGene00008844	F15A4.10	-2.89419	0.000198728	0.0503872	65.7333	16.3732	35.1757	5.49566	2.07996	7.45647
WBGene00016178	mesp-1	-1.12113	0.000208406	0.0521073	2270.79	2280.24	2452.25	1143.71	816.902	1261.08
WBGene00022816	fbn-1	1.61228	0.000220243	0.0526297	890.388	1605.67	1343.71	2358.25	4592.02	4825.27
WBGene00012272	dhc-4	-3.44734	0.000220932	0.0526297	84545	10498.5	6348.71	5423.61	2228.67	1641.35
WBGene00019212	zmp-2	1.45004	0.000221096	0.0526297	890.388	593.802	521.605	1330.56	2337.87	1770.91
WBGene00018039	F35D2.1	1.38018	0.000225155	0.0526297	316.715	177.922	189.949	658.869	599.547	475.35
WBGene00015660	catp-3	1.18201	0.000228104	0.0526297	2091.51	3102.72	2985.91	7040.55	6444.22	5111.41
WBGene00013815	Y116A8C.44	-5.61583	0.000238979	0.0526297	17.9273	4.91196	15.0753	0.610629	0	0
WBGene00008175	C48B4.12	-4.6029	0.000244726	0.0526297	5.97576	9.82392	27.1355	1.22126	0.519989	0
WBGene00011753	T13F3.6	-1.60854	0.000246294	0.0526297	1607.48	2499.1	2335.67	941.59	401.951	772.676
WBGene00000698	col-124	-3.90175	0.000246969	0.0526297	928878	118544	45901.3	51089.5	16140.5	5916.71
WBGene00019684	K12H6.4	-5.07795	0.000248999	0.0526297	0	9.82392	53.266	0.610629	0.519989	0.932058
WBGene00008807	F14F3.4	2.23048	0.000250381	0.0526297	5.97576	48.0281	60.3012	171.587	271.434	146.333
WBGene00000713	col-140	-3.54666	0.000251821	0.0526297	535882	98492.5	42489.2	39603.6	12857.8	5460
WBGene00008822	F14H3.3	-3.11388	0.000253542	0.0526297	125.491	42.5703	73.3664	15.2657	1.03998	11.1847
WBGene00013125	clec-92	-3.26545	0.00025526	0.0526297	17.9273	10.9155	49.246	4.2744	2.07996	1.86412
WBGene00007454	C08F11.7	1.1785	0.00025539	0.0526297	125.491	112.429	89.4468	246.083	261.554	217.17
WBGene00009723	F45D3.3	0.928431	0.000267887	0.0526297	2575.55	2801.46	3222.09	4994.33	5621.08	5770.37
WBGene00010641	crml-1	-0.899227	0.00026832	0.0526297	3155.2	3523.51	3857.27	1993.7	1898.48	1762.52
WBGene00015180	B0416.4	-3.36928	0.000270952	0.0526297	167.321	15.2817	28.1406	8.54881	4.15991	6.52441
WBGene00001159	eff-1	1.14982	0.000272694	0.0526297	268.909	365.668	356.782	634.444	882.941	708.364
WBGene00012540	Y37A1B.7	1.60537	0.000273619	0.0526297	430.254	250.51	459.294	777.941	1089.38	1585.43
WBGene00021035	W05F2.3	-2.08361	0.000274091	0.0526297	7911.9	2300.44	2845.21	1227.97	681.705	1166.94
WBGene00018808	F54D10.7	-3.09107	0.000276602	0.0526297	890.388	133.715	219.094	72.6649	12.4797	59.6517
WBGene00009791	F46F3.3	1.3905	0.000277737	0.0526297	364.521	174.648	298.491	724.206	675.986	756.831
WBGene00007560	C14A4.9	1.98981	0.000283155	0.0530975	149.394	215.581	466.329	790.765	931.3	1618.05
WBGene00017407	F12E12.6	-2.85761	0.00029485	0.0547158	41.8303	11.4612	26.1305	4.2744	2.07996	3.72823
WBGene00015393	exc-13	1.12794	0.000297864	0.0547158	298.788	314.911	337.687	542.239	811.183	733.53
WBGene00007992	fipr-24	2.14216	0.000301471	0.054819	11.9515	9.82392	11.0552	58.6204	54.0788	27.0297
WBGene00021781	Y51H7C.3	-1.44044	0.000307529	0.054854	842.582	437.71	567.836	250.969	168.996	255.384
WBGene00022033	Y65B4BL.1	1.65754	0.000310163	0.054854	107.564	171.919	262.31	396.909	682.225	666.422
WBGene00016132	C26B9.2	1.83157	0.000310805	0.054854	23.903	32.7464	69.3464	154.489	124.797	194.8
WBGene00008825	F14H3.6	-2.35728	0.000319283	0.055778	3764.73	1050.61	1181.9	518.424	177.836	471.622
WBGene00015655	C09G12.5	-3.91226	0.00032607	0.055778	23.903	5.45774	23.1155	1.83189	0.519989	0.932058
WBGene00004224	ptr-10	2.09789	0.000327067	0.055778	47.8061	222.13	213.064	475.68	812.223	837.921
WBGene00011952	T23F6.5	1.83632	0.000330323	0.055778	65.7333	64.4013	111.557	175.251	256.355	444.592
WBGene00016136	C26B9.7	1.91205	0.000331532	0.055778	29.8788	67.6759	117.587	222.269	248.035	381.212
WBGene00268208	W08F4.21	-3.31092	0.000344451	0.0572505	107.564	15.8274	14.0703	4.88503	3.11993	4.66029
WBGene00019811	egg-2	-1.60697	0.000346645	0.0572505	2963.98	1427.74	1749.74	842.057	439.391	729.802
WBGene00000680	col-106	-3.83952	0.000351806	0.0575747	516007	50111.8	23333.5	28418.1	8314.62	4441.26
WBGene00016660	C45B2.3	-2.15721	0.00035861	0.0576553	119.515	89.5069	34.1707	16.487	12.4797	24.2335
WBGene00007773	C27C12.3	-1.30335	0.000358704	0.0576553	137.442	121.162	145.728	67.7798	44.1991	51.2632
WBGene00185055	Y47D3B.12	-2.377	0.00036254	0.0577562	113.539	54.5774	32.1606	19.5401	8.31982	8.38853
WBGene00019520	K08B12.1	1.66942	0.00037631	0.0594239	657.333	453.538	812.056	1224.92	1848.04	3039.44
WBGene00012255	lpr-6	1.78381	0.000388681	0.0601518	872.46	821.935	1345.72	1924.7	2936.38	5619.38
WBGene00011010	R04D3.2	-3.64328	0.00039415	0.0601518	991.976	101.514	117.587	66.5586	6.23987	23.3015
WBGene00194916	F35D2.6	1.78541	0.000395235	0.0601518	23.903	83.5033	95.4769	280.889	276.114	189.208
WBGene00017402	F12E12.1	-3.0426	0.000396028	0.0601518	358.545	50.2112	76.3815	28.0889	6.23987	23.3015
WBGene00005027	sra-1	-4.33084	0.000401151	0.0601518	310.739	9.27815	8.04016	4.88503	6.23987	4.66029
WBGene00021188	Y13C8A.1	-3.96875	0.000403386	0.0601518	233.054	10.3697	24.1205	3.05314	2.59994	11.1847
WBGene00020797	T25D3.3	-1.76988	0.000406002	0.0601518	191.224	239.595	90.4518	57.3991	57.1988	37.2823
WBGene00020250	T05C1.3	2.04956	0.00040765	0.0601518	71.7091	95.5104	164.823	244.862	369.192	786.657
WBGene00020290	T06D4.1	-1.84343	0.000419318	0.0613704	627.454	336.196	415.073	181.357	59.7987	140.741
WBGene00002393	lpr-1	1.7597	0.0004278	0.0621069	101.588	179.559	246.23	376.758	571.988	873.339
WBGene00017212	F07E5.7	2.18218	0.000439788	0.0630717	23.903	12.007	29.1456	81.8243	55.6388	149.129
WBGene00008231	tag-329	-3.05526	0.000444424	0.0630717	17.9273	16.919	66.3313	3.05314	7.27984	1.86412
WBGene00021931	znf-782	1.53894	0.000444956	0.0630717	394.4	672.393	1009.04	1668.85	2380.51	2025.36
WBGene00012074	T27A8.2	-2.75301	0.000450977	0.0630918	185.248	41.4788	35.1757	18.9295	6.75986	11.1847
WBGene00012256	lpr-5	2.05467	0.000452108	0.0630918	663.309	1587.66	2611.04	4111.37	6550.82	9586.22
WBGene00022071	Y67D8C.7	-2.78716	0.000473169	0.065523	83.6606	13.0986	78.3915	6.71692	11.9597	5.59235
WBGene00000465	cpg-1	-1.63483	0.000477173	0.065573	22648.1	12077.4	18957.7	7166.34	3132.93	6984.85
WBGene00006947	wrt-1	1.92893	0.000492131	0.0666856	472.085	654.928	1493.46	2228.19	3060.65	4726.47
WBGene00013799	athp-3	-3.66755	0.000492678	0.0666856	107.564	15.2817	21.1054	7.32755	0.519989	2.79618
WBGene00199363	ZK945.13	-3.06206	0.000514506	0.0688421	1320.64	111.884	156.783	78.7711	48.359	61.5159
WBGene00008534	F02H6.1	-3.69604	0.000516258	0.0688421	484.036	39.2957	44.2209	20.1508	2.59994	20.5053
WBGene00018049	clec-138	-4.33644	0.000537334	0.0711257	17.9273	4.36619	40.2008	0	2.07996	0.932058
WBGene00000220	atf-2	1.47002	0.000542415	0.0712011	149.394	175.193	251.255	390.192	472.67	753.103
WBGene00013297	Y57G11B.5	-2.69333	0.000550721	0.0712011	1523.82	885.79	968.839	388.36	38.9992	94.1379
WBGene00012405	ztf-25	-2.3596	0.000550851	0.0712011	47.8061	39.8415	79.3966	16.487	3.63992	13.0488
WBGene00009926	noah-2	1.85023	0.000555629	0.0712011	2001.88	2528.57	4656.26	6183.23	9739.39	17230
WBGene00015795	C15F1.2	1.50047	0.00055768	0.0712011	669.285	727.516	1001	1323.84	2365.43	3111.21
WBGene00020083	R57.2	1.82565	0.000566148	0.0715017	89.6363	164.824	250.25	359.05	592.787	874.271
WBGene00015102	cpg-2	-2.49248	0.000567978	0.0715017	86911.4	15613.5	21544.6	8932.28	3663.32	9449.21
WBGene00016457	C35E7.5	-2.44844	0.000579961	0.0725032	125.491	25.1056	44.2209	15.2657	9.3598	8.38853
WBGene00019855	R03H10.2	1.6061	0.000601367	0.0746607	83.6606	188.292	179.899	307.146	610.467	496.787
WBGene00008535	F02H6.2	-2.56247	0.000606623	0.0747975	1219.05	210.123	386.933	117.851	40.5591	147.265
WBGene00195006	C35B1.9	-4.04595	0.00061613	0.0754529	549.77	53.4858	29.1456	25.6464	10.9198	0.932058
WBGene00001691	grd-2	1.3388	0.000645387	0.0773939	507.939	344.383	751.755	1306.14	1395.65	1357.08
WBGene00007530	C11H1.5	1.77787	0.000652224	0.0773939	245.006	454.629	702.509	994.104	1618.21	2236.01
WBGene00019989	R09F10.8	-2.54382	0.000665478	0.0773939	1744.92	418.063	546.731	255.854	49.3989	157.518
WBGene00206483	B0416.11	-2.75907	0.000666583	0.0773939	203.176	85.6864	47.2359	32.3633	10.9198	4.66029
WBGene00022024	Y64H9A.2	2.05249	0.000668417	0.0773939	77.6848	93.873	212.059	354.775	348.913	914.349
WBGene00011153	R09A8.2	-2.32686	0.000668715	0.0773939	209.151	83.5033	108.542	40.9121	7.79983	29.8259
WBGene00023416	spi-1	1.65872	0.000669705	0.0773939	137.442	203.028	252.26	404.236	504.909	988.914
WBGene00044450	fipr-18	-4.63243	0.000671214	0.0773939	17.9273	2.72887	26.1305	0.610629	1.03998	0
WBGene00008274	pdzd-8	-2.95077	0.000673682	0.0773939	101803	14408.4	7560.76	6522.13	5427.12	4057.25
WBGene00000754	col-181	-3.6424	0.000674972	0.0773939	566932	72349.4	28697.3	37526.2	12086.1	3878.3
WBGene00000670	col-95	-3.54356	0.000680884	0.0775777	1338.57	1448.48	124.622	195.401	42.6391	11.1847
WBGene00011431	T04D3.1	-2.66947	0.00068936	0.0780494	274.885	82.4118	128.643	43.9653	5.19989	26.0976
WBGene00003888	osm-8	1.52906	0.000696756	0.0783938	328.667	248.327	506.53	731.534	968.219	1433.51
WBGene00000496	chs-1	-2.07363	0.000703753	0.078684	12829.9	3692.16	5317.56	2120.71	838.742	2225.76
WBGene00001569	gei-12	-1.43173	0.000708242	0.078684	382.448	295.263	455.274	174.029	85.7982	160.314
WBGene00013393	Y62H9A.5	-3.14442	0.000715464	0.078684	4171.08	2425.42	1169.84	735.808	71.7585	69.9044
WBGene00003107	mab-10	1.34809	0.000716819	0.078684	800.751	1152.67	1196.98	1956.46	3771.48	2318.03
WBGene00015758	nhr-155	3.2458	0.000737374	0.0804498	0	1.63732	4.02008	21.9826	10.3998	36.3503
WBGene00011986	T24D1.3	-1.26782	0.000748467	0.0811681	1446.13	1167.96	1444.21	735.197	369.192	579.74
WBGene00018822	F54D12.9	-5.81974	0.000753444	0.0812186	0	8.1866	29.1456	0	0.519989	0
WBGene00005072	srb-7	-5.74408	0.000768558	0.0812457	137.442	2.18309	1.00502	0	1.55997	0.932058
WBGene00013867	ZC373.2	-3.10171	0.000770014	0.0812457	7111.15	2671.56	930.648	951.971	181.996	112.779
WBGene00010051	F54D5.5	-1.79625	0.000772789	0.0812457	436.23	166.461	202.009	101.364	46.799	79.225
WBGene00013394	ule-5	-2.96166	0.000773586	0.0812457	4141.2	3307.39	1558.79	950.139	101.918	103.458
WBGene00206389	C29F7.10	-2.98835	0.000776262	0.0812457	65.7333	15.8274	31.1556	8.54881	1.03998	3.72823
WBGene00011078	R07B1.6	1.55205	0.000784094	0.0815911	29.8788	34.3837	63.3162	116.63	111.798	162.178
WBGene00020948	W02F12.3	-1.31135	0.000789398	0.0816709	1613.45	1345.33	1840.19	763.897	400.391	769.88
WBGene00021658	Y48G1A.2	-1.25061	0.00082046	0.0843996	740.994	499.383	410.048	261.349	184.076	241.403
WBGene00044080	D1086.10	-3.3766	0.000831322	0.085031	2629.33	238.503	112.562	148.383	74.8784	62.4479
WBGene00015083	egg-1	-1.94934	0.000884987	0.0900087	8628.99	3229.89	4605	1646.87	608.907	2004.86
WBGene00007938	C34F6.1	1.54474	0.000901135	0.0911361	442.206	434.981	862.307	1165.08	1587.53	2342.26
WBGene00016422	noah-1	1.8611	0.0009097	0.0914883	2061.64	3282.83	5812.03	7024.68	13465.6	20074.7
WBGene00020218	T04G9.7	-2.32017	0.000919387	0.0919489	3418.13	1512.34	739.695	686.347	224.635	221.83
WBGene00017986	F32D1.7	-2.23126	0.000939396	0.0926122	4129.25	944.734	1197.98	508.043	224.635	600.246
WBGene00008490	F01D4.8	2.06103	0.000940488	0.0926122	35.8545	90.0526	60.3012	277.836	421.711	105.323
WBGene00004813	skr-7	-3.68093	0.00094665	0.0926122	35.8545	9.82392	25.1255	4.2744	0	0.932058
WBGene00007488	dph-2	-2.80159	0.000950503	0.0926122	76083.3	14335.8	6480.37	7235.34	3558.8	3101.89
WBGene00000712	col-139	-3.52379	0.000955531	0.0926122	784928	97965.8	42754.5	52638.7	22908.1	4929.66
WBGene00021616	Y47D7A.2	-3.37458	0.000961136	0.0926122	17.9273	9.27815	14.0703	2.44252	1.03998	0
WBGene00044631	bus-18	1.50965	0.000962031	0.0926122	77.6848	67.1301	101.507	153.879	214.235	336.473
WBGene00008707	epic-1	-2.30104	0.000967959	0.0926872	158961	75095.2	25848.1	27044.8	16345.3	9345.75
WBGene00008218	nasp-2	-2.67599	0.000977055	0.0930632	66402.6	7824.21	9356.73	5074.94	3007.62	4993.97
WBGene00003228	mex-1	-1.48182	0.000989866	0.0937596	5796.48	2858.22	3708.52	1559.55	935.98	1926.56
WBGene00016627	C44B7.5	-2.57555	0.00101266	0.0937596	5294.52	2570.05	1189.94	1064.94	262.074	190.14
WBGene00012498	Y24F12A.3	-3.58675	0.00101333	0.0937596	609.527	22.3767	36.1807	20.7614	9.87979	24.2335
WBGene00020878	T28A11.16	1.20367	0.00101629	0.0937596	131.467	140.264	122.612	312.642	378.032	217.17
WBGene00011342	T01G5.7	-2.8186	0.00101653	0.0937596	107.564	42.0246	53.266	21.372	2.59994	3.72823
WBGene00006926	vit-2	-2.7431	0.00101885	0.0937596	229881	116511	113871	49998.3	3360.69	15386.4
WBGene00011152	R09A8.1	-1.96605	0.00102082	0.0937596	179.273	117.341	130.653	54.9566	12.4797	41.0106
WBGene00015300	C01F1.5	1.7368	0.00102701	0.093849	460.133	289.26	683.413	920.829	1387.33	2468.09
WBGene00012499	Y24F12A.4	-3.64449	0.00103561	0.0940913	292.812	13.6443	15.0753	9.15943	4.6799	11.1847
WBGene00012257	lpr-4	1.81107	0.00104019	0.0940913	1213.08	891.248	1838.18	2410.76	3600.92	7827.43
WBGene00017970	F32A5.4	0.951788	0.0010501	0.0940913	2916.17	4046.91	4305.5	6848.2	7603.28	7380.97
WBGene00018289	F41E6.8	1.48766	0.00105057	0.0940913	29.8788	27.8344	45.2259	72.6649	103.998	117.439
WBGene00010353	memi-3	-1.40754	0.00106441	0.0948593	1972	1223.62	1623.11	648.488	359.312	806.231
WBGene00007479	C09F9.2	1.47161	0.00109522	0.0971243	1123.44	950.737	1315.57	1673.73	3290.49	4436.6
WBGene00011320	T01C3.3	-1.60416	0.00112304	0.0991029	2635.31	1369.35	2037.17	812.747	333.313	838.853
WBGene00008762	ztf-2	1.62855	0.00112903	0.0991455	59.7576	215.581	194.974	435.989	587.067	480.01
WBGene00017960	F31F4.11	2.42454	0.00113541	0.0992215	0	9.27815	7.03514	20.1508	43.1591	50.3312
WBGene00044138	sssh-1	1.5126	0.00114148	0.0992704	11.9515	31.1091	37.1857	71.4436	89.4381	95.07
WBGene00009086	F23D12.2	-2.20018	0.001158	0.100223	47.8061	47.4823	57.2861	20.7614	4.15991	8.38853
WBGene00019794	M151.2	-3.04098	0.00117301	0.100571	53.7818	9.82392	15.0753	4.88503	1.55997	1.86412
WBGene00044268	T27E7.10	-3.15723	0.00117577	0.100571	400.376	35.4753	66.3313	15.8764	5.19989	34.4862
WBGene00165768	21ur-7173	-4.07839	0.00117878	0.100571	83.6606	5.45774	4.02008	1.83189	2.07996	0.932058
WBGene00014540	W03G11.t1	-3.85797	0.00119543	0.101485	59.7576	13.0986	6.03012	3.66377	1.03998	0
WBGene00000373	cyp-14A5	1.05467	0.00120077	0.101485	454.157	570.879	725.624	1118.67	1418.01	1126.86
WBGene00020617	T20D4.11	1.24167	0.00121014	0.101799	250.982	422.429	342.712	780.384	1041.54	608.634
WBGene00012436	flh-3	-1.73643	0.00122934	0.102304	113.539	65.4928	98.4919	43.3547	16.6396	21.4373
WBGene00165463	21ur-7961	-4.02608	0.00123215	0.102304	95.6121	4.36619	5.0251	2.44252	1.55997	1.86412
WBGene00197222	F29G9.10	-2.838	0.00123319	0.102304	328.667	29.4718	49.246	20.7614	12.9997	21.4373
WBGene00008180	C48D5.3	1.34109	0.00124508	0.102816	35.8545	48.5738	70.3514	109.913	145.597	155.654
WBGene00004134	pqn-47	1.51141	0.00125545	0.103199	997.951	1646.6	2649.23	3619.81	5589.88	5920.44
WBGene00016920	C54E4.5	1.03757	0.00127529	0.103955	245.006	335.651	407.033	624.063	709.265	725.141
WBGene00008964	mltn-9	1.856	0.0012762	0.103955	2372.38	1426.65	2582.9	2998.19	7489.4	12605.2
WBGene00018418	F44E2.4	1.5898	0.00130086	0.105486	1231.01	2294.98	3628.12	5009.6	8213.22	8352.18
WBGene00022616	hsd-3	2.42276	0.00131697	0.105893	0	17.4648	27.1355	39.6909	99.3179	138.877
WBGene00000696	col-122	-3.01508	0.00131763	0.105893	382616	88745	34775.7	42185.3	14916.9	5504.74
WBGene00001707	grh-1	1.14285	0.00132979	0.106095	675.26	783.185	1104.52	1463.07	2101.27	2118.57
WBGene00010492	meg-1	-2.17073	0.00133193	0.106095	776.848	564.33	818.086	233.871	34.3193	211.577
WBGene00017718	F22F4.5	-2.84415	0.00135054	0.107103	143.418	12.007	52.261	9.15943	4.6799	13.9809
WBGene00169631	21ur-14353	-3.55175	0.00138346	0.109233	227.079	13.6443	14.0703	7.32755	2.59994	11.1847
WBGene00006097	str-31	2.01466	0.00142164	0.111553	0	8.1866	10.0502	34.8059	29.6394	30.7579
WBGene00013380	memi-2	-1.44594	0.00143137	0.111553	1081.61	551.777	754.77	300.429	180.956	391.465
WBGene00022444	Y110A2AL.7	-3.59377	0.00143887	0.111553	11.9515	7.09506	27.1355	0	2.07996	1.86412
WBGene00000657	col-81	-3.40609	0.00143889	0.111553	540979	72631.5	32981.7	42118.1	15511.3	3363.8
WBGene00021957	Y57E12AL.2	-4.03389	0.00144384	0.111553	239.03	3.27464	10.0502	4.2744	4.15991	6.52441
WBGene00003536	nas-17	-4.8578	0.0014652	0.11272	0	8.73238	24.1205	0.610629	0.519989	0
WBGene00004078	pos-1	-1.33035	0.00148907	0.114069	4870.24	3806.22	5266.3	2252.61	1049.34	2242.53
WBGene00000697	col-123	-3.05558	0.00150284	0.114314	77.6848	8.1866	19.0954	1.83189	5.71988	3.72823
WBGene00022820	ZK813.1	-3.16056	0.0015053	0.114314	3663.14	2932.99	734.669	693.064	87.8781	38.2144
WBGene00220261	ZC434.10	1.77361	0.00151263	0.114314	143.418	114.067	241.205	282.111	524.149	906.893
WBGene00015903	C17E7.9	-2.15213	0.00152298	0.114314	173.297	73.6794	96.4819	36.0271	7.27984	32.622
WBGene00005832	srw-85	1.66536	0.00152402	0.114314	107.564	334.013	273.365	615.514	1111.22	583.469
WBGene00021621	Y47D7A.9	-3.42769	0.00153797	0.114704	41.8303	24.5598	23.1155	7.32755	0.519989	0
WBGene00015683	C10G8.4	-2.95479	0.00154645	0.114704	543.794	744.981	137.688	147.772	21.8395	13.9809
WBGene00021005	ule-1	-2.33149	0.00154848	0.114704	209.151	173.556	109.547	70.2223	13.5197	13.0488
WBGene00010000	F53F8.3	-3.14373	0.00155471	0.114704	1446.13	138.081	250.25	85.4881	10.3998	110.915
WBGene00010886	M7.10	-5.13114	0.00158645	0.11593	5.97576	4.36619	14.0703	0	0	0.932058
WBGene00022257	puf-11	-1.40307	0.00158849	0.11593	5264.64	3104.36	4103.5	1761.05	893.341	2058.92
WBGene00015312	C01G8.1	-1.63313	0.00159065	0.11593	3418.13	1692.99	2557.78	958.077	388.952	1123.13
WBGene00009606	F40G12.11	-2.05365	0.00161295	0.11676	256.958	121.162	145.728	69.0011	13.5197	41.9426
WBGene00001723	grl-14	1.38923	0.001615	0.11676	65.7333	125.528	96.4819	184.41	350.472	244.199
WBGene00013254	tag-276	-3.3743	0.00163471	0.117712	11.9515	6.54928	16.0803	1.83189	0.519989	0.932058
WBGene00018741	comt-1	1.4145	0.00166497	0.119336	83.6606	51.8485	40.2008	107.471	147.677	183.616
WBGene00020035	egg-5	-2.15213	0.00168013	0.119336	4320.47	829.576	1332.66	473.848	276.114	705.568
WBGene00044538	T09D3.8	1.04734	0.00168894	0.119336	179.273	124.436	180.904	316.306	299.514	371.891
WBGene00011501	rmd-1	-1.9489	0.0016917	0.119336	5760.63	1811.42	2482.4	989.83	377.512	1234.05
WBGene00020067	clec-158	-2.88796	0.00169634	0.119336	17.9273	6.54928	35.1757	2.44252	2.07996	3.72823
WBGene00044530	F32D1.11	1.94745	0.00170391	0.119336	101.588	193.75	387.938	501.326	731.624	1438.17
WBGene00000395	cdh-3	1.28236	0.00170551	0.119336	143.418	271.249	327.636	500.105	685.865	658.033
WBGene00010196	F57C2.4	-2.57287	0.0017103	0.119336	800.751	584.523	224.119	192.959	56.6788	19.5732
WBGene00077490	M03A1.8	2.06002	0.00174146	0.120457	5.97576	34.9295	27.1355	78.7711	174.716	63.38
WBGene00013927	clec-95	-2.93225	0.00174256	0.120457	5.97576	9.82392	25.1255	1.83189	2.07996	1.86412
WBGene00000656	col-80	-2.69644	0.0017467	0.120457	92809.5	53030.6	16408	18230.3	4766.74	2031.89
WBGene00006546	tbx-9	-2.17307	0.00175681	0.120457	227.079	81.866	115.577	42.744	8.83981	41.0106
WBGene00000557	cnc-3	1.88088	0.00175981	0.120457	167.321	109.155	293.466	404.847	486.71	1213.54
WBGene00013264	Y57A10A.24	1.69522	0.00177255	0.120592	17.9273	15.8274	33.1657	54.346	68.1185	100.662
WBGene00006930	vit-6	-2.91685	0.00177518	0.120592	369015	108268	152896	54545	2180.31	26719.3
WBGene00019306	K02E7.1	1.47047	0.00179319	0.121357	35.8545	16.919	30.1506	69.0011	76.4384	65.2441
WBGene00086567	C05C10.8	-4.57161	0.00183225	0.123536	23.903	2.72887	11.0552	0.610629	0	0.932058
WBGene00000870	cyd-1	1.10753	0.00184987	0.124259	101.588	90.5984	129.648	191.738	269.354	234.879
WBGene00011434	T04D3.5	-1.28567	0.00189536	0.126695	280.861	142.447	203.014	95.2581	63.9586	92.2738
WBGene00003847	blmp-1	1.27711	0.00190021	0.126695	591.6	765.174	1295.47	1759.22	2297.31	2401.91
WBGene00219208	B0365.9	2.02553	0.00191547	0.127208	89.6363	217.764	359.797	447.591	738.904	1567.72
WBGene00014254	cyp-13A10	1.68692	0.00192537	0.127208	23.903	37.6584	27.1355	54.9566	97.2379	145.401
WBGene00004048	plx-2	0.97805	0.00192911	0.127208	292.812	391.865	469.344	710.772	842.902	748.443
WBGene00012669	Y39B6A.7	-1.46929	0.00194644	0.127883	77.6848	86.2322	52.261	29.9208	30.1594	16.7771
WBGene00020501	T14B4.5	1.37807	0.00196131	0.128391	89.6363	138.081	153.768	210.056	354.112	451.116
WBGene00018256	cutl-28	1.438	0.00200531	0.130377	179.273	142.993	294.471	390.192	512.709	776.405
WBGene00000671	col-96	-2.75733	0.00200613	0.130377	5951.85	1924.94	778.89	811.526	380.112	86.6814
WBGene00015781	rml-3	1.7978	0.00201614	0.130556	382.448	558.872	1221.1	1530.24	2110.11	3909.99
WBGene00017632	F20B6.9	-3.07173	0.00203172	0.131093	442.206	37.1126	33.1657	32.3633	10.3998	16.7771
WBGene00001432	fkb-7	1.5387	0.00204791	0.131178	280.861	212.852	261.305	326.076	976.019	881.727
WBGene00009701	egg-3	-1.4678	0.00206009	0.131178	3214.96	1528.17	1852.25	1003.87	466.95	908.757
WBGene00044903	K03H1.13	1.29451	0.00206185	0.131178	107.564	126.074	192.964	267.456	327.593	470.69
WBGene00011063	cpg-3	-1.80827	0.00206658	0.131178	7989.59	3013.22	3406.01	1820.29	622.947	1667.45
WBGene00010946	M176.10	-2.41738	0.00206947	0.131178	17.9273	10.9155	37.1857	4.88503	3.11993	4.66029
WBGene00008824	F14H3.5	-1.98855	0.0020929	0.131974	83.6606	65.4928	67.3363	25.0358	5.19989	24.2335
WBGene00018515	F46G11.2	1.16918	0.00209669	0.131974	209.151	285.44	411.053	567.274	718.625	780.133
WBGene00018446	ceh-83	-1.90194	0.00212079	0.133026	250.982	63.8555	85.4267	45.1865	27.5594	29.8259
WBGene00235268	Y54G2A.76	2.05963	0.00214547	0.134107	65.7333	140.264	311.556	382.254	595.387	1216.34
WBGene00020741	dlhd-1	1.32213	0.00215388	0.134167	59.7576	100.422	117.587	288.828	266.754	164.042
WBGene00000757	col-184	-2.81605	0.00217351	0.134667	222537	52391	21652.1	28564	9227.72	4320.09
WBGene00168225	21ur-11797	-3.2639	0.00217688	0.134667	388.424	28.926	13.0653	14.0445	15.5997	13.9809
WBGene00015523	ztf-30	1.72315	0.00219112	0.135084	11.9515	54.5774	59.2962	97.7006	191.356	164.042
WBGene00219286	C04F12.16	-1.55501	0.00223002	0.137013	1535.77	682.763	496.48	362.103	255.315	300.123
WBGene00044618	bus-2	1.35946	0.00226027	0.138399	65.7333	174.648	183.919	429.272	365.552	335.541
WBGene00012032	T26C5.2	1.50213	0.00227376	0.138753	1183.2	615.087	1346.73	2015.08	2405.47	4475.74
WBGene00021619	Y47D7A.6	-3.52548	0.00228865	0.138966	35.8545	338.38	46.2309	30.5314	5.19989	0.932058
WBGene00018455	fbxc-42	-2.66453	0.00229268	0.138966	89.6363	18.5563	48.2409	8.54881	1.55997	13.9809
WBGene00000928	dao-2	2.03456	0.00230312	0.13913	1201.13	1566.92	4004	4055.19	7545.04	16173.1
WBGene00020652	egg-4	-1.83887	0.00234852	0.140627	5240.74	1372.62	1461.3	816.411	574.588	861.222
WBGene00016822	C50E3.11	-2.08758	0.00235054	0.140627	298.788	96.6019	146.733	63.5054	13.5197	48.467
WBGene00011011	R04D3.3	-2.5087	0.00235134	0.140627	1123.44	299.63	474.369	171.587	17.1596	143.537
WBGene00016534	C39D10.7	-1.74245	0.00240641	0.142104	10463.5	9550.49	6324.59	4861.22	1385.25	1623.65
WBGene00000720	col-147	-1.90638	0.00240812	0.142104	41208.8	15111.9	7882.37	7341.59	4968.49	4812.22
WBGene00044535	K11D12.13	-2.44931	0.00242553	0.142104	1476.01	2120.88	566.831	527.583	178.356	55.9235
WBGene00045399	Y47G6A.33	-1.97842	0.00242594	0.142104	3698.99	878.695	908.538	581.929	308.353	497.719
WBGene00013567	Y75B12B.1	-1.40588	0.00242823	0.142104	4290.59	2161.26	2976.87	1235.3	703.025	1616.19
WBGene00011505	pzf-1	-1.89892	0.00243085	0.142104	149.394	71.4963	122.612	46.4078	10.9198	33.5541
WBGene00021344	Y37B11A.2	-1.80757	0.00243129	0.142104	2258.84	832.305	536.681	392.634	394.152	244.199
WBGene00000715	col-142	-1.9793	0.00245037	0.142626	16851.6	13221.9	3320.59	3500.13	3484.45	1481.97
WBGene00008201	C49C3.11	-1.66556	0.00245606	0.142626	107.564	49.6654	70.3514	34.1952	14.0397	20.5053
WBGene00006948	wrt-2	1.56587	0.00247176	0.142898	770.873	458.45	995.975	1215.76	2001.96	3365.66
WBGene00007812	C29F7.3	-1.06406	0.00247662	0.142898	3465.94	2745.79	2675.36	1503.37	989.539	1754.13
WBGene00008763	F13G3.3	1.59463	0.00251747	0.143203	23.903	76.4083	87.4367	133.728	258.954	210.645
WBGene00012981	Y48B6A.10	-2.17895	0.00252151	0.143203	131.467	38.2041	33.1657	20.7614	7.27984	13.9809
WBGene00019348	K02H11.4	1.95356	0.00252997	0.143203	11.9515	35.4753	65.3263	103.196	111.278	254.452
WBGene00235164	K09F6.13	0.968282	0.00254471	0.143203	131.467	132.623	134.673	210.056	273.514	298.259
WBGene00015135	cyp-23A1	1.23984	0.00254671	0.143203	113.539	93.873	146.733	208.224	256.355	373.755
WBGene00006436	ttn-1	-1.96775	0.00255609	0.143203	93986.7	20514.5	20428	11819.3	11212	11458.7
WBGene00016712	C46E10.8	-2.21892	0.00255846	0.143203	71.7091	23.4683	32.1606	9.77006	3.11993	13.0488
WBGene00018706	F52F10.2	1.27008	0.00255877	0.143203	256.958	253.239	534.67	894.571	866.301	779.201
WBGene00015879	C17B7.5	1.6618	0.00256499	0.143203	17.9273	57.852	29.1456	94.0369	165.356	99.7303
WBGene00007196	B0513.4	-1.53112	0.00256682	0.143203	1039.78	862.322	673.363	465.299	143.517	280.55
WBGene00013969	tep-1	0.794636	0.00257247	0.143203	4266.69	4754.23	4280.38	8149.45	8462.3	6467.55
WBGene00004816	skr-10	-2.54849	0.00257737	0.143203	53.7818	12.5528	22.1104	6.71692	1.55997	5.59235
WBGene00019833	R02F2.4	-1.19052	0.00259193	0.143359	1458.08	758.625	911.553	492.167	349.952	521.021
WBGene00022103	cdh-12	1.32975	0.0026104	0.143359	2521.77	1263.47	2532.65	3690.03	5247.21	6923.33
WBGene00008963	F19H8.2	1.36185	0.00261367	0.143359	591.6	517.393	492.46	687.568	1686.84	1732.7
WBGene00018438	btb-6	-2.70833	0.0026198	0.143359	29.8788	20.1936	25.1255	7.93818	0.519989	2.79618
WBGene00019689	K12H6.9	-4.98544	0.00263115	0.143359	0	8.73238	29.1456	1.22126	0	0
WBGene00185095	W09C2.7	1.55435	0.00263135	0.143359	11.9515	43.6619	23.1155	78.7711	92.558	87.6135
WBGene00019318	K02E10.4	1.69722	0.00263591	0.143359	161.345	261.426	529.645	641.16	964.059	1515.53
WBGene00009608	nhr-265	2.19937	0.00269322	0.146034	0	15.2817	6.03012	31.1421	42.1191	53.1273
WBGene00007264	C02F4.4	1.51085	0.00271236	0.14663	250.982	203.028	547.736	749.242	858.502	1262.94
WBGene00021763	Y51F10.2	-1.35005	0.00273114	0.147203	2730.92	1206.71	1517.58	798.092	500.229	835.124
WBGene00015298	rml-4	1.52894	0.00275003	0.147779	555.745	609.629	837.181	965.404	1704	3122.4
WBGene00015757	C14C6.3	3.73386	0.00279387	0.148576	0	1.09155	0	9.15943	11.9597	8.38853
WBGene00000168	apx-1	-0.809127	0.0027948	0.148576	2450.06	1817.43	1921.6	1124.17	1161.14	1236.84
WBGene00008897	F16H6.7	1.08336	0.00279701	0.148576	95.6121	85.1407	126.632	185.021	213.195	257.248
WBGene00016291	oops-1	-0.775964	0.00279928	0.148576	2300.67	1761.21	1918.58	1217.59	1134.62	1130.59
WBGene00008789	F14D7.2	-2.16602	0.00281348	0.148576	478.061	258.697	382.913	118.462	15.0797	115.575
WBGene00017535	atf-8	1.51242	0.00281438	0.148576	352.57	139.718	239.195	485.45	550.668	1015.94
WBGene00196089	C15F1.13	-3.42792	0.00283081	0.149006	155.37	7.64083	7.03514	4.2744	4.15991	6.52441
WBGene00000990	dhs-27	1.27829	0.00285629	0.149786	119.515	212.852	207.034	293.713	474.75	568.556
WBGene00016485	C36C9.1	-1.45458	0.00286559	0.149786	227.079	159.366	178.894	107.471	40.5591	55.9235
WBGene00021594	tig-3	-1.81719	0.00287058	0.149786	286.836	123.891	75.3765	62.2842	43.1591	27.9618
WBGene00021596	spsb-2	-1.31995	0.0028837	0.149862	735.018	579.066	618.087	370.041	142.997	259.112
WBGene00008378	ule-3	-2.38896	0.00288868	0.149862	8401.91	6254.56	3632.14	2708.14	434.711	347.658
WBGene00008511	F01G10.9	1.60826	0.00292786	0.150804	334.642	248.873	594.972	747.41	938.06	1916.31
WBGene00219317	F31E3.12	-2.5592	0.00293457	0.150804	1631.38	154.454	184.924	116.02	100.358	115.575
WBGene00017560	F18C5.5	1.71533	0.00293559	0.150804	107.564	129.348	351.757	467.742	556.388	935.787
WBGene00016638	perm-4	-1.96424	0.00294035	0.150804	26353.1	12724.2	7834.13	7303.12	1929.16	2786.85
WBGene00004219	ptr-4	1.61386	0.00296893	0.151085	962.097	1156.49	3008.02	4279.29	4402.23	7038.91
WBGene00015496	C05E11.7	1.26633	0.00297537	0.151085	41.8303	56.7604	89.4468	137.392	190.836	143.537
WBGene00000913	daf-18	-0.792168	0.00297731	0.151085	5342.33	6195.08	6825.09	3738.88	3105.37	3767.38
WBGene00022612	ZC449.2	1.54062	0.00298787	0.151085	143.418	70.9506	135.678	208.224	276.634	516.36
WBGene00000979	dhs-16	1.89656	0.00298849	0.151085	5.97576	51.8485	62.3112	105.639	154.437	228.354
WBGene00020476	T13B5.9	-2.4666	0.00299927	0.151085	35.8545	83.5033	24.1205	15.8764	8.31982	1.86412
WBGene00001607	gln-6	-1.33129	0.00300458	0.151085	5718.8	3694.34	4746.71	2341.15	998.379	2285.41
WBGene00012557	Y37D8A.19	-2.53331	0.00301584	0.151229	2145.3	1932.04	699.494	630.169	140.917	53.1273
WBGene00003112	mab-21	0.99906	0.00302502	0.151268	155.37	167.552	155.778	243.641	381.672	334.609
WBGene00016625	aff-1	1.66213	0.0031062	0.154897	35.8545	177.376	135.678	281.5	462.79	404.513
WBGene00018529	F47B3.5	-4.66303	0.00313247	0.1557	77.6848	1.63732	2.01004	1.22126	1.55997	0
WBGene00016064	acd-1	1.7581	0.00314471	0.1557	143.418	334.559	131.658	752.295	1011.38	319.696
WBGene00007675	C18D4.6	0.91649	0.00314824	0.1557	89.6363	87.8695	92.4618	171.587	183.556	153.79
WBGene00016636	perm-2	-2.00146	0.00319438	0.157304	12620.8	6258.93	4241.18	3592.94	729.544	1449.35
WBGene00019640	dos-2	1.46511	0.00320248	0.157304	89.6363	45.2992	124.622	231.428	188.756	290.802
WBGene00044296	F10C1.9	-1.14953	0.00320691	0.157304	1015.88	1176.14	724.619	490.946	298.474	525.681
WBGene00017985	neg-1	-1.73788	0.00324092	0.157993	2826.53	740.615	971.854	488.503	314.593	552.711
WBGene00304824	#N/A	-3.07062	0.00324302	0.157993	17.9273	16.919	4.02008	1.22126	2.07996	0.932058
WBGene00045271	F07G6.10	-1.72331	0.00326045	0.157993	1577.6	1174.5	748.74	608.186	296.394	152.858
WBGene00196428	Y37E3.27	-1.32972	0.00326159	0.157993	358.545	210.669	271.355	163.038	90.4781	76.4288
WBGene00021526	nspg-5	1.49006	0.00326482	0.157993	11.9515	15.8274	21.1054	37.2484	48.359	60.5838
WBGene00019799	M151.7	-2.24446	0.00332147	0.160136	209.151	86.2322	132.663	41.5228	5.19989	42.8747
WBGene00235255	K10H10.15	-3.47215	0.00332689	0.160136	316.715	14.7359	12.0602	18.9295	7.27984	3.72823
WBGene00004352	rgs-9	-2.27269	0.00335543	0.161078	77.6848	62.764	103.517	26.8677	2.59994	21.4373
WBGene00014235	ZK1225.1	2.78089	0.00338047	0.161849	0	1.09155	5.0251	15.2657	12.4797	24.2335
WBGene00000732	col-159	-1.85665	0.00340813	0.162741	120400	35803.3	37859.1	27212.1	16801.9	9564.78
WBGene00018738	F53B1.6	1.44613	0.00342374	0.163053	119.515	145.722	302.511	365.156	535.069	671.082
WBGene00008597	clec-55	-2.76433	0.00346793	0.164722	2073.59	197.024	122.612	119.683	141.957	88.5456
WBGene00002056	ifc-2	-1.06397	0.00347778	0.164755	24428.9	16452.9	14136.6	10223.2	6896.61	9188.23
WBGene00010234	ttr-50	-2.02656	0.00350198	0.165466	322.691	74.771	99.497	60.4523	20.7996	37.2823
WBGene00011077	R07B1.5	1.61325	0.003552	0.166741	41.8303	66.0386	159.798	239.977	246.475	361.639
WBGene00001570	gei-13	1.26716	0.00355422	0.166741	495.988	851.407	1270.34	1758.61	2214.11	2364.63
WBGene00001606	gln-5	-1.3478	0.00355674	0.166741	1685.16	1599.66	2188.93	848.164	357.232	946.971
WBGene00006541	tbh-1	-2.34379	0.00360403	0.168099	2778.73	2016.63	746.73	804.809	173.676	111.847
WBGene00008277	mltn-12	1.99484	0.00360438	0.168099	101.588	289.26	773.865	1243.24	1414.37	2025.36
WBGene00019730	asns-2	1.17489	0.00364192	0.169411	1547.72	3134.92	2376.87	5023.64	6750.5	4198.92
WBGene00017791	try-8	-3.0966	0.00373005	0.173063	0	15.2817	60.3012	1.83189	3.11993	4.66029
WBGene00010835	M03B6.3	1.56308	0.00375558	0.173799	591.6	352.024	718.589	865.261	1355.09	2685.26
WBGene00010953	clec-190	-2.66285	0.0038359	0.177061	11.9515	14.1901	12.0602	3.05314	0.519989	2.79618
WBGene00003783	nos-1	-1.01039	0.00393087	0.180981	860.509	495.017	585.926	329.74	274.554	350.454
WBGene00017538	ceh-49	-2.40873	0.00397906	0.182732	191.224	54.5774	99.497	32.974	3.11993	27.9618
WBGene00007800	C29A12.6	1.5457	0.00399282	0.182898	17.9273	26.1971	45.2259	58.0098	120.117	98.7982
WBGene00006367	sym-2	1.3446	0.004009	0.183173	406.351	889.611	1045.22	1411.16	2209.43	2363.7
WBGene00019311	K02E7.6	1.40933	0.00403669	0.183971	89.6363	63.8555	66.3313	109.913	173.156	287.074
WBGene00019646	K11D12.6	-4.03959	0.00405026	0.184123	23.903	5.45774	7.03514	1.83189	0	0
WBGene00017584	F19B10.2	-2.75105	0.00410342	0.185772	770.873	56.7604	55.2761	44.5759	35.3592	49.3991
WBGene00011307	mpst-7	1.09838	0.00410716	0.185772	298.788	302.359	382.913	465.299	892.301	756.831
WBGene00012545	Y37D8A.3	0.911955	0.0041185	0.185818	1231.01	1275.47	1115.57	1668.85	2508.43	2636.79
WBGene00011956	T23F11.4	1.0543	0.00413099	0.185915	95.6121	134.806	132.663	197.233	316.673	258.18
WBGene00018605	F48E3.4	-1.57696	0.00416849	0.187011	1159.3	1432.11	969.844	718.71	212.155	262.84
WBGene00009541	cutl-17	1.3285	0.00417941	0.187011	35.8545	35.4753	61.3062	80.603	136.757	123.964
WBGene00009997	F53F4.15	1.76983	0.00419434	0.187011	17.9273	15.8274	45.2259	87.3199	58.7587	134.216
WBGene00219749	linc-30	2.0504	0.00419689	0.187011	0	8.1866	6.03012	21.9826	33.2793	22.3694
WBGene00012213	W02D9.7	-2.86941	0.0042455	0.188433	1637.36	1185.42	291.456	358.439	47.319	19.5732
WBGene00018041	F35D2.3	1.29471	0.00424974	0.188433	47.8061	84.0491	109.547	147.772	203.316	267.501
WBGene00020855	hpo-36	1.10522	0.00432215	0.191173	328.667	207.94	332.662	455.529	632.306	768.016
WBGene00009280	F31B9.3	-1.48805	0.00437032	0.192585	286.836	99.3308	123.617	73.2755	48.879	53.1273
WBGene00194952	ZK666.14	1.7461	0.00437548	0.192585	5.97576	16.919	43.2158	68.3904	80.5983	97.8661
WBGene00021197	Y17G9A.4	-2.92118	0.00439956	0.193173	101.588	399.506	34.1707	44.5759	23.3995	2.79618
WBGene00004239	puf-3	-1.25939	0.0044185	0.193533	4947.93	3670.87	4754.75	2267.27	974.979	2343.19
WBGene00000638	col-62	-2.70223	0.00443717	0.193879	13158.6	1852.36	1751.75	1697.55	682.225	193.868
WBGene00009281	F31B9.4	2.03034	0.00449777	0.196051	11.9515	16.919	55.2761	75.718	84.2382	205.053
WBGene00017154	ugt-57	1.82255	0.00451003	0.19611	41.8303	218.309	246.23	371.262	649.986	812.755
WBGene00007177	oac-1	1.36071	0.00455187	0.196158	250.982	258.151	648.238	940.979	972.379	1082.12
WBGene00008640	F10B5.3	2.04798	0.00455293	0.196158	17.9273	208.485	115.577	338.899	702.505	418.494
WBGene00016276	C30G12.4	1.49211	0.00456019	0.196158	101.588	69.3132	164.823	211.888	261.034	475.35
WBGene00012595	Y38E10A.17	-2.32489	0.00456598	0.196158	51971.2	7123.44	6300.47	4673.14	2747.62	5628.7
WBGene00003784	nos-2	-1.63948	0.00457091	0.196158	155.37	308.908	426.128	128.232	43.6791	117.439
WBGene00012151	VH15N14R.1	-2.87186	0.00457651	0.196158	573.673	33.838	33.1657	31.1421	28.5994	26.0976
WBGene00009806	F47B8.5	1.18505	0.00459231	0.196368	161.345	130.44	264.32	398.741	355.672	518.224
WBGene00045239	Y49E10.29	-1.67508	0.00463342	0.197189	800.751	766.266	479.394	379.201	174.196	85.7494
WBGene00004092	ppt-1	1.27235	0.00463343	0.197189	59.7576	133.715	104.522	211.888	337.473	198.528
WBGene00166311	21ur-12330	-2.44739	0.00465218	0.19752	358.545	34.3837	48.2409	23.2039	24.4395	30.7579
WBGene00003395	mom-2	-0.82245	0.00467127	0.197864	1201.13	1130.84	1492.45	818.243	627.107	719.549
WBGene00012628	Y38H6C.16	1.60085	0.00472474	0.199659	35.8545	88.4153	132.663	158.153	274.034	379.348
WBGene00171810	21ur-6765	-3.23442	0.00477142	0.200743	460.133	13.0986	18.0904	17.7082	12.9997	20.5053
WBGene00023243	C24D10.3	-2.67863	0.00478113	0.200743	221.103	24.014	20.1004	18.3189	7.27984	13.9809
WBGene00006929	vit-5	-3.02778	0.00478385	0.200743	43724.6	11389.7	27105.4	8170.22	129.477	1781.16
WBGene00006619	try-1	-1.4687	0.00481017	0.201378	215.127	197.024	276.38	108.692	35.8792	105.323
WBGene00004354	rgs-11	-1.66286	0.00485246	0.20254	23.903	30.5633	41.2058	15.2657	6.75986	9.32058
WBGene00015510	erp-44.2	1.36088	0.0048679	0.20254	585.624	1514.52	1632.15	2397.94	3563.48	3665.79
WBGene00003703	nhr-113	1.76835	0.00487166	0.20254	5.97576	57.3062	58.2911	106.249	136.757	210.645
WBGene00010157	oac-34	1.43429	0.00488771	0.202697	23.903	23.4683	45.2259	88.5412	60.3187	109.983
WBGene00021263	Y22D7AR.10	-2.44295	0.00489796	0.202697	215.127	717.692	152.763	140.445	44.719	14.9129
WBGene00012020	gyg-2	-1.14365	0.00495542	0.203954	2282.74	2291.7	2535.66	1260.95	607.347	1351.48
WBGene00011838	T19C4.1	1.52608	0.0049576	0.203954	77.6848	195.387	279.395	345.616	575.108	706.5
WBGene00007658	pals-4	-1.93771	0.00496306	0.203954	239.03	133.169	40.2008	33.5846	49.3989	21.4373
WBGene00012716	Y39E4B.5	-1.15131	0.00497633	0.203954	579.648	588.344	782.91	249.137	206.436	425.951
WBGene00000703	col-129	-2.63154	0.00498861	0.203954	403770	102012	47030.9	59280.5	24358.9	5566.25
WBGene00045379	C45B11.6	2.04613	0.00499632	0.203954	0	44.7534	31.1556	64.116	158.077	131.42
WBGene00235165	Y47D7A.18	-4.0429	0.00501918	0.204424	0	7.64083	19.0954	0.610629	1.03998	0
WBGene00010673	K08E7.5	1.34248	0.00507506	0.206233	890.388	501.566	1267.33	1616.33	2053.44	3071.13
WBGene00003915	pan-1	1.27465	0.00518325	0.209977	1177.22	2647.55	3070.34	4507.66	6699.02	5514.99
WBGene00006928	vit-4	-4.03867	0.0052083	0.209977	161.345	1.09155	95.4769	5.49566	0	10.2526
WBGene00195227	Y71A12B.23	-1.93951	0.00521016	0.209977	400.376	98.2392	81.4066	57.3991	31.1993	58.7197
WBGene00045242	C05B5.11	-4.88482	0.00521384	0.209977	0	4.91196	28.1406	0	1.03998	0
WBGene00010108	F55C10.4	1.89007	0.00522956	0.21014	29.8788	63.8555	157.788	225.933	204.876	532.205
WBGene00010321	F59B10.5	1.06243	0.00526135	0.210946	484.036	475.369	388.943	654.594	867.861	1288.1
WBGene00010242	F58D5.2	-0.891762	0.00528629	0.211475	215.127	307.816	312.561	167.923	153.397	136.081
WBGene00000113	alh-7	-0.920255	0.00531359	0.211685	2282.74	1405.91	1645.22	856.102	870.981	1082.12
WBGene00045414	T19H5.7	-2.57691	0.00533691	0.211685	53.7818	27.8344	11.0552	10.3807	2.07996	1.86412
WBGene00021850	Y54F10AM.6	1.52531	0.00533851	0.211685	723.067	597.622	1019.09	1089.97	1794.48	3854.99
WBGene00043743	nsph-4.1	-1.4983	0.00533857	0.211685	3585.45	1255.82	1170.85	807.252	551.708	762.424
WBGene00013700	Y106G6D.3	-2.2089	0.00537668	0.212478	27213.6	3828.6	4070.33	2333.21	1674.88	3583.76
WBGene00007905	C33G3.5	-3.32324	0.00538219	0.212478	5.97576	6.00351	23.1155	2.44252	1.03998	0
WBGene00019578	K09E3.7	-1.98726	0.00540412	0.212877	35.8545	32.2006	64.3213	18.3189	3.63992	12.1168
WBGene00008537	F02H6.4	-1.89429	0.00546588	0.21484	627.454	137.535	217.084	103.196	41.0791	116.507
WBGene00007282	clec-223	-2.89701	0.00549425	0.215485	1039.78	1357.34	201.004	293.102	43.1591	12.1168
WBGene00045096	K01A6.7	1.35682	0.00552224	0.216112	11.9515	15.2817	23.1155	40.3015	45.759	51.2632
WBGene00001079	dpy-20	1.54066	0.00561677	0.218916	95.6121	273.978	440.199	723.595	698.865	973.069
WBGene00015268	BE0003N10.3	1.46878	0.00561822	0.218916	119.515	110.792	187.939	185.021	405.591	575.08
WBGene00010064	F54F7.2	-1.65851	0.00565326	0.219701	436.23	420.791	154.773	169.755	93.598	54.9914
WBGene00012660	Y39A1A.24	-3.35846	0.00569529	0.219701	125.491	3.27464	8.04016	6.10629	2.59994	3.72823
WBGene00008904	F17A2.13	-2.70332	0.00571771	0.219701	11.9515	7.64083	11.0552	2.44252	1.03998	0.932058
WBGene00007573	C14B1.2	-1.66569	0.00572968	0.219701	3722.9	905.984	1128.64	627.116	477.35	704.636
WBGene00018379	F43C11.2	-4.01308	0.00573019	0.219701	0	7.09506	19.0954	0.610629	1.03998	0
WBGene00014247	ZK1307.4	-1.47897	0.00574002	0.219701	3143.25	1274.38	1178.89	745.578	410.271	846.309
WBGene00013891	ZC434.3	1.87131	0.00574882	0.219701	119.515	309.999	854.267	1289.65	1394.09	2050.53
WBGene00044617	bus-1	1.60801	0.00576144	0.219701	23.903	39.2957	63.3162	76.9393	113.358	215.305
WBGene00021730	Y49F6C.8	-2.17221	0.00576248	0.219701	591.6	138.081	170.853	81.8243	17.1596	98.7982
WBGene00044796	W03D8.11	1.53877	0.00578643	0.219701	83.6606	48.5738	97.4869	129.453	168.996	362.571
WBGene00044007	ZK1320.13	-1.65238	0.00579424	0.219701	1983.95	595.439	485.425	327.297	275.594	366.299
WBGene00003841	ocr-4	1.34525	0.0057959	0.219701	23.903	44.2077	26.1305	78.7711	109.198	64.312
WBGene00010036	cpar-1	-1.16551	0.00579703	0.219701	848.557	456.267	611.052	304.704	188.236	356.046
WBGene00004027	pie-1	-1.11241	0.00583164	0.220152	2043.71	1034.24	1038.19	704.666	633.346	555.507
WBGene00013673	Y105E8A.13	1.65979	0.00583337	0.220152	47.8061	147.359	215.074	260.128	433.671	638.46
WBGene00018040	F35D2.2	1.75061	0.005861	0.220732	17.9273	43.6619	103.517	145.33	153.397	287.074
WBGene00017421	cutl-29	1.24265	0.00595693	0.223482	29.8788	69.859	57.2861	96.4794	146.117	154.722
WBGene00017118	E04A4.3	-3.04375	0.00595886	0.223482	35.8545	13.0986	3.01506	1.22126	3.11993	0.932058
WBGene00010568	K04G2.10	-2.30951	0.00599403	0.224003	47.8061	13.0986	37.1857	9.15943	1.55997	8.38853
WBGene00000596	col-7	-2.49164	0.00599765	0.224003	9836.09	1898.2	1727.63	1616.95	604.747	169.635
WBGene00010931	M162.5	1.08014	0.00601377	0.224141	143.418	231.954	213.064	503.158	471.63	291.734
WBGene00019795	M151.3	-2.24076	0.00606218	0.225478	17.9273	21.8309	45.2259	7.32755	1.55997	10.2526
WBGene00018048	clec-137	-2.83787	0.00609985	0.226411	0	15.8274	54.2711	2.44252	5.19989	2.79618
WBGene00012672	Y39B6A.10	-1.396	0.00613501	0.227021	507.939	290.352	356.782	157.542	70.1985	208.781
WBGene00017814	F26A10.2	1.14969	0.00614306	0.227021	1045.76	1374.8	2454.26	3703.46	3933.72	3207.21
WBGene00016996	D1005.2	1.08995	0.0061541	0.227021	149.394	156.091	196.984	244.862	353.592	480.01
WBGene00015889	C17C3.3	1.41578	0.00624745	0.229625	29.8788	33.2922	36.1807	127.621	91.518	49.3991
WBGene00012212	W02D9.6	-2.52768	0.00625136	0.229625	310.739	260.88	103.517	97.09	9.87979	9.32058
WBGene00007174	mboa-1	1.57103	0.006274	0.229625	113.539	208.485	420.098	510.486	628.667	1097.03
WBGene00044687	B0563.9	2.769	0.00627571	0.229625	35.8545	19.1021	4.02008	188.074	168.476	12.1168
WBGene00021869	Y54G2A.3	-1.55556	0.00632924	0.23078	7093.22	2423.78	2373.86	1837.99	878.781	1322.59
WBGene00010391	oac-37	2.02337	0.00633293	0.23078	0	11.4612	12.0602	18.9295	50.4389	49.3991
WBGene00019569	K09D9.12	-1.12964	0.00641722	0.233379	119.515	97.6935	97.4869	44.5759	33.7993	64.312
WBGene00018060	arrd-18	1.02512	0.00650079	0.235942	161.345	251.056	234.17	319.359	509.069	510.768
WBGene00011741	T12G3.6	-1.86753	0.00651786	0.236085	1141.37	572.516	1061.3	271.119	61.3587	427.815
WBGene00001683	gpd-1	-1.0394	0.00654103	0.236449	3543.62	2034.64	2036.17	1441.7	979.659	1274.12
WBGene00011950	T23F6.2	1.58596	0.00658124	0.237426	65.7333	55.1231	30.1506	185.021	188.756	64.312
WBGene00000301	cav-1	-2.16637	0.00659535	0.237459	161.345	19.6478	44.2209	21.372	10.9198	14.9129
WBGene00018215	igcm-1	1.17372	0.00666364	0.239439	364.521	316.003	701.504	863.429	1064.42	1204.22
WBGene00012186	mlt-11	1.45312	0.00672352	0.241109	5306.47	3151.84	6633.13	7073.53	12038.3	22203.5
WBGene00010738	K10D3.4	1.57787	0.00678376	0.242786	609.527	1296.76	2552.75	2940.18	4575.38	5830.96
WBGene00003865	oma-2	-1.51185	0.00680592	0.243096	1762.85	1709.91	3085.41	895.793	306.273	1099.83
WBGene00019087	F59A6.5	-1.2126	0.00682974	0.243463	6178.93	2582.05	3013.05	1814.18	1374.85	1882.76
WBGene00010652	K08C9.5	1.75538	0.00686027	0.244068	5.97576	11.4612	5.0251	22.5933	33.2793	27.0297
WBGene00003547	nas-29	1.19485	0.00690454	0.244693	41.8303	74.771	121.607	180.746	197.596	194.8
WBGene00013400	Y62H9A.12	0.91521	0.00690625	0.244693	83.6606	82.4118	112.562	178.914	192.916	159.382
WBGene00019815	kin-34	-3.54451	0.0069186	0.244693	53.7818	2.18309	4.02008	1.83189	1.55997	0.932058
WBGene00015677	cpg-4	-0.809374	0.00699194	0.246416	2820.56	1912.39	2247.22	1417.27	1156.46	1399.95
WBGene00016434	C35B1.4	-2.10378	0.00701132	0.246416	5061.47	2061.39	946.729	1153.48	526.229	194.8
WBGene00007200	vamp-8	-2.29555	0.00702916	0.246416	3561.55	710.051	275.375	408.511	338.513	176.159
WBGene00017532	ent-5	-1.88304	0.00703498	0.246416	59.7576	98.2392	162.813	48.2397	8.83981	31.69
WBGene00196275	K08A8.7	-4.13714	0.00704819	0.246416	53.7818	2.18309	1.00502	0.610629	0.519989	1.86412
WBGene00002225	klp-15	-1.25168	0.0070693	0.246416	4774.63	2512.2	3168.83	1491.77	857.462	2037.48
WBGene00016658	C45B2.1	-2.31316	0.00706966	0.246416	12692.5	7289.9	2849.23	3441.51	811.703	339.269
WBGene00011836	mam-4	1.0807	0.00707683	0.246416	161.345	185.017	324.621	406.679	496.589	536.866
WBGene00020379	T09B4.5	1.00213	0.00711971	0.247238	233.054	310.545	284.421	519.035	744.104	409.174
WBGene00013127	Y52B11A.8	-1.04747	0.00712791	0.247238	938.194	801.741	520.6	467.131	296.914	324.356
WBGene00004965	spe-11	-2.21445	0.00714923	0.247501	30010.2	4017.98	3661.29	2913.92	1687.36	3516.66
WBGene00017587	F19B10.5	-1.48885	0.00718326	0.247894	23.903	21.2852	31.1556	9.77006	8.31982	9.32058
WBGene00009371	F33H2.8	1.88043	0.00720174	0.247894	5.97576	77.4998	90.4518	138.002	245.955	296.395
WBGene00017712	F22E5.17	-2.10872	0.0072019	0.247894	340.618	91.1442	218.089	45.1865	11.4398	93.2058
WBGene00219569	linc-147	-2.04989	0.00723335	0.248501	29.8788	18.0105	21.1054	4.2744	2.07996	10.2526
WBGene00016319	C32D5.12	1.51809	0.00724756	0.248516	95.6121	272.887	444.219	639.939	732.144	993.574
WBGene00022928	C16B8.t2	-2.19096	0.00727903	0.248951	17.9273	7.64083	19.0954	3.05314	2.59994	3.72823
WBGene00002368	let-99	-0.66002	0.00728791	0.248951	1667.24	1715.91	1882.4	1219.43	1033.22	1083.05
WBGene00044149	T24D5.6	-2.48484	0.00732072	0.249598	149.394	11.4612	25.1255	7.32755	9.87979	13.9809
WBGene00017134	EEED8.3	-1.42502	0.00736258	0.25055	1314.67	638.009	862.307	437.821	158.077	449.252
WBGene00011772	T14G8.4	1.32088	0.00740891	0.251455	65.7333	51.8485	82.4116	100.754	152.877	246.063
WBGene00003230	mex-5	-0.904082	0.00742967	0.251455	6041.49	6839.09	8142.67	4383.09	2699.26	4156.98
WBGene00015856	C16C8.19	-4.55389	0.0074364	0.251455	0	2.72887	24.1205	0.610629	0.519989	0
WBGene00004728	sax-2	-0.952762	0.00744504	0.251455	4828.41	3032.86	2606.02	1923.48	1785.12	1687.96
WBGene00168062	21ur-6491	-2.67657	0.00746476	0.251649	83.6606	9.82392	8.04016	5.49566	3.11993	5.59235
WBGene00220165	Y47G6A.36	-1.79134	0.00748743	0.251941	740.994	257.059	150.753	167.923	85.7982	73.6326
WBGene00001068	dpy-6	1.28567	0.00758132	0.254625	1786.75	1655.33	1046.23	1896	5172.33	3860.59
WBGene00008620	F09C6.10	-2.83436	0.00763342	0.255897	0	12.007	59.2962	3.05314	3.11993	4.66029
WBGene00021543	Y43B11AR.1	-1.58011	0.00770343	0.257764	2456.04	1392.27	578.891	685.126	466.43	324.356
WBGene00004984	spn-4	-1.05656	0.00783457	0.261666	4260.71	4804.99	6693.43	2857.74	1633.8	3089.77
WBGene00016221	C29F9.6	1.36089	0.00787549	0.262545	23.903	49.1196	58.2911	75.1074	118.557	165.906
WBGene00017307	F09F9.2	1.65762	0.00789989	0.262872	633.43	360.211	1265.32	1339.72	1804.88	3989.21
WBGene00009345	F32H2.8	1.54154	0.00796725	0.264372	11.9515	17.4648	38.1907	98.3113	56.1588	56.8556
WBGene00009059	chw-1	0.72414	0.00797894	0.264372	233.054	269.612	287.436	417.67	430.031	472.554
WBGene00021915	Y55D5A.1	0.980086	0.00798902	0.264372	167.321	195.387	168.843	260.739	464.87	328.085
WBGene00015731	C13B7.6	-4.00166	0.00812128	0.267742	65.7333	4.36619	1.00502	1.22126	2.59994	0
WBGene00013849	ZC84.6	1.52843	0.00813522	0.267742	59.7576	81.866	214.069	247.305	324.473	479.078
WBGene00016671	C45G7.4	1.14942	0.00813547	0.267742	167.321	76.4083	106.532	246.694	305.233	191.072
WBGene00001554	gcy-34	-2.75637	0.00817629	0.268594	484.036	28.3802	23.1155	26.257	30.6793	20.5053
WBGene00003092	lys-3	1.28168	0.00829766	0.272085	23.903	26.7429	57.2861	97.09	82.1582	96.002
WBGene00004374	rme-2	-1.28035	0.00836089	0.273659	7732.63	6805.25	9971.81	3947.72	1564.13	4580.14
WBGene00000388	cdc-25.3	-1.92028	0.0083883	0.273751	113.539	124.436	282.411	66.5586	10.9198	61.5159
WBGene00011790	T15H9.5	-2.35651	0.00839408	0.273751	2569.58	267.429	337.687	176.472	94.638	346.726
WBGene00013930	clec-96	-4.69588	0.00841737	0.274014	11.9515	1.09155	8.04016	0	0.519989	0
WBGene00020704	T22F7.5	1.27256	0.00850703	0.276432	71.7091	66.5844	133.668	150.825	217.875	299.191
WBGene00021848	nhr-239	-2.06629	0.00853818	0.276945	77.6848	15.8274	16.0803	8.54881	7.79983	6.52441
WBGene00050914	T12B5.15	-2.17405	0.0085617	0.277109	2820.56	1003.68	501.505	639.939	224.635	91.3417
WBGene00003968	peb-1	1.29975	0.00857402	0.277109	519.891	929.452	390.953	1356.82	2163.15	1023.4
WBGene00012791	Y43D4A.5	1.59695	0.00861649	0.277982	549.77	265.792	774.87	888.465	1123.7	2795.24
WBGene00016084	cht-3	-1.69649	0.00869117	0.279075	1798.7	2931.9	1573.86	1283.54	269.874	392.397
WBGene00303365	#N/A	-3.54227	0.00869165	0.279075	5.97576	2.72887	14.0703	0.610629	0.519989	0.932058
WBGene00000397	cdh-5	1.29555	0.00869687	0.279075	191.224	270.704	595.977	812.747	838.742	974.001
WBGene00022611	ZC449.1	1.22466	0.0088217	0.282577	268.909	132.623	261.305	363.935	448.75	719.549
WBGene00009028	F21H7.2	-2.12483	0.00884797	0.282715	18799.7	2375.75	2626.12	1523.52	1347.81	2582.73
WBGene00021713	Y49F6A.5	-2.2599	0.00885742	0.282715	11.9515	12.5528	16.0803	4.88503	1.03998	2.79618
WBGene00000969	dhs-5	0.965407	0.00893793	0.284281	292.812	375.492	458.289	603.301	646.346	971.205
WBGene00011833	T19B10.5	1.15289	0.00893805	0.284281	454.157	360.211	665.323	708.33	1106.54	1480.11
WBGene00016303	fbxc-32	-2.03703	0.00901073	0.286087	221.103	59.4893	112.562	42.744	6.75986	44.7388
WBGene00011393	T03D8.6	1.4732	0.00908923	0.287367	1153.32	1453.39	3843.2	4129.07	5783.32	8021.29
WBGene00007709	clec-87	-1.22233	0.00909198	0.287367	4577.43	5201.22	6988.91	3105.66	1194.41	2889.38
WBGene00021853	Y54F10AM.11	-1.91447	0.00909894	0.287367	729.042	197.024	242.21	107.471	32.2393	167.771
WBGene00008219	C50B6.3	-0.647373	0.00915167	0.288526	1571.62	1575.1	1874.36	1079.59	1015.54	1114.74
WBGene00007966	C36A4.5	-0.789597	0.0091785	0.288866	1661.26	1368.8	1537.68	868.925	706.145	1064.41
WBGene00013391	Y62H9A.3	-2.13107	0.00920084	0.289064	591.6	873.783	523.615	362.103	46.279	45.6709
WBGene00003071	lrp-1	1.0252	0.00926981	0.290074	4296.57	5487.75	8610	10179.2	14999.1	12284.5
WBGene00011074	R07A4.3	1.32081	0.00927556	0.290074	11.9515	15.2817	15.0753	30.5314	44.1991	35.4182
WBGene00271657	Y38E10A.33	-1.55354	0.00929119	0.290074	59.7576	25.1056	29.1456	16.487	9.3598	9.32058
WBGene00011012	R04D3.4	-2.20864	0.00929746	0.290074	119.515	45.845	87.4367	28.6996	2.07996	23.3015
WBGene00000734	col-161	-2.52559	0.00933494	0.290517	175137	7609.17	19412	16838.1	9474.2	8793.97
WBGene00012513	Y26E6A.2	0.911622	0.00937538	0.290517	119.515	144.084	160.803	222.88	339.033	248.86
WBGene00001724	grl-15	1.67824	0.00937947	0.290517	633.43	603.08	2072.35	2075.53	2806.38	5728.43
WBGene00016453	vet-2	-1.62543	0.00939109	0.290517	11.9515	27.8344	36.1807	6.71692	8.31982	12.1168
WBGene00021207	Y18H1A.1	-1.5927	0.00939235	0.290517	2276.76	796.284	645.223	465.299	223.075	539.662
WBGene00017429	F13D11.4	0.987805	0.00945276	0.291884	1302.71	1053.34	1389.94	1773.27	3452.73	2196.86
WBGene00077564	C44H9.9	-2.36393	0.00952041	0.292991	0	22.9225	22.1104	2.44252	3.11993	4.66029
WBGene00271656	T05G5.17	-1.89071	0.0095405	0.292991	1069.66	171.919	211.054	128.843	99.3179	159.382
WBGene00016396	C34B2.11	0.754658	0.00954098	0.292991	298.788	383.133	427.133	580.098	667.666	646.849
WBGene00003449	msp-56	-2.12343	0.00955369	0.292991	9901.83	1302.76	1330.65	1241.41	558.468	1073.73
WBGene00022037	acs-13	-1.31797	0.00957443	0.293062	17658.4	6417.75	9088.39	4432.56	2943.14	5920.44
WBGene00194711	D2062.13	-1.99148	0.0095959	0.293062	519.891	82.9576	80.4016	51.9035	46.279	69.9044
WBGene00302993	T14B4.19	1.34687	0.00960487	0.293062	621.479	300.721	568.841	682.073	1164.78	1928.43
WBGene00007313	clec-147	-1.70109	0.00962353	0.293135	143.418	270.158	104.522	97.09	39.5192	23.3015
WBGene00017548	F18A1.7	-1.01323	0.0096673	0.293971	1225.03	1641.69	2074.36	1022.8	566.268	864.95
WBGene00011175	R09E10.5	1.18057	0.0096852	0.294018	77.6848	85.6864	188.944	278.447	260.514	278.685
WBGene00000503	cht-1	1.11792	0.00972161	0.294627	101.588	64.4013	127.638	166.091	260.514	205.053
WBGene00198678	F22E10.10	-5.45636	0.00976347	0.295235	17.9273	1.09155	1.00502	0	0	0
WBGene00022292	Y75D11A.3	-1.50121	0.00978148	0.295235	47.8061	74.771	80.4016	32.974	10.3998	30.7579
WBGene00206484	C31H2.14	-1.95082	0.00979087	0.295235	561.721	184.471	82.4116	117.851	50.9589	41.9426
WBGene00016230	C29G2.2	-2.08106	0.00984556	0.296387	603.551	73.6794	94.4719	69.6117	43.1591	66.1761
WBGene00194981	Y49E10.30	-2.58935	0.00990131	0.297568	448.182	20.7394	47.2359	34.8059	15.5997	33.5541
WBGene00019337	K02F6.3	-0.896313	0.00995555	0.29864	1398.33	1412.46	1048.24	876.863	519.469	674.81
WBGene00017571	jmjd-3.1	0.833133	0.00997017	0.29864	693.188	837.217	1016.07	1249.96	1808	1498.75
WBGene00004231	ptr-17	1.13179	0.0100543	0.30002	185.248	203.574	406.028	589.257	696.265	475.35
WBGene00011796	T16G1.2	1.08219	0.0100616	0.30002	286.836	281.619	572.861	673.524	891.261	868.678
WBGene00004140	ebax-1	0.790452	0.0101341	0.30002	962.097	844.857	1009.04	1246.29	1852.2	1768.11
WBGene00007283	clec-222	-2.93469	0.0101574	0.30002	113.539	389.137	60.3012	62.8948	9.87979	0.932058
WBGene00008080	C44B9.3	-1.01155	0.010161	0.30002	495.988	347.112	342.712	226.543	128.437	228.354
WBGene00004229	ptr-15	1.57847	0.0101967	0.30002	41.8303	117.887	225.124	253.411	399.351	529.409
WBGene00009889	F49E11.2	1.57888	0.0102037	0.30002	41.8303	156.637	275.375	379.201	548.068	524.749
WBGene00016924	C54F6.6	4.76823	0.0102064	0.30002	0	0	0	1.83189	3.11993	17.7091
WBGene00015698	kca-1	-1.33694	0.0102065	0.30002	2969.95	1272.2	1979.89	757.18	460.71	1241.5
WBGene00021136	W10G11.3	-2.6165	0.0102207	0.30002	1541.75	422.429	132.663	262.57	57.1988	20.5053
WBGene00195183	R04A9.9	-1.72146	0.0102437	0.30002	209.151	314.366	107.537	118.462	44.719	27.9618
WBGene00018350	ifo-1	-0.773403	0.0102468	0.30002	5049.51	4649.44	3971.84	3173.44	2145.99	2674.08
WBGene00022008	Y59H11AM.4	-2.11357	0.0102639	0.30002	4505.72	619.453	543.716	393.856	296.914	616.091
WBGene00015509	C06A6.4	-0.869578	0.0102685	0.30002	7583.23	7968.84	5279.37	4671.92	3121.49	3605.2
WBGene00012689	Y39B6A.30	-2.01597	0.0102745	0.30002	17652.4	2604.43	2388.93	1764.72	1432.57	2398.19
WBGene00022821	ZK813.2	-2.72135	0.0102928	0.30002	543.794	1445.21	208.039	271.73	53.0389	8.38853
WBGene00023491	tsp-21	0.888846	0.0102996	0.30002	119.515	178.468	189.949	253.411	336.433	337.405
WBGene00001599	glh-2	-1.86102	0.0104406	0.303285	37246.9	6435.22	6360.77	5509.09	3806.84	4455.24
WBGene00001045	dnj-27	1.24808	0.0104453	0.303285	621.479	505.386	1122.61	1126.61	1739.88	2486.73
WBGene00021627	Y47D7A.15	-2.70064	0.0105452	0.305399	529255	18238.1	38363.6	47916.1	24988.1	17212.3
WBGene00013592	Y81G3A.4	1.49766	0.0105521	0.305399	47.8061	55.6689	144.723	163.038	198.116	358.842
WBGene00007332	C05C10.5	-1.12181	0.0106198	0.306867	1266.86	1458.31	1757.78	825.57	368.152	869.611
WBGene00021056	W06B4.1	-1.24271	0.0106406	0.306974	2987.88	1325.14	1670.34	935.484	502.309	1084.92
WBGene00012777	lact-8	0.960382	0.0106651	0.30719	693.188	760.263	1209.04	1614.5	2137.67	1446.55
WBGene00219816	C14E2.12	-3.01523	0.0107205	0.308293	280.861	6.00351	44.2209	11.602	2.59994	26.0976
WBGene00013585	cyp-42A1	1.33582	0.0107511	0.308657	262.933	337.834	714.569	773.667	975.499	1594.75
WBGene00012484	car-1	-1.90065	0.0107675	0.308657	131777	21407.4	23348.6	18064.8	10318.7	18891.9
WBGene00022591	cuti-1	1.8412	0.0108704	0.311112	107.564	415.334	884.417	1022.19	1513.17	2542.66
WBGene00012217	W02H3.1	-1.07623	0.0109106	0.3117	131.467	79.1372	126.632	65.3373	41.0791	50.3312
WBGene00018572	lin-42	1.24561	0.0109256	0.3117	3483.87	3111.45	7290.41	7359.91	10865.7	14715.3
WBGene00017447	F14B8.5	0.675282	0.0109861	0.312081	932.218	882.516	1140.7	1486.27	1581.81	1658.13
WBGene00016752	C48E7.7	-1.28452	0.011011	0.312081	746.97	406.055	326.631	291.27	125.837	184.548
WBGene00009304	eva-1	0.798657	0.0110207	0.312081	221.103	308.362	346.732	559.336	520.509	469.757
WBGene00011908	pash-1	-0.902244	0.0110243	0.312081	2151.27	1546.18	1886.42	892.74	770.623	1320.73
WBGene00013383	aptf-2	-1.01908	0.0110257	0.312081	131.467	127.711	181.909	76.3286	52.5189	91.3417
WBGene00012387	Y6B3B.1	-1.59999	0.0110757	0.312772	561.721	173.556	124.622	118.462	84.7582	74.5647
WBGene00016495	C37C3.1	-1.66689	0.0110848	0.312772	7284.45	1594.2	1559.79	1009.37	1179.85	1092.37
WBGene00008959	F19H6.4	-1.75252	0.011148	0.313591	89.6363	106.426	166.833	51.9035	8.83981	48.467
WBGene00007277	asfl-1	-2.04316	0.0111487	0.313591	8276.42	995.491	1087.43	895.182	752.424	862.154
WBGene00016551	C40A11.8	1.02744	0.0111879	0.313798	143.418	75.8625	70.3514	171.587	177.316	205.985
WBGene00009113	F25D7.4	-0.844829	0.0111909	0.313798	2754.82	1859.45	2273.35	1336.67	991.099	1500.61
WBGene00012939	Y47D3B.1	1.3651	0.0112147	0.313961	149.394	190.475	434.169	472.016	595.387	949.768
WBGene00013659	Y105C5B.20	-1.50463	0.0112316	0.313961	17.9273	41.4788	26.1305	14.0445	8.83981	9.32058
WBGene00021400	Y38C1AA.9	-2.06381	0.0113401	0.316504	1153.32	247.235	116.582	148.383	145.597	65.2441
WBGene00019164	H06H21.8	-0.766702	0.0113637	0.316526	2952.02	2614.26	2394.96	1839.21	1224.05	1611.53
WBGene00016667	cpg-18	-0.959572	0.0113791	0.316526	412.327	435.527	317.586	271.73	156.517	169.635
WBGene00016070	C24H10.4	-2.10065	0.0113937	0.316526	191.224	23.4683	29.1456	17.7082	17.1596	18.6412
WBGene00006005	srx-114	-2.16253	0.0114224	0.316834	71.7091	15.2817	12.0602	8.54881	3.63992	7.45647
WBGene00009261	F30A10.2	1.85665	0.011457	0.317306	71.7091	215.035	634.167	775.499	966.659	1626.44
WBGene00011319	T01C3.2	-1.9522	0.0114982	0.31767	9298.28	1362.8	1383.91	947.696	836.662	1324.46
WBGene00018084	F36A4.5	-1.82016	0.0115054	0.31767	29.8788	156.091	107.537	50.0716	21.3195	13.9809
WBGene00006804	unc-71	-0.643486	0.0115334	0.317767	1810.65	1569.64	1473.36	997.768	1122.14	978.661
WBGene00011446	T04F8.8	-1.80663	0.0115525	0.317767	19720	7454.17	2954.76	4410.57	2580.7	1617.12
WBGene00008650	F10D11.4	-2.036	0.0115619	0.317767	3173.13	461.179	372.862	296.766	262.074	414.766
WBGene00005007	spr-2	-2.01299	0.0115976	0.318263	21166.1	2531.84	2926.62	2165.9	2131.95	2294.73
WBGene00016824	C50E3.13	-2.41393	0.0116459	0.318883	484.036	91.69	130.653	70.2223	4.15991	56.8556
WBGene00007278	lab-1	-1.77288	0.0116556	0.318883	5210.86	1095.37	1188.94	828.624	395.712	964.68
WBGene00020194	T03G6.1	1.46685	0.0118067	0.322526	615.503	376.038	1040.2	1232.86	1205.85	3181.12
WBGene00012704	Y39C12A.1	0.722866	0.0118795	0.323728	549.77	544.136	517.585	717.489	1009.3	930.194
WBGene00005643	srp-2	-1.65262	0.011902	0.323728	657.333	974.206	204.019	265.013	223.075	95.07
WBGene00002120	ins-37	-2.01831	0.0119226	0.323728	3591.43	610.175	363.817	430.493	307.833	384.94
WBGene00007152	clec-225	1.08859	0.0119249	0.323728	29.8788	45.2992	66.3313	94.6475	127.397	96.002
WBGene00018813	F54D11.3	-1.31295	0.0119406	0.323728	191.224	69.859	124.622	53.1247	33.2793	64.312
WBGene00018571	F47F2.3	1.22848	0.01197	0.324036	17.9273	23.4683	35.1757	48.8503	59.2787	82.0211
WBGene00006555	tbx-36	-1.50049	0.0120811	0.326553	107.564	103.697	111.557	61.6735	13.5197	39.1465
WBGene00235342	Y69A2AR.50	-2.23153	0.0121356	0.327533	448.182	54.0316	52.261	54.346	18.1996	42.8747
WBGene00008987	F20G2.3	1.50229	0.0121604	0.327635	310.739	481.918	992.959	904.342	1481.97	2697.38
WBGene00017177	F02E8.4	-1.65326	0.0121955	0.327635	693.188	605.809	765.825	308.368	49.3989	299.191
WBGene00009137	bath-39	0.823682	0.0121982	0.327635	65.7333	87.3238	85.4267	136.17	141.437	158.45
WBGene00010869	M05B5.1	-2.00292	0.0122121	0.327635	6238.69	901.618	790.951	708.33	464.35	802.502
WBGene00009648	zhit-2	-1.77078	0.0122377	0.327831	3400.21	582.34	657.283	411.564	461.23	481.874
WBGene00219800	C05D9.12	-2.7927	0.0122866	0.328601	155.37	7.09506	18.0904	11.602	2.07996	11.1847
WBGene00012481	Y18D10A.11	-1.69048	0.0123029	0.328601	8694.73	2030.28	2845.21	1351.32	685.865	2163.31
WBGene00010010	gmeb-2	0.743121	0.0123762	0.330068	298.788	220.493	292.461	419.502	483.07	441.796
WBGene00015473	C05D9.4	1.34456	0.0124392	0.330829	5.97576	13.0986	20.1004	34.8059	35.8792	41.9426
WBGene00016231	C29G2.3	-2.75107	0.0124464	0.330829	71.7091	4.36619	9.04518	5.49566	3.63992	1.86412
WBGene00017556	F18A12.7	-1.82767	0.0124598	0.330829	53.7818	21.8309	51.256	16.487	3.63992	14.9129
WBGene00012104	sygl-1	-1.00553	0.0125665	0.332685	2844.46	1385.17	1637.18	1066.77	787.783	1057.89
WBGene00011489	T05F1.2	-1.10561	0.0125667	0.332685	3722.9	3242.99	4254.25	2166.51	898.021	2150.26
WBGene00009411	F35E2.3	1.02828	0.0126012	0.33311	71.7091	124.982	79.3966	193.569	235.555	150.061
WBGene00016327	C32E12.1	-2.01936	0.0126414	0.333682	16983.1	2591.88	2782.9	1531.46	944.82	3035.71
WBGene00010539	ttr-2	-1.62806	0.012696	0.334501	18495	5772.1	3375.86	3893.37	2495.95	2548.25
WBGene00022570	sdz-35	2.24158	0.0127096	0.334501	0	2.18309	4.02008	14.6551	9.3598	13.9809
WBGene00017170	F01G12.1	1.94479	0.0127788	0.335303	0	4.36619	8.04016	13.4338	20.2796	27.0297
WBGene00011724	scl-18	1.45997	0.0127795	0.335303	11.9515	8.1866	13.0653	23.8145	37.4392	26.0976
WBGene00015593	C08E3.1	2.04506	0.0128107	0.335303	11.9515	26.7429	12.0602	94.0369	110.758	14.9129
WBGene00010423	zmp-5	1.50923	0.0128482	0.335303	5.97576	10.9155	10.0502	25.0358	37.4392	21.4373
WBGene00005446	srh-239	3.06465	0.0128697	0.335303	0	2.72887	0	13.4338	17.1596	5.59235
WBGene00010531	K03D3.5	-2.73608	0.0128722	0.335303	0	9.82392	19.0954	1.83189	2.07996	0.932058
WBGene00010483	K01G12.3	-2.38721	0.0128844	0.335303	83.6606	17.4648	27.1355	14.6551	1.03998	7.45647
WBGene00007552	dyf-4	1.53517	0.0128891	0.335303	83.6606	260.334	480.399	565.442	891.781	966.545
WBGene00011352	rskn-1	-0.759203	0.0129552	0.336067	2187.13	2919.89	3281.39	1883.79	1507.45	1574.25
WBGene00004241	puf-5	-1.32528	0.0129558	0.336067	2718.97	4225.92	6092.43	2052.93	810.143	2344.13
WBGene00021986	Y59C2A.3	-1.95645	0.0130011	0.33623	12818	2082.13	1501.5	1249.35	1735.72	1236.84
WBGene00015847	C16C8.9	-3.12392	0.0130127	0.33623	0	10.9155	32.1606	3.05314	2.07996	0
WBGene00007159	B0379.7	-1.49384	0.0130267	0.33623	9620.97	2917.16	2674.36	1878.91	1207.93	2308.71
WBGene00007448	C08F8.6	-1.952	0.0130368	0.33623	19469	3013.22	2811.04	1765.94	1587.53	3180.18
WBGene00008823	F14H3.4	-2.53959	0.0130779	0.336807	358.545	61.6724	153.768	45.1865	1.55997	51.2632
WBGene00000719	col-146	-1.81534	0.0131473	0.338111	25462.7	6574.93	6243.18	6213.76	3171.41	1487.57
WBGene00022727	prkl-1	0.714417	0.0131851	0.3386	292.812	251.056	318.591	423.777	518.429	468.825
WBGene00002039	hum-6	0.889217	0.01321	0.338755	1087.59	1283.11	1922.6	2375.35	2440.83	3158.75
WBGene00010442	bus-12	1.67324	0.0132526	0.338925	29.8788	116.25	244.22	290.659	416.511	571.352
WBGene00003530	nas-11	0.692296	0.0132542	0.338925	2934.1	2130.15	2220.09	3851.85	4205.67	3681.63
WBGene00014008	ZK596.3	1.4108	0.0132912	0.339387	35.8545	177.922	195.979	341.952	400.911	384.94
WBGene00000902	daf-6	1.63099	0.01331	0.339387	65.7333	243.961	515.575	743.746	873.581	974.001
WBGene00012839	Y43F8C.18	-1.88733	0.0133629	0.340215	35.8545	30.0175	18.0904	14.0445	3.11993	4.66029
WBGene00194848	T27D12.6	-2.36396	0.0133803	0.340215	693.188	109.7	39.1958	89.7625	45.239	26.0976
WBGene00021735	Y50D4A.1	-1.85466	0.0134219	0.340792	20664.2	3031.23	3447.22	2096.29	2851.1	2552.91
WBGene00015720	C13A2.3	1.91957	0.0134983	0.342247	5.97576	4.36619	19.0954	26.8677	29.6394	61.5159
WBGene00017128	E04F6.9	0.729451	0.0135359	0.342273	1159.3	881.97	853.262	1414.22	1823.08	1535.1
WBGene00006630	tsp-4	1.73234	0.0135545	0.342273	5.97576	14.1901	12.0602	53.1247	48.879	15.845
WBGene00018778	F53H1.4	-2.00326	0.0135563	0.342273	62787.3	6859.28	9583.87	4833.13	6432.26	8493.85
WBGene00219764	anr-47	-2.27276	0.0135853	0.342525	185.248	22.3767	15.0753	15.8764	13.5197	13.9809
WBGene00004395	rol-3	1.02178	0.0136149	0.34279	298.788	475.915	641.203	720.542	1069.1	1113.81
WBGene00009279	F31B9.2	1.72525	0.0136503	0.343202	17.9273	26.1971	84.4217	90.3731	110.758	244.199
WBGene00011929	T22G5.1	-4.57283	0.0137174	NA	0	8.73238	6.03012	0.610629	0	0
WBGene00014225	ZK1098.9	-1.92227	0.0137822	0.346035	1141.37	182.288	160.803	159.374	89.4381	138.877
WBGene00020702	T22F7.3	1.3113	0.0138332	0.346326	113.539	86.2322	217.084	228.986	303.154	510.768
WBGene00006869	vab-2	0.901571	0.0138506	0.346326	167.321	156.091	231.155	305.314	297.954	439.932
WBGene00011282	R74.8	-1.86861	0.0138515	0.346326	34157.4	4943.62	5246.2	3845.13	3803.72	4490.66
WBGene00010357	H03A11.2	-1.11037	0.0138924	0.346469	1631.38	808.291	667.333	495.831	391.032	543.39
WBGene00011673	cyp-13A6	1.2329	0.0138957	0.346469	17.9273	18.0105	17.0853	43.3547	50.4389	29.8259
WBGene00015073	B0238.9	-0.770429	0.013926	0.346743	3274.71	2264.96	2250.24	1736.02	1361.85	1457.74
WBGene00015056	B0222.5	-1.18134	0.0140885	0.350305	1553.7	1459.4	844.217	806.03	578.228	313.172
WBGene00001064	dpy-2	1.40597	0.0141134	0.350439	2683.11	956.195	1631.15	2678.22	3599.88	7657.79
WBGene00008380	prp-38	-1.96715	0.0141371	0.350545	12094.9	1419.01	1658.28	1320.18	1217.81	1338.44
WBGene00021976	Y58A7A.2	1.87865	0.01417	0.350622	11.9515	30.0175	69.3464	67.1692	89.4381	275.889
WBGene00007543	fipr-7	-1.58675	0.0142037	0.350622	950.145	1160.31	409.043	519.645	183.036	135.148
WBGene00011388	T02G6.5	-2.19338	0.0142148	0.350622	29.8788	30.0175	55.2761	17.0976	1.03998	7.45647
WBGene00271777	Y48G8AR.8	1.36587	0.014233	0.350622	5.97576	45.2992	43.2158	88.5412	110.238	75.4967
WBGene00020826	T26A8.3	-2.28707	0.0142376	0.350622	5.97576	7.64083	18.0904	1.83189	3.11993	1.86412
WBGene00022283	lgc-27	0.920281	0.0142892	0.351147	1081.61	622.182	1250.24	1736.02	1825.68	2016.97
WBGene00018609	F48E8.2	-1.76288	0.0142979	0.351147	20670.1	3807.86	3422.09	2413.82	3193.25	2608.83
WBGene00021871	dml-1	-2.09904	0.0143386	0.351522	3609.36	398.415	442.209	349.28	201.756	484.67
WBGene00021447	Y39A3CR.8	-2.13744	0.0143529	0.351522	1750.9	169.19	209.044	148.993	105.558	226.49
WBGene00013442	Y66D12A.16	-0.837166	0.0143717	0.351522	956.121	631.46	570.851	354.165	444.07	398.921
WBGene00044689	arid-1	-1.49262	0.0143985	0.351699	11180.6	2733.23	2922.6	2101.79	1925.52	1948.93
WBGene00304822	#N/A	1.89968	0.0144482	0.352291	0	12.5528	28.1406	32.3633	48.879	95.07
WBGene00003523	nas-4	0.650555	0.0144752	0.352291	412.327	443.714	437.184	671.081	604.747	761.492
WBGene00007247	C01G12.7	0.931514	0.0144968	0.352291	35.8545	37.6584	33.1657	70.2223	62.9187	70.8364
WBGene00017420	F13B9.2	1.67648	0.014501	0.352291	77.6848	88.4153	289.446	269.898	358.272	848.173
WBGene00167900	21ur-12386	-2.54918	0.0145367	0.352542	854.533	27.8344	71.3564	54.346	36.9192	69.9044
WBGene00000544	clp-3	-1.34052	0.0145505	0.352542	1709.07	649.47	545.726	389.581	267.794	482.806
WBGene00010085	F55B11.3	-2.13907	0.0145806	0.352795	1003.93	1487.78	505.525	534.911	106.078	39.1465
WBGene00012034	T26C5.4	-1.56964	0.0146045	0.352899	848.557	624.365	202.009	247.915	226.195	86.6814
WBGene00007925	C34C12.6	1.17441	0.0146322	0.353096	394.4	259.242	578.891	620.399	832.502	1330.05
WBGene00022854	cin-4	-1.25376	0.014713	0.353864	2748.85	851.952	1152.76	657.647	586.547	740.986
WBGene00045398	Y71F9AM.8	-4.38338	0.0147216	0.353864	29.8788	1.09155	1.00502	0.610629	0.519989	0
WBGene00010555	K04C1.5	-1.91142	0.014723	0.353864	107.564	171.373	319.596	78.7711	9.3598	72.7006
WBGene00014046	clec-60	1.53608	0.0147627	0.354343	173.297	499.383	211.054	611.24	1507.97	466.029
WBGene00018744	F53B3.6	1.45962	0.0148071	0.354937	280.861	375.492	701.504	671.692	878.261	2204.32
WBGene00009470	F36D3.4	-1.08266	0.0149155	0.356761	2491.89	1301.67	1291.45	888.465	532.989	972.137
WBGene00015153	idpp-2	1.19771	0.0149426	0.356761	89.6363	72.5879	165.828	216.163	194.476	350.454
WBGene00044213	Y102A5C.36	0.918944	0.0149933	0.356761	185.248	126.619	121.607	233.871	220.995	342.998
WBGene00018991	F56F11.4	-0.747428	0.0150289	0.356761	2205.05	1457.76	1538.69	1111.96	1008.26	965.613
WBGene00001069	dpy-7	1.31636	0.0150393	0.356761	2396.28	850.861	1500.49	2486.48	3252.53	6052.79
WBGene00018694	F52E1.5	-1.37878	0.015142	0.356761	507.939	694.77	191.959	228.986	113.358	193.868
WBGene00219278	R09A8.9	-2.67525	0.0151562	0.356761	101.588	5.45774	7.03514	4.88503	5.71988	5.59235
WBGene00044220	Y102A5C.35	1.61984	0.0151575	0.356761	0	17.4648	11.0552	44.5759	29.6394	36.3503
WBGene00021993	nsph-4.2	-1.22556	0.0151972	0.356761	2515.79	1104.1	907.533	809.083	477.87	641.256
WBGene00016094	C25E10.4	1.42725	0.0152116	0.356761	35.8545	182.834	126.632	361.492	392.072	209.713
WBGene00007891	C33B4.2	1.49104	0.0152194	0.356761	35.8545	25.1056	82.4116	92.8156	113.358	205.053
WBGene00022203	Y73B3A.1	-1.65326	0.0152273	0.356761	5587.33	1020.6	1201	801.145	812.743	863.086
WBGene00001372	exo-3	-1.48685	0.0152477	0.356761	7111.15	1713.18	2285.41	1216.98	972.899	1768.11
WBGene00013480	egas-3	-1.68477	0.0152533	0.356761	23.903	43.1161	12.0602	8.54881	8.31982	8.38853
WBGene00015622	C09B8.3	1.15235	0.0152549	0.356761	77.6848	52.3943	136.683	186.242	184.596	226.49
WBGene00194856	K11D9.5	-1.78253	0.0152662	0.356761	1117.47	179.014	193.969	152.657	133.117	142.605
WBGene00008393	D1086.6	-1.44483	0.0152713	0.356761	2892.27	5143.37	2194.96	2228.8	895.421	634.732
WBGene00022845	ZK1055.4	1.50199	0.0152764	0.356761	17.9273	63.8555	133.668	171.587	211.635	258.18
WBGene00003183	mei-1	-0.802575	0.0153111	0.356761	2802.63	1713.73	1885.42	1278.66	1075.34	1304.88
WBGene00002226	klp-16	-1.06909	0.0153344	0.356761	5294.52	2573.32	3030.13	1685.95	1227.69	2273.29
WBGene00020574	T19D7.6	1.46008	0.0153631	0.356761	71.7091	300.721	342.712	720.542	852.262	429.679
WBGene00009500	cfh-1	1.52378	0.0153739	0.356761	167.321	628.185	1035.17	1411.16	1708.68	2180.08
WBGene00003216	memi-1	-0.833095	0.015396	0.356761	729.042	682.763	844.217	406.068	316.153	546.186
WBGene00003597	nhl-1	0.611408	0.0153968	0.356761	1039.78	1099.19	1223.11	1717.7	1862.08	1566.79
WBGene00019908	R05H11.2	1.64814	0.015406	0.356761	35.8545	117.341	62.3112	201.508	405.591	90.4097
WBGene00010629	sluh-7	-1.95704	0.0154245	0.356761	51594.7	5893.26	8053.22	4160.83	4962.25	7753.79
WBGene00011102	R07E3.1	0.787387	0.0154642	0.356761	3286.67	4844.83	5183.89	6817.67	7302.72	8891.84
WBGene00198449	C14A11.11	-3.231	0.0154758	0.356761	41.8303	3.82041	2.01004	0.610629	1.03998	2.79618
WBGene00195148	W02B12.16	-1.97261	0.0154919	0.356761	11.9515	8.73238	16.0803	3.66377	2.07996	3.72823
WBGene00002229	klp-19	-1.49706	0.0154959	0.356761	23574.4	5469.74	6335.64	4318.98	3574.4	4634.19
WBGene00012163	VZK822L.2	1.30931	0.0154976	0.356761	11.9515	51.3027	55.2761	89.7625	88.9181	144.469
WBGene00007325	C05C9.1	1.56439	0.0155592	0.357508	35.8545	95.5104	242.21	316.916	324.473	493.991
WBGene00012955	Y47H9C.12	2.56936	0.0155827	0.357508	0	2.18309	1.00502	11.602	7.27984	9.32058
WBGene00017950	F31E3.2	0.795054	0.0155896	0.357508	131.467	205.211	189.949	327.908	336.953	272.161
WBGene00015236	B0511.11	-1.80615	0.0156201	0.357752	6573.33	1595.84	1759.79	967.236	320.833	1548.15
WBGene00012211	ssp-37	-2.22117	0.0156764	0.35824	65.7333	169.736	65.3263	50.0716	11.9597	2.79618
WBGene00011572	mam-5	1.18695	0.0157269	0.35824	11.9515	32.2006	49.246	72.6649	80.0783	82.9532
WBGene00001938	his-64	-2.29471	0.0157437	0.35824	938.194	71.4963	65.3263	77.5499	63.4386	75.4967
WBGene00000794	crn-1	-1.90559	0.0157604	0.35824	17682.3	2302.07	2473.35	1916.15	1718.56	2355.31
WBGene00009372	evl-18	-0.794558	0.0157921	0.35824	2467.99	1521.62	1598.99	1133.33	1097.18	978.661
WBGene00007383	C06C6.9	-2.079	0.0158113	0.35824	89.6363	14.7359	14.0703	9.77006	5.19989	10.2526
WBGene00007375	C06C3.4	1.23696	0.0158585	0.35824	53.7818	68.7675	121.607	122.126	191.356	278.685
WBGene00022500	lfi-1	-1.26972	0.0158638	0.35824	31707.4	13302.1	11545.7	10174.3	8155.51	5117.93
WBGene00019064	myo-5	-1.52229	0.01587	0.35824	16821.8	5293.46	3775.86	3526.38	3541.12	1939.61
WBGene00022146	rml-5	1.62362	0.015872	0.35824	173.297	687.675	899.493	966.015	1576.09	2916.41
WBGene00010980	R02D5.7	-1.84585	0.0158871	0.35824	6196.86	1004.22	892.458	664.364	609.947	973.069
WBGene00004186	prpf-4	-1.81748	0.0159145	0.35824	59626.1	8767.85	10380.8	5539.02	7349.52	9456.66
WBGene00001506	fut-2	1.15072	0.0159177	0.35824	101.588	177.922	328.641	485.45	450.31	443.66
WBGene00018472	nep-16	1.48527	0.0159279	0.35824	17.9273	50.2112	122.612	172.197	165.876	224.626
WBGene00014117	clec-91	-1.14567	0.0159554	0.35824	537.818	929.452	1198.99	467.131	240.755	503.312
WBGene00021273	Y23H5B.2	-2.09472	0.0159781	0.35824	1876.39	219.947	159.798	158.153	166.396	200.393
WBGene00022104	acsd-1	1.10353	0.0159797	0.35824	101.588	165.915	160.803	192.348	301.074	446.456
WBGene00010113	F55D12.5	-1.29493	0.0160527	0.359412	11306.1	3445.47	3900.48	2775.31	2472.03	2345.99
WBGene00010528	K03D3.2	2.09846	0.0160719	0.359412	11.9515	36.0211	13.0653	76.9393	179.916	18.6412
WBGene00014246	ZK1307.3	-1.83353	0.0161045	0.359695	1446.13	238.503	234.17	194.18	115.438	224.626
WBGene00009651	F43D2.2	-1.52115	0.0161882	0.360582	268.909	192.658	319.596	110.524	25.9994	136.081
WBGene00019432	knl-2	-1.49023	0.0162089	0.360582	16469.2	3987.42	4142.69	2937.74	2578.62	3233.31
WBGene00009652	F43D2.3	-1.79509	0.0162139	0.360582	35.8545	21.8309	9.04518	7.93818	4.6799	4.66029
WBGene00008536	F02H6.3	-1.86628	0.0162244	0.360582	346.594	93.3273	181.909	99.5325	12.9997	55.9235
WBGene00016823	C50E3.12	-1.8987	0.0162967	0.361658	215.127	48.0281	85.4267	36.0271	7.79983	47.535
WBGene00011971	lron-9	1.40983	0.0163255	0.361658	663.309	1516.7	2928.63	3071.46	4763.1	5771.31
WBGene00013450	oac-56	1.15668	0.0163383	0.361658	65.7333	74.771	91.4568	168.534	255.315	99.7303
WBGene00000546	clp-6	-1.43604	0.0163531	0.361658	3752.77	1220.9	932.658	841.447	527.789	807.163
WBGene00015824	C16B8.4	1.04893	0.016435	0.363021	71.7091	156.637	172.863	217.384	332.273	310.375
WBGene00017484	F15E6.3	-1.69993	0.0164866	0.363716	3095.44	2409.04	403.013	851.827	540.788	423.155
WBGene00045268	ttr-42	-2.38884	0.0165407	0.364462	137.442	176.285	108.542	70.833	6.75986	2.79618
WBGene00019082	pup-3	-1.05409	0.016578	0.364838	125.491	74.2252	71.3564	50.6822	31.1993	42.8747
WBGene00000714	col-141	-1.1459	0.0166915	0.366888	639.406	350.387	231.155	207.003	197.596	138.877
WBGene00013820	Y116F11B.2	1.4397	0.0167292	0.367072	17.9273	14.7359	11.0552	54.346	22.8795	35.4182
WBGene00007751	C26G2.2	-1.8309	0.0167407	0.367072	2689.09	2466.35	912.558	986.776	606.307	110.915
WBGene00009005	F21C3.6	-1.77754	0.0168071	0.368079	1183.2	241.232	249.245	190.516	73.8384	219.966
WBGene00007382	C06C6.8	-1.76383	0.0168407	0.368127	836.606	170.827	160.803	108.692	64.4786	166.838
WBGene00017106	E02H9.9	-1.78892	0.016864	0.368127	17.9273	19.1021	24.1205	10.9913	3.11993	3.72823
WBGene00008093	lron-1	1.21104	0.0168706	0.368127	47.8061	67.6759	146.733	172.197	201.236	255.384
WBGene00044164	Y46G5A.39	1.97865	0.0169154	0.368657	5.97576	13.0986	5.0251	28.6996	60.3187	13.0488
WBGene00021026	W04C9.4	-2.12819	0.0169546	0.368982	25618.1	2025.37	3125.61	1790.36	1790.84	3454.21
WBGene00020846	T27A10.6	1.01627	0.0169713	0.368982	4009.73	1936.4	3408.02	4449.65	6667.82	7778.96
WBGene00022586	ZC308.4	-1.35323	0.0170177	0.369378	507.939	537.587	899.493	313.253	97.2379	353.25
WBGene00011023	R05A10.6	1.3236	0.0170599	0.369378	11.9515	37.1126	58.2911	69.6117	99.3179	124.896
WBGene00200080	C32D5.18	-1.95756	0.0170663	0.369378	149.394	28.926	17.0853	16.487	13.5197	16.7771
WBGene00013755	fbxa-115	1.17605	0.0170835	0.369378	41.8303	102.605	158.793	217.384	225.675	273.093
WBGene00004276	rab-14	0.615035	0.0170921	0.369378	812.703	892.34	989.944	1249.35	1432.05	1460.54
WBGene00010761	K10H10.5	-1.76917	0.0171304	0.369761	406.351	105.88	65.3263	75.718	59.2787	29.8259
WBGene00021349	arl-13	-1.94344	0.0171844	0.370483	2916.17	335.105	378.892	312.031	275.594	352.318
WBGene00011515	oac-42	1.52663	0.0172108	0.370608	11.9515	34.3837	78.3915	92.205	107.118	185.48
WBGene00009318	F32B4.8	1.15787	0.0172356	0.3707	89.6363	37.6584	86.4317	128.843	137.797	193.868
WBGene00010742	clc-6	1.04825	0.0173027	0.371283	221.103	558.872	536.681	795.039	1038.42	925.534
WBGene00000246	bcc-1	1.14764	0.0173506	0.371283	89.6363	285.985	227.134	368.82	540.268	461.369
WBGene00013404	fbxb-101	1.81322	0.0173549	0.371283	5.97576	4.36619	3.01506	12.8232	12.9997	16.7771
WBGene00008292	C54C8.4	1.80266	0.0173684	0.371283	5.97576	11.4612	38.1907	43.3547	48.879	119.303
WBGene00000473	cey-2	-1.40111	0.0173856	0.371283	59148	17125.3	21889.3	14296	7256.96	15609.2
WBGene00003219	mes-1	-1.01714	0.0173865	0.371283	95.6121	112.975	157.788	83.0455	51.4789	49.3991
WBGene00013193	Y54E2A.8	-1.83211	0.0174164	0.371296	10248.4	1434.84	1501.5	1128.44	1225.09	1344.96
WBGene00007500	nasp-1	-1.72291	0.0174283	0.371296	21853.3	3671.96	3695.46	2989.03	3033.61	2824.14
WBGene00016022	C23H3.9	1.01235	0.0174782	0.371918	1051.73	731.337	1687.43	1925.31	2280.15	2799.9
WBGene00255426	C04G2.14	1.05665	0.0176226	0.373872	137.442	224.313	156.783	275.394	535.069	282.414
WBGene00007806	clec-230	1.52695	0.01763	0.373872	59.7576	136.989	327.636	718.1	496.589	324.356
WBGene00022707	ZK354.6	-1.86837	0.0176323	0.373872	9226.57	1482.87	1390.95	1042.34	649.986	1618.05
WBGene00206482	B0416.10	-2.2043	0.0176729	0.374058	11.9515	5.45774	17.0853	3.05314	1.55997	2.79618
WBGene00020567	T19D2.1	-1.10204	0.0176827	0.374058	2993.85	1665.16	1337.68	1291.48	703.025	791.318
WBGene00271645	ZK1236.12	-2.23326	0.0177351	0.374727	621.479	48.5738	49.246	39.0803	56.1588	54.9914
WBGene00010351	cbd-1	-1.30752	0.0177775	0.374985	13738.3	14109.9	23601.9	8106.71	2752.3	9930.15
WBGene00017764	F25A2.1	-1.9598	0.0178076	0.374985	65.7333	26.1971	20.1004	10.3807	2.07996	14.9129
WBGene00044204	suds-3	-1.4052	0.0178141	0.374985	3489.84	927.815	957.784	710.162	604.747	707.432
WBGene00013586	Y80D3A.8	-1.89459	0.0178306	0.374985	1852.48	268.521	239.195	212.499	151.837	266.569
WBGene00010808	sepa-1	-4.50216	0.0178684	0.375341	17.9273	1.09155	2.01004	0.610629	0	0
WBGene00018056	F35F10.6	1.48046	0.0179286	0.376165	65.7333	57.852	138.693	116.02	205.396	420.358
WBGene00189995	C06E7.88	1.92212	0.018043	0.378126	0	30.0175	27.1355	76.3286	137.277	30.7579
WBGene00045289	fbxa-169	1.43442	0.0180908	0.378686	5.97576	11.4612	11.0552	18.9295	33.7993	32.622
WBGene00017021	D1022.2	-3.05037	0.0182434	0.381403	11.9515	2.18309	13.0653	1.83189	1.03998	0
WBGene00018184	F38E9.1	-1.64478	0.0182629	0.381403	1123.44	2524.75	504.52	702.834	431.071	194.8
WBGene00003159	mcm-7	-0.727524	0.0183278	0.382208	4434.01	3264.27	4177.87	2575.63	1908.36	2683.4
WBGene00008464	E02H4.6	-1.47168	0.018421	0.382208	143.418	111.884	169.848	86.7093	17.1596	49.3991
WBGene00021144	clec-130	-3.88181	0.0184341	0.382208	0	4.36619	13.0653	0	0.519989	0.932058
WBGene00011277	R53.8	-2.33233	0.0184536	0.382208	5.97576	6.54928	39.1958	2.44252	3.11993	5.59235
WBGene00012522	Y32B12B.2	-1.78508	0.0184728	0.382208	21913.1	3025.77	3651.24	2355.2	2811.58	3124.26
WBGene00009581	F40F9.3	-1.51504	0.0184733	0.382208	7081.27	1761.76	1735.67	1230.42	861.102	1604.07
WBGene00017843	F26G5.1	-1.90041	0.0185136	0.382208	77.6848	100.422	100.502	43.3547	3.11993	28.8938
WBGene00166210	21ur-6349	-2.69737	0.018515	0.382208	77.6848	3.82041	7.03514	5.49566	2.07996	4.66029
WBGene00008710	rif-1.1	-0.862672	0.0185181	0.382208	3944	2249.68	2989.93	1565.65	1386.29	2090.61
WBGene00012937	Y47D3A.31	-1.72956	0.0185411	0.382208	6184.91	1160.86	1133.66	875.642	517.389	1159.48
WBGene00015505	C06A5.8	-1.46763	0.0185516	0.382208	4021.68	1103.55	912.558	684.515	866.301	625.411
WBGene00012165	cutl-6	1.35381	0.0185646	0.382208	29.8788	33.2922	62.3112	72.6649	80.0783	178.955
WBGene00007994	C37E2.2	1.77192	0.0185775	0.382208	0	70.9506	60.3012	126.4	219.955	137.013
WBGene00044188	F28F8.9	-1.22411	0.0186097	0.382434	1703.09	555.052	740.7	383.475	343.713	548.982
WBGene00202108	F23B12.10	-2.82677	0.018762	0.384632	35.8545	5.45774	3.01506	3.05314	1.03998	0.932058
WBGene00007170	B0393.5	1.057	0.0187791	0.384632	860.509	630.368	1301.5	1489.32	1575.05	2749.57
WBGene00011548	T06G6.6	1.23024	0.0187808	0.384632	1416.25	422.429	899.493	1659.08	1891.2	2839.05
WBGene00000616	col-39	-1.76455	0.0188245	0.385088	83212.4	25678.6	17775.8	21797	10997.8	4481.34
WBGene00000062	acr-23	1.18017	0.0188567	0.385311	11.9515	27.2887	29.1456	42.1334	57.7188	71.7685
WBGene00001690	grd-1	1.08634	0.0189279	0.386327	944.17	673.485	1662.3	1930.2	1982.72	3059.02
WBGene00001063	dpy-1	1.25623	0.0189888	0.386872	95.6121	73.1337	223.114	238.145	319.793	389.6
WBGene00015941	C18A3.3	-2.07013	0.0189976	0.386872	46646.8	3658.87	6281.37	3765.14	3112.13	6595.25
WBGene00018926	F56A11.6	-1.75178	0.0190338	0.387171	7607.14	1420.65	1042.21	1061.88	810.663	1112.88
WBGene00003766	nlp-28	-1.79336	0.019084	0.387575	1828.58	2206.02	578.891	879.916	322.393	127.692
WBGene00166236	21ur-8267	-5.55845	0.0190967	0.387575	17.9273	2.18309	0	0	0	0
WBGene00007649	C17G1.2	-1.32259	0.0191492	0.387911	1404.3	735.157	537.686	584.983	229.315	250.724
WBGene00006544	tbx-7	1.5614	0.0191649	0.387911	5.97576	20.7394	49.246	58.0098	68.6385	120.236
WBGene00005535	sri-23	-2.35949	0.0191779	0.387911	0	51.3027	13.0653	4.2744	5.71988	3.72823
WBGene00019901	R05G6.9	1.30236	0.019221	0.388096	83.6606	129.894	322.611	362.103	436.791	548.982
WBGene00022633	ZC581.3	-1.51511	0.0192302	0.388096	4075.47	2803.09	1049.24	1469.17	890.741	410.106
WBGene00010226	F58A4.1	-1.17206	0.0192641	0.388296	47.8061	26.7429	32.1606	15.2657	12.9997	15.845
WBGene00008491	F01D4.9	-2.41343	0.0192832	0.388296	406.351	22.3767	23.1155	26.8677	33.2793	22.3694
WBGene00011993	T24D5.5	-2.38351	0.0193384	0.388772	5.97576	8.1866	16.0803	3.05314	0.519989	2.79618
WBGene00015380	C03B1.10	-9.1443	0.0193501	0.388772	209.151	0	0	0	0	0
WBGene00003184	mei-2	-0.895953	0.0194015	0.389371	1302.71	1680.44	1926.62	1041.12	576.148	1027.13
WBGene00206469	F58D2.5	-1.76629	0.0195151	0.390301	143.418	29.4718	23.1155	18.3189	17.1596	17.7091
WBGene00004334	ref-1	-0.971591	0.0195155	0.390301	89.6363	64.4013	52.261	34.8059	28.5994	37.2823
WBGene00009408	F35C12.3	1.5423	0.01954	0.390301	29.8788	45.2992	90.4518	81.8243	120.637	297.327
WBGene00009684	msd-3	-1.11395	0.0195493	0.390301	83.6606	79.6829	83.4166	55.5672	22.8795	35.4182
WBGene00044222	T16G12.10	-3.08331	0.0195562	0.390301	0	8.1866	23.1155	1.22126	2.59994	0
WBGene00004998	spp-13	1.69958	0.0195985	0.390467	179.273	300.721	1034.17	984.334	1186.61	2772.87
WBGene00001879	his-5	1.24357	0.0196272	0.390467	83.6606	63.8555	84.4217	221.048	242.835	79.225
WBGene00018923	eme-1	-1.78356	0.0196296	0.390467	14270.1	2011.18	2285.41	1461.24	1737.8	2189.41
WBGene00010719	K09E4.1	-1.81845	0.0196562	0.390563	6166.98	1224.72	1279.39	674.134	350.472	1430.71
WBGene00013826	Y116F11B.10	0.933772	0.0196942	0.390697	35.8545	66.5844	45.2259	103.196	95.6779	99.7303
WBGene00009755	F46A9.2	-1.80153	0.0197063	0.390697	3740.82	641.83	483.414	504.38	344.753	542.458
WBGene00020245	T05B11.1	1.09318	0.0197902	0.391928	298.788	504.295	409.043	519.645	1314.01	769.88
WBGene00022519	cdk-14	0.642915	0.0198501	0.392683	388.424	475.915	495.475	774.278	723.824	643.12
WBGene00013544	Y75B8A.7	-1.80282	0.0198799	0.39284	36081.6	5337.12	5021.08	3721.17	5309.09	4275.35
WBGene00197125	T28F12.4	-9.10227	0.0199168	0.393137	203.176	0	0	0	0	0
WBGene00011411	sel-13	-1.92684	0.0199386	0.393137	6716.75	748.255	789.945	743.746	710.305	713.025
WBGene00044658	C01G10.17	1.43661	0.0199925	0.393174	5.97576	13.0986	8.04016	21.372	34.3193	26.0976
WBGene00013810	Y116A8C.37	-1.73049	0.0200317	0.393174	418.303	73.6794	76.3815	50.6822	41.5991	74.5647
WBGene00009035	gfat-2	-1.23935	0.020065	0.393174	4171.08	3976.51	6487.4	2546.32	849.142	2805.5
WBGene00021639	Y47G6A.13	-1.7722	0.0200966	0.393174	7248.59	1215.98	1076.38	843.889	694.185	1250.82
WBGene00020983	W03D2.9	1.14332	0.0201067	0.393174	23.903	37.1126	64.3213	72.0542	108.158	113.711
WBGene00009717	dep-1	1.00776	0.0201485	0.393174	466.109	1052.25	1221.1	1852.65	1880.8	1810.99
WBGene00016486	fbxa-170	-1.4413	0.0201544	0.393174	11.9515	49.6654	59.2962	20.1508	11.4398	16.7771
WBGene00016954	C55C3.4	-1.57703	0.0201586	0.393174	1577.6	417.517	365.827	379.201	145.077	261.908
WBGene00016877	C52D10.3	-2.68971	0.020205	0.393174	124176	1801.05	7629.1	5683.12	4049.67	10974.1
WBGene00009209	F28C6.10	-1.2605	0.020208	0.393174	17.9273	24.014	30.1506	10.3807	10.9198	10.2526
WBGene00007184	ctr-9	-1.54535	0.0202433	0.393174	35006	7067.22	7675.34	4965.64	5924.75	6147.86
WBGene00018683	F52D1.2	0.881522	0.020258	0.393174	137.442	214.489	291.456	381.032	381.672	450.184
WBGene00016054	C24D10.2	-1.91081	0.020268	0.393174	13935.5	1976.79	1742.7	1493.6	935.98	2262.11
WBGene00219563	linc-95	-1.61285	0.0202683	0.393174	35.8545	32.2006	11.0552	5.49566	9.87979	9.32058
WBGene00206464	F59C6.18	1.26702	0.0203087	0.393174	59.7576	23.4683	37.1857	62.8948	73.8384	130.488
WBGene00016323	pmlr-1	-1.74634	0.0203252	0.393174	14837.8	2081.58	2645.21	1543.06	1916.16	2367.43
WBGene00011495	T05F1.11	-2.20163	0.0203416	0.393174	17945.2	2074.49	1020.1	1540.62	2201.63	828.6
WBGene00017317	attf-2	-1.85825	0.0203561	0.393174	68828.8	8046.34	9786.88	7497.91	7002.17	9397.95
WBGene00171931	21ur-11230	-2.87813	0.0203945	0.393174	41.8303	2.72887	6.03012	1.83189	0.519989	3.72823
WBGene00023146	T22F3.t4	-2.60564	0.0204151	0.393174	23.903	3.82041	6.03012	1.22126	2.07996	0.932058
WBGene00001500	ftn-1	1.01446	0.0204242	0.393174	137.442	116.25	173.868	178.914	296.914	389.6
WBGene00013869	mlck-1	-0.808652	0.0204544	0.393174	7033.47	4067.65	4122.59	2847.97	2971.74	2858.62
WBGene00001829	hcp-1	-0.904091	0.0204612	0.393174	14234.3	7113.07	8189.91	5618.4	4468.78	5685.56
WBGene00048052	21ur-1675	-3.42704	0.0204646	0.393174	65.7333	0.545774	3.01506	1.22126	1.03998	3.72823
WBGene00017143	EEED8.15	-1.68475	0.0205311	0.393864	11.9515	12.5528	17.0853	5.49566	4.6799	2.79618
WBGene00020786	T25B2.2	-1.63903	0.0205766	0.393864	2091.51	2034.64	708.539	931.82	464.87	153.79
WBGene00268204	F53E10.8	-3.31315	0.0205785	0.393864	65.7333	3.27464	1.00502	4.2744	1.03998	0.932058
WBGene00045129	Y75B12B.12	-2.40606	0.0205902	0.393864	47.8061	3.27464	11.0552	3.66377	2.59994	3.72823
WBGene00021917	Y55D5A.3	1.07498	0.0206099	0.393864	47.8061	123.345	109.547	153.268	263.634	202.257
WBGene00001711	grl-2	1.34279	0.020634	0.393906	23.903	21.2852	46.2309	49.4609	69.6785	119.303
WBGene00011925	T22C8.4	-1.93199	0.0206921	0.394597	89.6363	10.9155	23.1155	12.2126	6.75986	10.2526
WBGene00003391	mog-3	-1.71317	0.020721	0.394629	28121.9	4365.1	4659.27	3317.55	3904.6	4101.99
WBGene00009890	scl-9	-4.52748	0.0207256	NA	0	2.72887	12.0602	0	0	0.932058
WBGene00021389	Y38A10A.2	1.52333	0.0207679	0.394629	167.321	443.168	1162.81	1841.66	1472.09	1814.72
WBGene00004132	ifet-1	-1.07483	0.0207798	0.394629	38113.4	16562.6	15177.8	12601.6	9791.91	10757.8
WBGene00010596	K06A4.6	-1.85318	0.020794	0.394629	286.836	46.3907	59.2962	38.4696	15.5997	51.2632
WBGene00008681	scrm-4	0.759569	0.0208215	0.394629	221.103	241.778	225.124	335.235	337.993	496.787
WBGene00002181	kal-1	0.726933	0.0208253	0.394629	173.297	213.943	245.225	301.651	376.472	385.872
WBGene00016063	delm-2	1.76407	0.0208738	0.395132	5.97576	43.1161	18.0904	127.621	92.038	31.69
WBGene00004512	rrn-1.1	-1.59446	0.0209353	0.395879	1924.19	644.559	331.657	466.521	294.834	193.868
WBGene00195086	F21C10.13	1.53428	0.0210503	0.397636	17.9273	60.5809	44.2209	177.082	153.397	45.6709
WBGene00011325	T01C3.11	-1.34492	0.0211196	0.397713	507.939	188.838	171.858	153.879	116.997	64.312
WBGene00020919	set-19	0.755251	0.021129	0.397713	436.23	365.668	559.796	667.417	885.021	747.511
WBGene00199001	F54F11.4	-2.90998	0.0211367	0.397713	47.8061	3.27464	4.02008	3.05314	0.519989	2.79618
WBGene00015291	C01B12.8	-1.5193	0.0211748	0.397713	6262.59	1381.35	1532.66	834.73	911.54	1449.35
WBGene00001499	fsn-1	-0.686014	0.0212008	0.397713	2211.03	1488.32	1605.02	1160.81	1028.54	1095.17
WBGene00044641	T01D1.8	1.00836	0.0212398	0.397713	59.7576	98.2392	154.773	194.791	200.716	258.18
WBGene00008630	nhr-175	1.85913	0.0212592	0.397713	5.97576	18.5563	13.0653	62.8948	74.3584	12.1168
WBGene00004075	pod-1	-0.746112	0.0212715	0.397713	15686.4	11729.8	10089.4	8446.83	7691.16	6212.17
WBGene00009653	F43D9.1	0.912118	0.0212864	0.397713	591.6	319.278	501.505	649.099	1061.3	924.602
WBGene00195004	K08D12.8	1.03248	0.0212909	0.397713	95.6121	115.158	220.099	331.572	333.833	233.947
WBGene00015684	C10G8.8	-2.02929	0.0212974	0.397713	74374.3	5738.81	11775.8	4839.85	5748.48	11919.2
WBGene00013853	ZC116.1	-1.22044	0.0213239	0.397743	1404.3	2205.47	642.208	693.675	706.145	425.019
WBGene00015841	skpo-2	1.05585	0.0213553	0.397743	663.309	469.911	1237.18	1456.96	1527.73	1951.73
WBGene00200927	Y116A8C.466	-2.05962	0.0213959	0.397743	137.442	18.0105	17.0853	7.32755	16.1197	14.9129
WBGene00008780	F14B4.2	-0.808642	0.0213986	0.397743	6071.37	4026.17	4640.18	3354.19	2066.96	2985.38
WBGene00021135	W10G11.2	-2.42004	0.0214094	0.397743	352.57	125.528	30.1506	71.4436	18.1996	3.72823
WBGene00016083	C25A8.2	-1.75313	0.0214451	0.397776	3866.31	618.907	623.112	445.759	368.152	697.18
WBGene00006050	ssq-1	-1.79537	0.0214649	0.397776	45302.2	6255.66	9248.19	6658.91	2919.74	7935.55
WBGene00008956	nekl-3	1.03704	0.0215108	0.397776	167.321	346.02	434.169	538.575	605.787	831.396
WBGene00009815	F47B10.4	2.71004	0.0215176	0.397776	0	0.545774	2.01004	7.32755	9.3598	5.59235
WBGene00003037	lin-54	-0.599938	0.0215217	0.397776	1715.04	1350.24	1545.72	1082.65	928.18	1023.4
WBGene00014907	fbxa-117	1.19358	0.0215897	0.398623	11.9515	57.852	48.2409	119.073	95.6779	83.8853
WBGene00009834	lsy-27	-1.82816	0.0216533	0.399107	95.6121	99.3308	145.728	43.3547	4.15991	49.3991
WBGene00016329	osr-1	1.21021	0.0216603	0.399107	693.188	232.5	478.389	703.445	1006.18	1509.93
WBGene00011462	scl-22	-2.33772	0.0217652	0.400631	6603.21	7177.47	1187.93	2299.63	578.748	82.0211
WBGene00017647	F20H11.4	-1.80967	0.0218586	0.401604	20329.5	3017.04	2488.43	2048.66	2595.78	2720.68
WBGene00007736	igdb-2	0.77845	0.0218699	0.401604	543.794	621.09	563.816	791.986	1314.53	864.018
WBGene00019148	H03E18.1	1.31572	0.0219001	0.401604	5838.31	2932.99	7142.68	6058.05	12412.1	21137.2
WBGene00010084	F55B11.2	-1.52207	0.0219073	0.401604	2115.42	4606.87	2415.06	2117.05	584.987	480.942
WBGene00008376	D1054.9	1.12546	0.0219323	0.401653	740.994	738.432	1816.07	2049.88	2062.28	3096.3
WBGene00197241	Y37E11C.3	-4.96149	0.0219817	NA	11.9515	0.545774	2.01004	0	0	0
WBGene00012046	T26E4.4	1.78743	0.0220269	0.402975	0	39.2957	66.3313	73.2755	140.397	181.751
WBGene00003448	msp-55	-1.75593	0.0221071	0.403147	7254.57	1388.99	1527.63	1483.83	402.471	1121.27
WBGene00006535	tba-9	-1.51276	0.0221119	0.403147	1278.81	347.658	226.129	214.331	228.275	200.393
WBGene00019133	F59H6.2	2.33604	0.0221907	0.403147	5.97576	1.63732	1.00502	10.3807	8.83981	8.38853
WBGene00018510	F46F11.7	0.736678	0.0221953	0.403147	400.376	525.034	588.942	695.506	874.101	975.865
WBGene00016358	C33F10.12	-1.65609	0.0221954	0.403147	7726.65	1380.26	1289.44	1235.91	907.381	1150.16
WBGene00021788	Y51H7C.10	0.992633	0.0222061	0.403147	23.903	21.2852	25.1255	41.5228	46.799	50.3312
WBGene00000636	col-60	-2.16031	0.0222199	0.403147	156595	8595.39	17756.7	18918.5	13596.7	8408.1
WBGene00007643	marc-3	-1.03688	0.0222806	0.403147	842.582	1071.9	1404.01	604.523	298.994	718.617
WBGene00000866	cyb-2.1	-0.825281	0.0223167	0.403147	914.291	1236.18	1473.36	799.313	506.989	746.579
WBGene00044151	W04G3.12	1.5842	0.0223218	0.403147	0	7.09506	17.0853	31.7527	27.0394	29.8259
WBGene00018538	F47B7.7	-1.48798	0.0223503	0.403147	2928.12	2053.2	543.716	804.198	793.503	368.163
WBGene00173380	21ur-10357	-4.25374	0.0223725	0.403147	29.8788	0.545774	1.00502	0	0.519989	0.932058
WBGene00001479	fmo-4	1.00423	0.0224204	0.403147	1619.43	2301.53	3796.96	4826.41	4114.67	6566.35
WBGene00017666	F21E9.2	1.29622	0.0224365	0.403147	11.9515	30.0175	66.3313	87.9306	109.198	91.3417
WBGene00001424	fis-1	-0.946108	0.0224469	0.403147	794.776	470.457	364.822	329.129	236.075	271.229
WBGene00020678	kin-36	-1.93927	0.0224725	0.403147	15608.7	2416.14	1170.85	1533.29	1845.44	1622.71
WBGene00004798	sip-1	-1.69896	0.0225126	0.403147	56429.1	17912.3	10223.1	14608.1	7809.19	3624.78
WBGene00009048	cth-1	1.3478	0.0225295	0.403147	376.473	1307.13	659.293	2647.69	2323.83	1019.67
WBGene00009849	F48F7.3	1.62325	0.0225435	0.403147	0	10.3697	16.0803	19.5401	38.4792	41.9426
WBGene00021059	atat-2	0.759322	0.0225626	0.403147	113.539	158.82	172.863	236.313	297.954	238.607
WBGene00003089	ltd-1	0.905725	0.0225754	0.403147	591.6	693.678	1241.2	1630.38	1697.76	1426.98
WBGene00009183	F27C8.2	0.860194	0.0225767	0.403147	71.7091	85.6864	131.658	194.18	164.316	181.751
WBGene00195168	T13C5.9	1.6746	0.0226108	0.403147	11.9515	23.4683	70.3514	77.5499	73.3184	206.917
WBGene00021340	Y34F4.5	0.804174	0.0226432	0.403147	274.885	492.833	436.179	653.984	824.182	653.373
WBGene00011484	T05E11.8	-1.45707	0.0226523	0.403147	549.77	116.25	159.798	81.8243	92.558	120.236
WBGene00020882	T28A11.20	1.82759	0.0226607	0.403147	5.97576	10.3697	4.02008	32.974	32.7593	10.2526
WBGene00009464	F36D1.5	-2.52792	0.022671	0.403147	17.9273	4.91196	5.0251	1.83189	1.03998	0.932058
WBGene00305157	#N/A	-2.65948	0.022684	0.403147	191.224	9.82392	9.04518	14.6551	14.0397	2.79618
WBGene00011238	ugt-59	1.50443	0.0227052	0.403147	0	37.6584	25.1255	53.7354	69.6785	84.8173
WBGene00021878	Y54G2A.13	-1.69281	0.0227081	0.403147	6065.39	994.945	1003.01	796.26	655.706	1037.38
WBGene00021120	W09G12.6	-4.64902	0.0227327	NA	5.97576	1.63732	3.01506	0	0	0
WBGene00009427	fbxa-181	-2.80929	0.022748	0.403216	17.9273	5.45774	8.04016	3.05314	0	0.932058
WBGene00019168	H06I04.3	-1.92212	0.0227777	0.403216	138512	13445.7	19732.6	11129.3	12581.1	21589.3
WBGene00012352	dkf-1	0.638639	0.0227843	0.403216	543.794	399.506	495.475	686.958	765.424	768.948
WBGene00020588	T19H12.2	-1.35603	0.0228016	0.403216	23771.6	6143.77	6896.45	5416.89	3860.92	5095.56
WBGene00000070	acy-3	0.82291	0.0228949	0.403476	394.4	668.027	780.9	1031.35	1097.7	1164.14
WBGene00011988	har-2	-1.43526	0.0229086	0.403476	4756.7	1173.41	1091.45	969.679	794.023	825.804
WBGene00007820	clec-199	-1.94721	0.0229184	0.403476	2695.07	348.204	247.235	249.137	372.832	227.422
WBGene00077699	C45B11.8	-1.46057	0.0229273	0.403476	752.945	197.57	213.064	153.879	81.6382	181.751
WBGene00047260	21ur-346	-3.54545	0.0229543	0.403476	35.8545	1.09155	3.01506	0.610629	2.07996	0
WBGene00019074	cpd-1	0.651575	0.0229611	0.403476	1362.47	1367.16	1313.56	1668.85	2387.79	2293.8
WBGene00002267	lec-4	0.897631	0.0229985	0.403476	1392.35	2540.58	2960.79	3825.59	4046.55	5004.22
WBGene00012230	cacn-1	-1.86778	0.0230101	0.403476	29239.4	3146.38	3773.85	3007.35	3204.17	3691.88
WBGene00219460	K09H9.9	-1.39684	0.0230424	0.403476	531.842	160.457	137.688	125.179	71.7585	111.847
WBGene00012637	ttbk-8.1	-0.824092	0.0231166	0.403476	4033.64	3263.18	2322.6	1899.67	1406.57	2120.43
WBGene00009147	F26C11.3	-2.45704	0.0231172	0.403476	5.97576	6.54928	9.04518	1.83189	0.519989	1.86412
WBGene00017216	F07F6.2	-1.90945	0.0231523	0.403476	1470.04	167.007	171.858	123.347	154.957	199.461
WBGene00013852	hhat-1	1.51942	0.0231686	0.403476	274.885	467.182	1437.18	1495.43	1623.93	3154.09
WBGene00003614	nhr-15	0.876019	0.0231812	0.403476	77.6848	147.359	152.763	247.305	271.954	200.393
WBGene00012138	T28F4.3	-1.79545	0.0232197	0.403476	6477.72	954.558	956.779	698.56	549.108	1165.07
WBGene00020106	R151.1	0.699819	0.0232364	0.403476	233.054	270.158	342.712	418.281	466.95	506.108
WBGene00009084	F23B12.7	-1.75698	0.023245	0.403476	58520.6	7939.37	8638.14	6512.36	7437.4	8264.56
WBGene00003164	mdt-6	-1.49982	0.023289	0.403476	8330.2	1648.78	2324.61	1074.1	1299.45	1971.3
WBGene00011689	T10C6.7	-1.28649	0.0233145	0.403476	137.442	140.81	265.325	101.975	32.7593	90.4097
WBGene00019028	srb-13	-1.45391	0.0233221	0.403476	3740.82	1134.12	1286.43	1034.41	331.753	877.999
WBGene00202250	R13A1.17	-3.14701	0.0233238	0.403476	11.9515	3.82041	4.02008	0.610629	1.03998	0
WBGene00001686	gpd-4	-1.00752	0.0233801	0.403476	2826.53	1219.8	1296.48	989.83	771.663	885.456
WBGene00009722	F45D3.2	1.23089	0.0233847	0.403476	155.37	434.981	636.177	768.782	960.419	1182.78
WBGene00021877	Y54G2A.12	-1.18479	0.0233977	0.403476	1792.73	585.615	634.167	414.006	443.55	458.573
WBGene00013696	Y106G6A.4	-1.50115	0.0234028	0.403476	5659.04	1460.49	1463.31	1193.17	537.148	1296.49
WBGene00009269	F30A10.12	-1.94789	0.0234343	0.403476	6955.78	892.885	998.99	740.693	319.273	1230.32
WBGene00202478	ZK930.13	-2.33471	0.0234388	0.403476	41.8303	3.82041	12.0602	1.83189	2.59994	5.59235
WBGene00018892	cir-1	-1.84993	0.0234587	0.403476	42105.2	4690.92	6082.38	3572.79	4688.74	6403.24
WBGene00022581	ZC262.4	0.832197	0.0234663	0.403476	71.7091	92.7815	67.3363	150.825	153.917	113.711
WBGene00195592	T02E1.10	-6.51987	0.0235241	0.404085	35.8545	0	0	0	0	0
WBGene00043981	aaim-1	0.936208	0.0235561	0.404249	113.539	136.989	140.703	295.544	305.753	154.722
WBGene00044662	F26G1.9	1.28351	0.0236011	0.404506	41.8303	66.0386	157.788	280.889	232.435	154.722
WBGene00010027	F54B11.4	2.42948	0.023616	0.404506	0	5.45774	1.00502	6.71692	18.1996	23.3015
WBGene00003062	lpd-6	-1.76526	0.0236644	0.404949	39021.7	4922.33	6373.84	4464.92	4015.35	6317.49
WBGene00012888	sas-6	-1.54616	0.0237729	0.406419	14270.1	2904.61	2671.34	2225.13	2305.11	2259.31
WBGene00001224	ehs-1	-1.56137	0.0238383	0.407152	12698.5	2212.02	2721.59	1827.61	1878.72	2262.11
WBGene00013771	Y113G7C.1	-1.90903	0.0238912	0.407404	42714.7	5004.74	4169.83	4811.76	4800.02	4200.79
WBGene00009166	F26F2.1	-1.50911	0.0239151	0.407404	155.37	31.1091	46.2309	22.5933	26.5194	27.0297
WBGene00008401	D2005.6	0.811362	0.023921	0.407404	125.491	201.936	248.24	355.386	360.352	321.56
WBGene00015032	B0207.9	-1.79319	0.0239755	0.407556	2611.41	386.408	374.872	293.713	216.835	458.573
WBGene00018483	F45F2.11	-0.688891	0.0239823	0.407556	3095.44	2014.45	2322.6	1581.53	1386.29	1631.1
WBGene00013647	Y105C5B.5	-1.63599	0.0239978	0.407556	8043.37	4187.72	1253.26	2314.89	1357.17	662.694
WBGene00017931	F29G9.2	-1.06436	0.0240664	0.408335	5384.16	2030.82	2395.97	1741.51	1592.73	1346.82
WBGene00015912	fbxc-50	-1.42508	0.0242307	0.4104	968.073	341.654	604.017	202.118	98.7979	409.174
WBGene00004086	pph-4.2	-0.982388	0.0242337	0.4104	1936.15	979.663	1218.08	683.904	477.87	923.67
WBGene00013165	Y53F4B.19	-1.20526	0.0242882	0.410413	3292.64	1223.62	1172.86	839.615	573.548	1046.7
WBGene00195309	F59B8.5	-1.37445	0.0243062	0.410413	101.588	38.2041	49.246	19.5401	13.5197	36.3503
WBGene00007445	C08F8.3	-1.20974	0.02437	0.410413	4093.39	1391.18	1301.5	1126	918.3	880.795
WBGene00012878	Y45F10C.2	-2.10302	0.0244302	0.410413	17.9273	92.7815	29.1456	24.4252	6.23987	2.79618
WBGene00020365	T08G2.2	1.2425	0.0244386	0.410413	239.03	123.345	303.516	302.872	434.191	833.26
WBGene00007610	C15H7.3	-1.68566	0.0244456	0.410413	8216.66	1331.14	1339.69	1138.21	834.062	1407.41
WBGene00010784	twk-48	0.811944	0.0244471	0.410413	59.7576	99.3308	107.537	148.993	161.717	179.887
WBGene00004167	pqn-87	-1.78773	0.0244472	0.410413	108705	13750.8	14457.2	13004	12946.7	13698.5
WBGene00013928	clec-94	-5.04469	0.0244675	NA	0	3.82041	7.03514	0	0	0
WBGene00000735	col-162	-1.98846	0.0244804	0.410413	65070	3793.67	11517.5	9180.81	5693.36	5378.91
WBGene00003058	lov-1	-2.20357	0.024502	0.410413	71.7091	8.73238	7.03514	5.49566	6.23987	4.66029
WBGene00001637	gly-12	1.0911	0.0245026	0.410413	149.394	301.813	474.369	584.983	596.947	820.211
WBGene00020392	knl-3	-1.79145	0.024508	0.410413	12758.2	1674.43	1627.13	1502.76	1459.09	1673.04
WBGene00015944	C18A3.7	-1.84951	0.0245802	0.411133	3286.67	457.904	529.645	377.369	188.236	617.023
WBGene00021857	iffb-1	-1.92906	0.0245967	0.411133	109978	9922.71	15882.3	8162.89	9892.79	17597.3
WBGene00021295	Y25C1A.8	-1.78995	0.0248091	0.414093	14772.1	1802.14	2330.64	1288.43	1738.84	2435.47
WBGene00018133	F37A4.3	1.61658	0.0248198	0.414093	29.8788	59.4893	197.989	201.508	222.035	481.874
WBGene00016163	C27D9.1	-0.955401	0.0248732	0.414258	974.048	917.991	1235.17	569.106	310.433	735.394
WBGene00012968	Y48A6B.7	-1.12239	0.0249247	0.414258	3352.4	1842.53	993.965	964.183	1034.26	836.056
WBGene00010366	H05L14.1	-1.29773	0.0249337	0.414258	7822.27	2574.41	2534.66	1816.01	1113.82	2323.62
WBGene00018965	F56D2.3	0.996437	0.0249444	0.414258	991.976	430.615	854.267	1151.65	1452.33	1915.38
WBGene00016429	C35A11.2	0.815609	0.0249447	0.414258	490.012	402.781	300.501	576.434	880.861	622.615
WBGene00013392	Y62H9A.4	-1.92217	0.0250046	0.414865	519.891	1089.36	669.343	486.061	72.7984	42.8747
WBGene00010354	cyp-31A2	-0.866393	0.0250285	0.414865	968.073	1166.32	1281.4	759.622	391.552	727.006
WBGene00008849	try-10	-0.99097	0.025056	0.414865	107.564	146.813	104.522	86.7093	51.4789	43.8067
WBGene00017541	F17E9.4	-1.66309	0.0250846	0.414865	2133.35	4141.88	1666.32	1789.14	444.07	274.957
WBGene00019449	K06H6.1	3.54026	0.0250966	0.414865	0	0	1.00502	5.49566	11.9597	1.86412
WBGene00138711	R07B1.13	1.62961	0.0251743	0.414935	83.6606	161.003	606.027	768.171	606.827	1283.44
WBGene00194861	H04D03.6	-1.04932	0.0252081	0.414935	167.321	81.866	66.3313	47.0184	49.3989	47.535
WBGene00235353	Y67D8C.23	0.963802	0.0252614	0.414935	59.7576	70.4048	43.2158	138.613	115.958	82.9532
WBGene00017481	F15B10.3	0.816624	0.0252669	0.414935	65.7333	72.5879	56.2811	121.515	94.638	127.692
WBGene00021158	Y4C6B.4	1.36047	0.0252792	0.414935	89.6363	372.763	333.667	869.536	830.942	374.687
WBGene00007071	AC3.5	0.890188	0.0253987	0.414935	3549.6	5023.85	6211.02	6160.64	10366.5	10897.6
WBGene00013116	Y51H4A.22	0.707454	0.0254006	0.414935	143.418	158.82	129.648	202.118	267.794	236.743
WBGene00001631	gly-6	0.722638	0.0254328	0.414935	1296.74	2095.77	1733.66	2586.01	2640.5	3261.27
WBGene00011762	T13H10.2	1.42877	0.0254373	0.414935	17.9273	40.3872	96.4819	97.09	126.357	216.238
WBGene00006057	sss-2	-1.05938	0.0254523	0.414935	221.103	127.711	92.4618	86.7093	50.9589	67.1082
WBGene00018743	F53B3.5	1.3208	0.0254523	0.414935	53.7818	252.693	301.506	437.821	590.707	524.749
WBGene00170753	21ur-14773	-4.42305	0.0254622	0.414935	17.9273	1.09155	1.00502	0.610629	0	0
WBGene00020281	T06A4.1	1.00149	0.0254825	0.414935	358.545	176.285	430.148	541.017	599.027	781.997
WBGene00007341	C05D12.4	-4.42369	0.0255151	0.414935	17.9273	1.09155	1.00502	0	0.519989	0
WBGene00022419	Y102A11A.9	-1.06556	0.0255409	0.414935	388.424	136.989	191.959	106.249	107.118	120.236
WBGene00017381	ddr-2	0.670475	0.0255609	0.414935	280.861	280.528	388.943	484.839	528.309	509.836
WBGene00009548	F38H4.4	-1.16629	0.0255777	0.414935	4027.66	1525.44	1499.49	1110.12	736.304	1288.1
WBGene00009897	skpo-1	-1.34983	0.0255868	0.414935	1201.13	2108.32	1856.27	1222.48	259.474	547.118
WBGene00004339	rfc-3	-0.808518	0.0256055	0.414935	3698.99	2016.63	2156.77	1589.47	1453.37	1439.1
WBGene00003229	mex-3	-0.758812	0.0256062	0.414935	3848.39	4622.16	5875.35	3218.01	2160.03	3107.48
WBGene00020081	sdz-29	-1.79516	0.0256622	0.414935	233.054	42.0246	55.2761	54.9566	15.0797	21.4373
WBGene00012225	W03G11.3	0.558867	0.0256912	0.414935	711.115	678.396	611.052	1039.29	910.5	987.982
WBGene00001507	fut-4	-1.66186	0.025721	0.414935	484.036	146.267	104.522	138.002	53.5589	36.3503
WBGene00197433	F26H11.9	-2.91453	0.0257333	0.414935	71.7091	3.82041	2.01004	3.66377	1.03998	4.66029
WBGene00014238	ZK1225.4	-1.33347	0.0257334	0.414935	4583.41	1493.78	1207.03	1055.17	650.506	1178.12
WBGene00006586	tni-4	-1.49007	0.0257357	0.414935	21829.4	5612.19	3806.01	3820.71	4057.99	3238.9
WBGene00016247	C30B5.6	1.25045	0.0257527	0.414935	932.218	466.091	1222.1	1187.67	1661.36	3380.58
WBGene00014184	ZK1025.4	1.4267	0.0257587	0.414935	59.7576	51.8485	152.763	137.392	177.836	407.31
WBGene00004110	pqn-20	-0.828124	0.0257723	0.414935	6507.6	3279.55	4433.14	2558.54	2425.23	3015.21
WBGene00012880	Y45F10C.4	-1.54081	0.0257923	0.414935	3561.55	2997.39	1646.22	1852.04	681.705	284.278
WBGene00005644	srp-3	0.946363	0.0258238	0.414975	77.6848	165.915	124.622	272.951	281.314	178.955
WBGene00015581	sap-140	-1.66914	0.0258494	0.414975	40037.6	5969.12	6512.53	4789.77	6056.83	5662.25
WBGene00020661	smz-2	-1.08163	0.0258639	0.414975	5288.54	2400.86	2244.21	1841.66	1051.42	1792.35
WBGene00008290	C54C8.2	1.19156	0.0259227	0.41534	17.9273	38.2041	80.4016	104.418	109.718	120.236
WBGene00013726	Y106G6H.16	-0.673914	0.0259328	0.41534	388.424	319.278	353.767	201.508	196.556	263.773
WBGene00001609	glp-1	-0.692753	0.0259793	0.415443	6525.53	4450.24	4573.84	3608.21	3181.81	2817.61
WBGene00044489	pudl-1	-1.24773	0.0259854	0.415443	292.812	311.091	85.4267	86.0987	116.997	84.8173
WBGene00018054	F35F10.4	1.01792	0.0261056	0.416995	53.7818	70.9506	80.4016	97.7006	122.717	206.917
WBGene00010920	M117.4	-1.64406	0.0261289	0.416997	5425.99	940.914	951.754	762.676	537.668	1036.45
WBGene00009964	fip-6	1.49415	0.0261997	0.417197	340.618	140.264	698.489	918.997	619.307	1787.69
WBGene00013163	Y53F4B.17	-1.70003	0.0262004	0.417197	23.903	12.007	13.0653	2.44252	4.15991	7.45647
WBGene00012271	W05B2.2	1.223	0.0262257	0.417197	29.8788	26.7429	73.3664	84.2668	95.158	134.216
WBGene00015645	lips-7	1.02516	0.0262342	0.417197	454.157	384.77	983.914	1354.38	1263.57	1105.42
WBGene00009326	F32D8.1	1.00397	0.0262751	0.417479	29.8788	40.933	70.3514	116.02	87.8781	94.1379
WBGene00013076	Y51A2D.8	-1.17579	0.0263581	0.41843	53.7818	32.7464	62.3112	16.487	18.1996	30.7579
WBGene00002228	klp-18	-1.22444	0.026413	0.418931	11628.8	3437.83	3726.61	2680.05	2528.19	2826
WBGene00000687	col-113	-2.09273	0.0264742	0.419533	31169.5	1697.9	3409.03	3947.11	2472.03	2082.22
WBGene00019751	M03D4.4	0.892222	0.0266234	0.421526	143.418	230.862	142.713	250.358	413.391	309.443
WBGene00000012	abf-1	-2.83034	0.0266686	0.42187	17.9273	10.9155	1.00502	0.610629	2.07996	0.932058
WBGene00006952	wrt-6	1.2134	0.0267403	0.422178	1481.99	875.966	3064.31	3500.74	3333.13	5747.07
WBGene00010585	K05C4.9	1.22717	0.0267572	0.422178	11.9515	53.4858	44.2209	89.7625	125.837	66.1761
WBGene00011083	glo-1	0.912622	0.0267809	0.422178	83.6606	105.334	121.607	153.268	167.436	276.821
WBGene00013208	Y54G9A.5	-0.559696	0.0268203	0.422178	1009.9	850.315	958.789	616.735	603.707	686.927
WBGene00003373	mlh-1	-0.814279	0.0268267	0.422178	2318.59	1360.61	1333.66	1103.41	910.5	824.872
WBGene00010159	wbp-4	-1.57523	0.0268288	0.422178	13523.1	2213.66	2671.34	1770.82	2096.08	2304.98
WBGene00003514	myo-2	-1.31619	0.0268696	0.422451	49568.9	15803.4	11526.6	11341.2	10432.5	9100.62
WBGene00009438	F35G2.5	1.67792	0.0269258	0.422966	23.903	52.3943	156.783	153.879	150.797	464.165
WBGene00010047	F54D1.6	0.6435	0.0269496	0.42297	2928.12	3954.67	4067.31	5902.34	6228.43	4999.56
WBGene00020805	T25F10.1	-1.57972	0.0269934	0.423288	675.26	120.07	154.773	92.205	74.3584	146.333
WBGene00007601	C15C6.2	-1.03009	0.0270452	0.423655	10338.1	5601.27	4644.2	3928.79	2171.47	3971.5
WBGene00044015	K06A4.8	-1.72816	0.0270638	0.423655	1045.76	186.109	239.195	158.764	56.1588	225.558
WBGene00009749	F46A8.6	-1.645	0.0271282	0.423784	1547.72	272.341	228.139	196.623	207.996	245.131
WBGene00016885	fbxb-97	-1.92345	0.0271339	0.423784	17.9273	9.27815	17.0853	4.88503	1.03998	5.59235
WBGene00007225	C01G6.3	-1.25023	0.0271427	0.423784	221.103	230.316	334.672	151.436	41.0791	139.809
WBGene00002094	ins-11	1.45151	0.0271902	0.423898	65.7333	56.7604	47.2359	227.154	188.236	41.9426
WBGene00009227	F28G4.2	1.18729	0.0271971	0.423898	29.8788	22.9225	25.1255	37.2484	47.839	87.6135
WBGene00019759	M03F4.6	1.1272	0.0273289	0.425558	203.176	249.418	597.987	606.965	783.103	926.466
WBGene00019124	F59E12.9	-1.51776	0.027356	0.425558	42439.8	7769.63	8907.49	5750.9	7423.36	7464.86
WBGene00000460	ceh-39	-0.745715	0.0273745	0.425558	161.345	227.588	247.235	111.134	129.997	146.333
WBGene00013858	ssp-34	-1.45913	0.0274909	0.426373	5886.12	1761.21	1637.18	1318.96	509.589	1543.49
WBGene00006405	itsn-1	-1.41603	0.0275079	0.426373	20461	4172.44	5621.08	3133.75	3560.36	4636.99
WBGene00007850	C31G12.1	-2.5565	0.0275443	0.426373	0	10.3697	27.1355	3.05314	0.519989	3.72823
WBGene00015885	fbxa-65	1.30496	0.027569	0.426373	47.8061	180.105	231.155	261.349	374.912	529.409
WBGene00016700	C46A5.4	-2.25822	0.0275753	0.426373	29633.8	914.171	2710.54	2469.38	1584.41	2895.91
WBGene00194985	Y25C1A.14	-2.16679	0.0276002	0.426373	137.442	216.126	32.1606	59.8416	22.8795	2.79618
WBGene00005012	F26F4.2	-1.60254	0.0276087	0.426373	6292.47	1159.22	1043.21	1042.34	693.665	1056.02
WBGene00015680	egal-1	0.900717	0.0276165	0.426373	752.945	1283.11	1769.84	2154.3	2285.87	2696.45
WBGene00015246	scl-23	-1.66998	0.0277045	0.426842	1995.9	347.658	333.667	278.447	171.596	386.804
WBGene00009324	F32B6.10	-1.28283	0.0277134	0.426842	1464.06	555.597	548.741	384.696	178.876	486.534
WBGene00018433	ceh-82	-3.21971	0.0277179	0.426842	5.97576	2.18309	11.0552	1.22126	0	0.932058
WBGene00011468	T05C12.4	0.900936	0.0277896	0.42758	179.273	94.4188	191.959	271.119	261.034	324.356
WBGene00008589	nlp-57	0.981103	0.0278219	0.427711	23.903	60.5809	51.256	83.6562	115.958	90.4097
WBGene00200067	Y54E5B.7	-4.88651	0.0278643	0.427927	23.903	1.09155	0	0	0	0.932058
WBGene00020989	W03D8.8	0.902362	0.0278909	0.427927	179.273	419.7	354.772	523.92	682.745	608.634
WBGene00009129	F25H5.7	-1.52891	0.0279072	0.427927	5210.86	1068.62	937.683	775.499	732.664	987.05
WBGene00000878	cyn-2	-1.69665	0.0279716	0.428371	18572.7	2908.43	2724.61	2505.41	1740.92	3216.53
WBGene00303369	Y49F6B.20	-5.07325	0.0279834	NA	0	2.18309	9.04518	0	0	0
WBGene00011098	nhr-207	1.1506	0.0279871	0.428371	5.97576	26.1971	34.1707	58.6204	59.7987	50.3312
WBGene00197406	K02A4.5	-4.11315	0.0280215	0.428371	11.9515	1.09155	3.01506	0.610629	0	0
WBGene00019198	strm-1	1.11599	0.0280729	0.428371	215.127	242.323	226.129	265.013	388.952	832.328
WBGene00019715	M01G5.1	-1.62251	0.028077	0.428371	13331.9	2082.67	2196.97	1884.4	1814.76	2015.11
WBGene00077592	T25B2.3	1.86612	0.0280848	0.428371	5.97576	1.63732	6.03012	12.2126	13.5197	16.7771
WBGene00007944	C34F6.10	0.67395	0.028107	0.428371	1183.2	1862.73	1652.25	2625.7	2598.9	2300.32
WBGene00044728	Y53F4B.45	-1.63322	0.0282063	0.428371	1655.28	5947.29	1224.11	801.756	1641.6	403.581
WBGene00018776	ddx-46	-1.74373	0.0282215	0.428371	46670.7	6217.45	5924.59	5387.58	6157.19	6011.78
WBGene00012301	W06D11.3	-1.82087	0.0282553	0.428371	155.37	82.4118	121.607	50.0716	3.63992	47.535
WBGene00235121	LLC1.121	-3.1137	0.0282721	0.428371	5.97576	17.4648	2.01004	2.44252	0.519989	0
WBGene00022508	ZC53.1	-1.1974	0.0282807	0.428371	59.7576	25.6514	33.1657	17.7082	11.9597	17.7091
WBGene00002118	ins-35	1.23755	0.0282828	0.428371	47.8061	104.243	49.246	130.675	255.315	102.526
WBGene00006588	tnt-3	-1.77268	0.0282886	0.428371	56315.5	5654.76	9185.88	5807.08	6496.22	8517.15
WBGene00010662	K08E3.2	-2.49793	0.0283028	0.428371	95.6121	4.91196	10.0502	3.05314	3.11993	12.1168
WBGene00020483	T13C5.2	1.1667	0.0283169	0.428371	23.903	25.1056	52.261	96.4794	86.8381	52.1953
WBGene00007425	cht-5	1.00781	0.0284428	0.429731	71.7091	92.7815	188.944	220.437	242.835	267.501
WBGene00012958	Y47H10A.2	-2.85147	0.0284657	0.429731	5.97576	7.09506	6.03012	1.83189	0	0.932058
WBGene00002050	ifa-1	-0.947381	0.0284784	0.429731	10983.4	5395.52	5047.21	4441.72	3152.17	3506.4
WBGene00001078	dpy-19	1.21842	0.0285469	0.430403	59.7576	193.204	257.285	282.721	449.27	486.534
WBGene00002221	klp-10	-1.22302	0.028711	0.432181	4278.64	1328.96	1251.25	920.218	947.94	1061.61
WBGene00013540	cest-12	-1.10767	0.0287129	0.432181	1045.76	1053.34	590.952	661.922	345.273	238.607
WBGene00016603	met-1	-1.39118	0.0287497	0.432375	19917.2	4142.42	5252.23	3299.84	4022.63	3845.67
WBGene00013691	Y105E8B.6	-1.58567	0.0287785	0.432433	2790.68	483.01	486.43	341.342	417.551	488.399
WBGene00008941	srz-33	-1.90318	0.0288016	0.432433	119.515	14.1901	25.1255	10.3807	7.79983	21.4373
WBGene00021137	W10G11.4	-2.325	0.028847	0.43264	191.224	91.1442	11.0552	31.7527	23.3995	1.86412
WBGene00020149	T01D1.4	0.978774	0.0289056	0.43264	1159.3	1063.17	2216.07	2662.95	2214.11	3883.89
WBGene00219912	F22H10.10	-1.32872	0.0289122	0.43264	262.933	102.605	65.3263	72.6649	54.0788	38.2144
WBGene00000868	cyb-3	-0.858658	0.0289224	0.43264	4475.84	4095.48	6145.7	2967.66	1751.84	3399.22
WBGene00018576	F47G3.1	0.763853	0.0289356	0.43264	215.127	354.753	259.295	490.335	542.868	395.193
WBGene00017162	ddx-23	-1.67468	0.0290451	0.433917	46192.6	6592.4	6943.68	5166.53	6510.78	7026.79
WBGene00015479	wht-1	0.9378	0.0290845	0.434145	125.491	167.552	294.471	428.051	402.471	315.968
WBGene00011900	T21C12.4	-1.54285	0.0291508	0.434564	687.212	157.183	119.597	117.241	75.9184	132.352
WBGene00008647	F10C2.7	1.91943	0.0291608	0.434564	5.97576	85.6864	61.3062	159.374	390.512	55.9235
WBGene00019285	cbn-1	1.10502	0.0292119	0.434829	675.26	297.447	616.077	721.763	979.659	1699.14
WBGene00005000	spp-15	0.855464	0.0292276	0.434829	950.145	1190.88	831.151	1847.15	2363.35	1170.67
WBGene00198454	F28C1.13	-4.18552	0.029251	0.434829	23.903	0.545774	2.01004	0	1.03998	0
WBGene00009662	F43G6.10	-1.44583	0.0295383	0.438216	95.6121	100.422	127.638	46.4078	10.3998	63.38
WBGene00021162	Y5H2A.1	1.78582	0.0295478	0.438216	0	9.27815	5.0251	29.9208	21.8395	12.1168
WBGene00017025	D1037.1	-1.56294	0.0295519	0.438216	16953.2	2984.29	3015.06	2074.92	2838.62	2849.3
WBGene00009026	F21G4.5	1.09319	0.0296042	0.43863	83.6606	154.454	196.984	189.295	311.473	450.184
WBGene00001721	grl-12	1.1983	0.0296392	0.438788	29.8788	15.2817	30.1506	47.0184	40.5591	77.3608
WBGene00013367	Y60A3A.23	1.41424	0.0296782	0.439003	11.9515	20.7394	56.2811	78.1605	54.0788	122.1
WBGene00010703	K09A9.6	-1.71069	0.0298358	0.440973	25480.6	3201.51	3957.77	2702.64	2980.06	4284.67
WBGene00016680	C45G9.9	-1.36546	0.0298611	0.440984	2479.94	762.991	625.122	638.107	299.514	557.371
WBGene00003408	mrp-2	0.680678	0.0299029	0.441239	400.376	355.844	507.535	670.471	587.587	771.744
WBGene00013835	mlt-4	1.42641	0.0300404	0.441968	35.8545	101.514	190.954	176.472	246.475	485.602
WBGene00012431	Y11D7A.7	-1.1691	0.0300482	0.441968	1601.5	691.495	465.324	503.158	397.271	317.832
WBGene00010266	dct-18	-1.58576	0.0300652	0.441968	56291.6	9835.93	14049.2	7012.46	5353.29	14340.7
WBGene00194895	ZK105.11	1.44992	0.0300863	0.441968	11.9515	8.73238	4.02008	17.0976	19.7596	23.3015
WBGene00007489	C09G5.7	-1.76711	0.0301052	0.441968	3292.64	426.795	388.943	395.077	332.273	475.35
WBGene00003231	mex-6	-0.938139	0.0301109	0.441968	2001.88	3061.24	3763.8	1784.26	958.859	1870.64
WBGene00000637	col-61	-1.71013	0.0301241	0.441968	1535.77	197.57	258.29	280.889	158.077	164.974
WBGene00006675	twk-22	-0.700833	0.0301627	0.442003	460.133	417.517	359.797	293.102	196.036	268.433
WBGene00011643	slc-17.9	1.18198	0.0301756	0.442003	35.8545	136.989	167.838	316.916	274.034	213.441
WBGene00000707	col-133	-1.66881	0.0302577	0.442844	143591	20721.4	33934.5	33200.5	18258.4	10887.4
WBGene00019409	K05F1.8	-1.58276	0.0303278	0.443325	370.497	72.0421	61.3062	61.6735	45.239	55.9235
WBGene00008512	F01G10.10	1.14081	0.0303462	0.443325	292.812	317.094	898.488	1086.92	1004.1	1255.48
WBGene00020372	T09A12.1	-1.6816	0.0303644	0.443325	4511.7	735.703	796.981	525.752	369.192	985.186
WBGene00007791	C28A5.6	-1.53819	0.030455	0.443374	15758.1	2953.73	2886.42	2173.23	2093.48	3164.34
WBGene00019153	H04M03.3	-0.935642	0.0304556	0.443374	292.812	222.13	280.401	175.861	79.0383	159.382
WBGene00013868	ZC373.3	-1.00986	0.0305025	0.443374	167.321	157.729	73.3664	70.833	72.7984	50.3312
WBGene00009385	sas-5	-0.574596	0.0305229	0.443374	2270.79	1742.11	1817.08	1252.4	1254.21	1397.16
WBGene00018420	F44E2.7	-1.34091	0.0305529	0.443374	12190.5	2895.87	3249.23	1988.21	2413.27	2829.73
WBGene00004155	pqn-73	0.930872	0.0305535	0.443374	71.7091	69.859	125.627	184.41	202.796	130.488
WBGene00007156	B0379.2	-1.62488	0.0305772	0.443374	4720.85	871.055	789.945	644.214	430.551	989.846
WBGene00170745	21ur-8511	-3.52066	0.030609	0.443374	23.903	7.64083	0	1.22126	1.03998	0
WBGene00009310	F32A11.5	-1.50286	0.0306378	0.443374	83.6606	35.4753	38.1907	15.8764	6.75986	30.7579
WBGene00000710	col-137	-1.53458	0.0306545	0.443374	1404.3	333.468	2626.12	679.63	317.713	508.904
WBGene00019361	K03E5.2	-1.19705	0.0306791	0.443374	4977.81	1854.54	1392.96	1272.55	940.66	1366.4
WBGene00007224	C01G6.2	-1.72138	0.0306875	0.443374	2025.78	293.626	252.26	268.066	204.356	302.919
WBGene00008859	F15D4.2	-2.1011	0.030688	0.443374	10690.6	982.938	555.776	998.378	1268.25	580.672
WBGene00008377	D1054.10	-1.7634	0.0308961	0.445417	1434.18	4880.85	2564.81	1990.04	342.673	284.278
WBGene00011834	dvc-1	-0.537499	0.0309174	0.445417	1595.53	1523.8	1575.87	1135.77	944.3	1153.89
WBGene00008724	F13A7.1	-1.09233	0.0309323	0.445417	4314.5	1992.62	1713.56	1306.75	809.103	1638.56
WBGene00007190	rmd-3	-0.704721	0.0309589	0.445417	3764.73	3081.44	3064.31	2083.47	1506.93	2485.8
WBGene00044216	C47E8.10	-1.57671	0.0309766	0.445417	1183.2	221.584	196.984	188.684	130.517	212.509
WBGene00013190	Y54E2A.5	-1.19403	0.0310009	0.445417	944.17	295.809	315.576	235.092	175.756	260.976
WBGene00016609	C43E11.12	-1.29057	0.0310025	0.445417	2402.25	617.27	658.288	500.105	537.668	457.641
WBGene00044770	C53C11.5	1.01453	0.0310323	0.44547	137.442	346.566	443.214	609.408	646.346	650.577
WBGene00022025	Y65B4A.1	-1.52849	0.0310624	0.44547	20502.8	3828.6	3727.62	2595.78	3257.73	3867.11
WBGene00006861	cal-5	-1.03041	0.0311036	0.44547	5951.85	5394.43	2136.67	2600.06	2238.03	1757.86
WBGene00006051	ssq-2	-1.71574	0.0311293	0.44547	47692.5	6248.02	10738.6	7898.49	2809.5	8979.45
WBGene00009184	F27C8.3	1.22522	0.0311521	0.44547	23.903	9.82392	15.0753	25.6464	36.9192	36.3503
WBGene00077521	maf-1	1.24896	0.0311705	0.44547	89.6363	309.999	164.823	366.988	703.025	297.327
WBGene00194664	K09E9.7	1.01302	0.0312591	0.44547	23.903	54.5774	29.1456	80.603	80.5983	71.7685
WBGene00000527	cle-1	-1.02525	0.0312598	0.44547	6435.89	3471.12	2346.72	2543.27	1810.08	1658.13
WBGene00235270	F59E12.16	0.690759	0.0312759	0.44547	77.6848	93.873	98.4919	139.834	163.276	142.605
WBGene00011410	T04A8.8	-1.33893	0.0312946	0.44547	8605.09	2165.63	2042.2	1866.08	1631.21	1560.27
WBGene00013266	Y57A10A.26	-1.21459	0.0312953	0.44547	3430.08	1569.1	915.573	1132.11	797.663	611.43
WBGene00007229	C01G6.9	-1.10318	0.0313032	0.44547	382.448	432.798	317.586	240.588	211.115	74.5647
WBGene00044548	cnc-9	1.78805	0.0313335	0.44555	0	2.72887	8.04016	16.487	12.9997	16.7771
WBGene00016085	C25A8.5	-1.49736	0.0314424	0.446221	4123.27	928.907	693.464	674.134	551.708	803.434
WBGene00016836	C50F2.2	-1.35015	0.0314788	0.446221	11108.9	2421.6	3563.8	1549.17	2343.07	2806.43
WBGene00000854	cux-7	-1.69726	0.0314852	0.446221	15017.1	1912.94	2158.78	1608.4	2040.96	2232.28
WBGene00007443	pfd-1	-0.951039	0.0314975	0.446221	699.163	322.006	297.486	232.039	228.275	210.645
WBGene00014007	ZK596.2	-1.48376	0.0315622	0.446221	2569.58	676.213	612.057	641.771	218.915	513.564
WBGene00009865	F49B2.6	-1.45234	0.031567	0.446221	1481.99	422.974	237.185	283.942	273.514	219.034
WBGene00015620	C08G9.2	0.946855	0.0315742	0.446221	89.6363	62.764	140.703	163.649	189.276	214.373
WBGene00018143	oac-23	0.832272	0.031579	0.446221	149.394	326.373	253.265	418.281	495.029	414.766
WBGene00020556	pamn-1	0.87446	0.0316338	0.446547	567.697	1166.86	1187.93	1463.07	1936.44	1990.88
WBGene00004025	phy-2	0.768932	0.0316661	0.446547	3836.44	2153.08	3460.28	5410.17	4516.1	6154.38
WBGene00009491	F36G9.15	-2.25885	0.031687	0.446547	227.079	12.007	17.0853	23.8145	8.83981	18.6412
WBGene00017446	F14B8.4	-1.21271	0.0317029	0.446547	233.054	342.746	179.899	187.463	82.1582	56.8556
WBGene00001880	his-6	1.13384	0.0317261	0.446547	101.588	50.2112	75.3765	210.056	188.756	81.0891
WBGene00018001	F33D11.2	-1.48734	0.031777	0.446775	3280.69	702.956	751.755	427.44	411.831	844.445
WBGene00018615	F48G7.4	0.870404	0.031792	0.446775	83.6606	114.067	175.878	203.95	220.475	278.685
WBGene00012941	Y47D3B.4	1.06288	0.0318184	0.446783	35.8545	68.2217	52.261	66.5586	133.637	141.673
WBGene00046698	21ur-328	-3.84909	0.0319045	0.446783	23.903	1.09155	1.00502	0.610629	0	0.932058
WBGene00012125	T28D6.5	-1.51843	0.0319093	0.446783	5348.3	1087.18	928.638	969.068	953.14	642.188
WBGene00013215	Y54G11A.4	0.93274	0.0319157	0.446783	107.564	63.3097	74.3715	111.745	133.117	205.053
WBGene00015231	cutl-14	1.05416	0.0319166	0.446783	53.7818	70.9506	136.683	154.489	155.477	250.724
WBGene00010044	F54C9.9	-1.50141	0.0319887	0.447445	46509.3	8240.63	9952.71	5791.82	7451.96	9603.93
WBGene00196933	F43D9.8	-1.76509	0.0320697	0.448076	137.442	54.5774	18.0904	35.4165	12.9997	10.2526
WBGene00008579	F08G2.8	-1.08158	0.0320902	0.448076	131.467	100.422	52.261	46.4078	53.0389	29.8259
WBGene00016441	C35D10.3	-1.25036	0.0321085	0.448076	938.194	360.211	213.064	208.835	186.156	233.015
WBGene00004820	skr-14	-3.28145	0.0322883	0.449532	0	5.45774	12.0602	1.22126	0	0.932058
WBGene00018380	decr-1.1	-1.68147	0.0323556	0.449532	2444.08	2060.3	910.548	1194.39	368.152	123.964
WBGene00020921	W01C8.5	1.11395	0.0323611	0.449532	394.4	914.171	1429.14	1753.12	1731.56	2471.82
WBGene00007413	pro-2	-1.63355	0.0323861	0.449532	35914.3	4778.25	5908.51	4552.24	4719.42	5742.41
WBGene00013683	zoo-1	0.665242	0.0323936	0.449532	920.266	731.882	1071.35	1285.98	1353.53	1676.77
WBGene00005927	srx-36	2.5941	0.0324208	0.449532	0	2.18309	1.00502	5.49566	17.6796	4.66029
WBGene00004216	ptr-1	1.08694	0.0324241	0.449532	615.503	618.907	1739.69	2177.5	1998.84	2160.51
WBGene00194703	F26B1.8	-1.09019	0.0324325	0.449532	5808.44	3262.63	3053.25	2506.02	931.82	2251.85
WBGene00018203	F39F10.3	-0.972532	0.0324376	0.449532	59.7576	63.8555	89.4468	39.6909	24.9595	46.6029
WBGene00016893	C53B7.2	-0.812404	0.0325261	0.450312	537.818	556.689	482.409	424.387	226.715	246.063
WBGene00017246	F08D12.2	-1.02045	0.0325439	0.450312	430.254	215.035	157.788	144.108	105.038	137.945
WBGene00023323	K08F11.6	-1.66526	0.0325914	0.450491	1398.33	195.387	212.059	151.436	177.316	235.811
WBGene00017313	cpsf-2	-1.53247	0.0326077	0.450491	22773.6	4402.75	3620.08	3616.76	3897.84	3125.19
WBGene00020320	T07F8.4	-1.27016	0.032632	0.450491	1458.08	373.855	426.128	277.836	292.754	357.91
WBGene00003048	lit-1	0.762803	0.0327112	0.451238	2569.58	3818.78	4725.6	6201.55	7265.8	5418.06
WBGene00020705	T22H9.1	-1.68529	0.0328209	0.451452	25355.1	3479.31	3357.77	2715.47	3645.12	3644.35
WBGene00016699	del-7	-2.34141	0.0328247	0.451452	250.982	10.9155	12.0602	15.2657	13.5197	23.3015
WBGene00010205	F57F5.3	1.10936	0.0328415	0.451452	17.9273	64.947	67.3363	83.6562	141.957	124.896
WBGene00019351	lron-7	-1.45036	0.0328814	0.451452	46682.6	8798.96	10464.3	8996.4	8885.57	6242.93
WBGene00011386	T02G6.3	-2.24005	0.032887	0.451452	35.8545	6.00351	5.0251	1.83189	4.15991	1.86412
WBGene00020924	W02B3.4	-1.14344	0.0328993	0.451452	137.442	182.834	65.3263	78.1605	55.6388	40.0785
WBGene00019477	cest-17	1.10463	0.0329118	0.451452	227.079	743.344	762.81	1088.14	1522.53	1150.16
WBGene00004874	smc-4	-1.42925	0.0329522	0.451452	43150.9	9708.77	8365.78	8390.65	7976.63	6360.37
WBGene00007990	fipr-23	-2.46772	0.0329624	0.451452	17.9273	3.27464	7.03514	0.610629	1.03998	2.79618
WBGene00022670	ZK177.2	-1.52625	0.0329774	0.451452	310.739	77.4998	57.2861	54.346	30.1594	65.2441
WBGene00021958	Y57E12AL.4	3.28349	0.0330602	0.45191	0	2.18309	0	21.372	11.9597	0.932058
WBGene00013538	tag-349	-1.01991	0.0331045	0.45191	5037.56	1805.42	2253.25	1477.72	1329.61	1668.38
WBGene00012784	Y43C5A.4	-1.33652	0.0331052	0.45191	3752.77	1012.41	930.648	604.523	638.546	1005.69
WBGene00017498	pud-4	-1.74252	0.0331113	0.45191	3663.14	446.443	709.544	795.039	266.234	374.687
WBGene00001855	hil-4	-1.11369	0.0331636	0.45197	11843.9	3744.01	5011.03	3260.15	2438.23	3812.12
WBGene00011025	R05A10.8	1.79273	0.0331659	0.45197	11.9515	44.2077	8.04016	45.1865	149.237	41.9426
WBGene00201761	F42A9.14	-6.24325	0.0332313	0.452064	29.8788	0	0	0	0	0
WBGene00195045	W05F2.8	-1.84214	0.0332568	0.452064	35.8545	6.54928	15.0753	3.05314	6.75986	3.72823
WBGene00006175	str-124	1.77553	0.0332674	0.452064	11.9515	5.45774	2.01004	18.3189	22.3595	10.2526
WBGene00002992	lin-3	-0.746054	0.0333057	0.452064	1601.5	1044.61	964.819	832.287	703.025	605.838
WBGene00008866	F15G9.2	-1.5187	0.0334308	0.452064	83.6606	24.014	19.0954	15.2657	15.5997	8.38853
WBGene00015476	C05D9.9	-1.29996	0.0334321	0.452064	2007.85	1613.31	432.158	758.401	493.469	390.532
WBGene00219666	linc-31	-2.1894	0.0334455	0.452064	89.6363	8.1866	7.03514	6.71692	4.6799	9.32058
WBGene00002268	lec-5	0.580723	0.0334486	0.452064	5300.5	6781.78	6692.43	8208.08	9669.19	10224.7
WBGene00009395	clec-64	1.35745	0.0334684	0.452064	5.97576	27.2887	45.2259	58.6204	53.0389	111.847
WBGene00022242	sfrp-1	0.691852	0.0334754	0.452064	179.273	239.595	247.235	305.925	429.511	357.91
WBGene00017031	D1044.6	-1.06881	0.0334785	0.452064	9119	2978.83	3680.38	2441.91	2468.39	2601.38
WBGene00013290	Y57G11A.2	-1.24073	0.0334946	0.452064	21184.1	7307.91	6026.1	5876.08	3158.93	5564.39
WBGene00020426	T10H10.2	0.728297	0.0335089	0.452064	609.527	982.938	728.639	1258.51	1533.45	1074.66
WBGene00004822	skr-16	0.691203	0.0335585	0.452064	155.37	132.623	102.512	206.393	217.355	191.072
WBGene00003233	mgl-2	0.917371	0.0335629	0.452064	137.442	355.844	248.24	428.662	555.868	446.456
WBGene00044527	Y39H10B.2	-1.22191	0.0335919	0.452064	3059.59	848.132	980.899	558.115	698.345	831.396
WBGene00019867	R04B3.2	0.662104	0.033612	0.452064	215.127	259.242	266.33	332.182	383.752	469.757
WBGene00001953	hlh-8	0.852514	0.0336248	0.452064	35.8545	36.5668	41.2058	56.1779	71.2385	80.157
WBGene00016512	C38C3.3	-0.932376	0.0336515	0.452085	2336.52	1393.91	1141.7	966.626	567.308	1011.28
WBGene00011132	R08A2.1	-1.57919	0.0337416	0.452958	3890.22	881.424	883.412	633.833	257.394	997.303
WBGene00019016	F57F4.2	-2.50452	0.0337935	0.453316	65.7333	5.45774	3.01506	3.66377	5.71988	1.86412
WBGene00235326	F22F7.11	1.14624	0.0338785	0.454119	5.97576	14.7359	14.0703	31.1421	28.5994	27.9618
WBGene00268216	F49B2.9	-2.01633	0.0339335	0.454192	215.127	18.5563	57.2861	25.0358	5.71988	39.1465
WBGene00008034	prcc-1	-1.41603	0.0339345	0.454192	15799.9	3056.33	3603	2445.57	2811.06	3153.15
WBGene00004783	seu-1	-1.56259	0.0340587	0.455106	29346.9	4372.74	5179.87	4094.27	4216.07	4853.23
WBGene00019091	srab-13	-2.47904	0.0340622	0.455106	77.6848	4.36619	4.02008	6.10629	4.6799	2.79618
WBGene00008575	scl-24	2.12095	0.0340852	0.455106	0	3.82041	4.02008	5.49566	12.9997	26.0976
WBGene00016069	C24H10.3	1.20619	0.0341114	0.455106	23.903	56.2147	113.567	113.577	168.996	188.276
WBGene00011744	T13F2.4	1.47456	0.0341291	0.455106	29.8788	54.0316	121.607	81.2137	175.236	333.677
WBGene00007405	C07A9.9	0.964213	0.0341892	0.455464	149.394	90.5984	156.783	320.58	157.557	287.074
WBGene00044262	Y95D11A.2	-1.97185	0.0342304	0.455464	627.454	49.1196	61.3062	51.9035	43.6791	89.4776
WBGene00021633	Y47G6A.3	-1.27503	0.0342319	0.455464	3471.91	997.674	979.894	654.594	580.828	1009.42
WBGene00000663	col-88	-1.78274	0.0342592	0.455482	64215.5	4648.35	15501.4	12305.4	6472.82	5736.82
WBGene00220076	T21B4.21	-2.63341	0.0342838	0.455482	11.9515	75.8625	5.0251	12.8232	1.55997	0.932058
WBGene00021832	syp-5	-1.17013	0.0343454	0.455934	6226.74	1819.61	2039.19	1364.76	1449.21	1659.06
WBGene00018562	F47D12.6	0.564302	0.034394	0.455934	304.764	296.901	321.606	453.087	498.149	413.834
WBGene00016344	rsef-1	-1.46323	0.0344095	0.455934	1129.42	236.866	234.17	252.19	183.036	138.877
WBGene00008975	F20D1.3	0.508317	0.0344192	0.455934	2199.08	2098.5	2216.07	2769.81	3164.65	3328.38
WBGene00045813	21ur-3942	-2.3955	0.0344803	0.456342	83.6606	2.72887	9.04518	4.2744	4.6799	7.45647
WBGene00018948	F56C9.3	-0.525416	0.0345007	0.456342	1721.02	1643.32	1923.61	1276.83	1115.38	1283.44
WBGene00050875	bah-1	1.66053	0.0345778	0.456599	71.7091	199.207	726.629	702.834	833.542	1643.22
WBGene00018721	polh-1	-1.14224	0.0345937	0.456599	4398.16	1342.06	1749.74	1035.02	899.061	1451.21
WBGene00021279	Y23H5B.8	1.12476	0.0345962	0.456599	47.8061	25.1056	47.2359	58.6204	69.6785	124.896
WBGene00019713	pqn-52	-0.975898	0.0346394	0.456756	27183.7	15413.2	10390.9	11073.8	8791.97	7065
WBGene00007662	pals-8	-1.82777	0.0347277	0.456756	17.9273	19.1021	7.03514	3.05314	6.75986	1.86412
WBGene00002230	klp-20	-1.61482	0.034744	0.456756	3949.97	595.439	558.791	544.681	556.388	560.167
WBGene00009018	F21D9.4	0.832998	0.034762	0.456756	53.7818	46.3907	71.3564	92.205	120.117	94.1379
WBGene00015813	thoc-2	-1.43329	0.0347746	0.456756	46348	9334.36	9296.43	6911.71	8793.01	8349.38
WBGene00010476	rnf-113	-1.51322	0.0347766	0.456756	6603.21	1086.64	1235.17	971.511	978.619	1170.67
WBGene00008991	F20G4.2	-0.603944	0.0347858	0.456756	543.794	435.527	441.204	319.359	337.993	268.433
WBGene00011665	T09F5.1	1.79987	0.0348534	0.457312	11.9515	72.0421	240.2	217.384	326.553	611.43
WBGene00022134	Y71G10AL.1	-1.6576	0.0349061	0.457572	26406.9	3696.52	3392.95	3598.44	3510.96	3502.68
WBGene00022504	mam-1	1.0561	0.0349266	0.457572	274.885	212.852	569.846	550.787	692.105	966.545
WBGene00007223	znf-706	-1.65447	0.0349495	0.457572	13260.2	1746.48	1992.95	1565.65	1519.93	2309.64
WBGene00000759	col-186	-1.26885	0.0349908	0.457628	1487.96	521.214	411.053	479.954	290.674	226.49
WBGene00015097	B0273.1	-0.846319	0.0350047	0.457628	1254.91	856.864	772.86	521.477	370.232	706.5
WBGene00022415	Y102A11A.5	1.21321	0.0350453	0.457827	3513.74	1104.1	2424.11	3542.87	4013.27	8745.5
WBGene00007163	fbxa-154	1.76425	0.0350722	0.457846	0	4.91196	5.0251	9.77006	20.2796	13.9809
WBGene00008875	F15H10.8	1.42726	0.0351743	0.458846	47.8061	116.796	322.611	344.395	355.152	636.596
WBGene00000039	acn-1	1.20484	0.0352103	0.458983	2563.6	1324.05	4680.38	4904.57	4881.66	9967.43
WBGene00022357	kbp-4	-1.05408	0.0352375	0.459005	2533.72	885.79	1030.15	632.612	658.306	842.581
WBGene00001029	dnj-11	-1.5549	0.0353383	0.459986	42099.2	6190.71	10628.1	4847.78	4907.65	10292.7
WBGene00020612	arrd-22	0.644602	0.0353799	0.460194	179.273	150.633	137.688	213.11	238.155	266.569
WBGene00010061	F54E12.2	-0.810816	0.0354957	0.461368	12555.1	6480.51	6732.63	5293.54	4518.7	4864.41
WBGene00007367	nhr-150	1.39489	0.0355825	0.462021	5.97576	13.0986	13.0653	23.2039	49.3989	20.5053
WBGene00014082	ZK795.2	-1.42285	0.0356082	0.462021	5832.34	1417.92	1195.97	1110.73	681.185	1352.42
WBGene00019154	glf-1	1.59045	0.035623	0.462021	699.163	579.066	2676.37	2051.1	2392.99	7480.7
WBGene00017506	F16B4.4	-1.19525	0.035678	0.462256	17700.2	8935.95	4968.82	6298.64	2818.34	4678.93
WBGene00001906	his-32	1.17624	0.0356925	0.462256	5.97576	15.2817	19.0954	30.5314	43.6791	28.8938
WBGene00194714	ZC204.17	-4.9964	0.0357109	NA	0	1.63732	9.04518	0	0	0
WBGene00077558	T06D10.3	-1.49207	0.0357996	0.462368	95.6121	16.919	32.1606	17.7082	12.9997	15.845
WBGene00004455	rpl-42	-1.10832	0.0358502	0.462368	782.824	299.63	349.747	201.508	145.597	310.375
WBGene00044949	Y49A10A.2	-1.75444	0.0358637	0.462368	1804.68	175.193	241.205	217.384	192.396	244.199
WBGene00001006	dlg-1	0.568677	0.035893	0.462368	3549.6	3542.07	3174.86	4841.68	5978.31	4401.18
WBGene00009959	F53B6.4	-0.901057	0.0359195	0.462368	5659.04	3308.48	3103.5	2676.39	1411.25	2368.36
WBGene00045269	F46G11.6	1.76685	0.035928	0.462368	17.9273	94.9646	306.531	277.226	399.351	777.337
WBGene00304202	F07C3.17	-2.07427	0.0359301	0.462368	107.564	9.82392	9.04518	10.9913	7.79983	8.38853
WBGene00006764	unc-27	-1.72408	0.0359338	0.462368	232606	24344.8	32004.9	27687.1	24348.5	35423.8
WBGene00022371	set-29	-1.565	0.0359377	0.462368	4679.02	710.051	784.92	602.08	659.866	819.279
WBGene00010330	F59D12.2	0.880365	0.035958	0.462368	191.224	182.288	387.938	475.069	473.71	466.961
WBGene00219949	F44E5.16	-2.62377	0.0360591	0.462958	29.8788	1.63732	5.0251	1.83189	1.03998	1.86412
WBGene00044718	T20D4.20	1.80939	0.0360694	0.462958	0	6.00351	5.0251	9.77006	14.0397	27.0297
WBGene00018502	F46F5.11	0.702589	0.036081	0.462958	215.127	373.309	295.476	471.406	458.63	535.002
WBGene00015766	C14C11.2	-0.83876	0.0361905	0.46374	1075.64	565.967	542.711	452.476	353.592	403.581
WBGene00006440	tag-63	-1.19891	0.036205	0.46374	5121.22	1407.55	1644.21	1039.9	1088.86	1423.25
WBGene00001832	hcp-4	-1.32705	0.0362459	0.46374	18967.1	4422.95	4485.4	4013.66	3268.13	3821.44
WBGene00009898	dod-23	-1.04351	0.0362496	0.46374	340.618	264.7	318.591	242.42	124.277	79.225
WBGene00001973	hmg-3	-1.30384	0.0362773	0.46374	39792.6	9487.18	9978.84	6953.23	8320.34	8721.27
WBGene00000737	col-164	-2.90802	0.0362983	0.46374	47.8061	3.27464	1.00502	1.22126	3.63992	0.932058
WBGene00045517	R11D1.13	-1.54391	0.0363275	0.46374	1075.64	159.366	197.989	152.047	162.237	171.499
WBGene00003776	nmy-1	-1.27885	0.0363733	0.46374	126369	33031.3	32851.1	32009.8	25483.6	21730
WBGene00017210	F07E5.5	-1.6136	0.0363838	0.46374	26239.5	3774.57	3725.61	3236.94	3975.83	3807.46
WBGene00001263	emb-9	-1.65901	0.0363996	0.46374	396724	51453.9	52051	54140.8	51640.1	52613.8
WBGene00012222	W03C9.6	1.00556	0.0364679	0.464176	71.7091	194.841	238.19	308.368	328.113	408.242
WBGene00014944	Y68A4A.12	1.34799	0.0364999	0.464176	5.97576	13.0986	11.0552	24.4252	41.5991	18.6412
WBGene00012788	Y43D4A.2	-1.75745	0.0365111	0.464176	5.97576	24.5598	17.0853	4.88503	8.31982	1.86412
WBGene00020284	mel-46	-1.51634	0.0366081	0.464814	27225.5	5772.65	3907.52	3731.55	5210.81	3952.86
WBGene00017358	F10E9.7	-0.946235	0.0366129	0.464814	2378.35	1024.96	988.939	737.64	795.063	735.394
WBGene00017296	F09E10.6	1.59623	0.0367129	0.465755	11.9515	4.91196	10.0502	13.4338	19.2396	41.0106
WBGene00011308	pnn-1	-1.63846	0.0367416	0.46579	26873	3417.09	4200.98	2923.69	3462.61	4687.32
WBGene00006623	try-5	-1.51568	0.0367688	0.465807	268.909	46.3907	53.266	45.7972	40.0391	37.2823
WBGene00003035	lin-52	-1.11485	0.0368172	0.465861	2366.4	736.794	810.046	579.487	603.707	614.227
WBGene00009647	phlp-2	1.2174	0.0368646	0.465861	5.97576	27.8344	42.2108	68.3904	82.1582	47.535
WBGene00015688	C10G11.8	-1.18848	0.0368846	0.465861	15799.9	5996.41	5127.61	5021.2	2318.63	4466.42
WBGene00005078	src-2	0.783096	0.0369136	0.465861	262.933	198.116	362.812	413.396	450.31	555.507
WBGene00044664	F59A6.11	-2.10899	0.0369303	0.465861	35.8545	6.00351	5.0251	2.44252	2.59994	3.72823
WBGene00015690	C10G11.10	-0.85774	0.0369473	0.465861	203.176	136.443	130.653	89.1518	58.7587	106.255
WBGene00003085	lst-3	-1.56403	0.0369849	0.465861	68308.9	9106.23	12439.1	9150.89	9861.59	11371.1
WBGene00009182	F26H11.4	-1.41426	0.036991	0.465861	3059.59	629.277	697.484	472.016	429.511	738.19
WBGene00019132	bath-19	-0.655008	0.0370195	0.465861	316.715	257.605	298.491	196.012	148.197	206.917
WBGene00013956	nsph-2	-1.00418	0.0370318	0.465861	5258.67	3329.22	2919.58	2367.41	987.979	2376.75
WBGene00013846	ZC84.1	1.092	0.0370607	0.465899	125.491	99.3308	279.395	286.996	313.033	485.602
WBGene00003539	nas-20	-1.55511	0.0371202	0.466247	908.315	2234.94	1131.65	971.511	366.072	118.371
WBGene00022489	Y119D3B.12	-1.75332	0.0371402	0.466247	14443.4	1535.81	1624.11	1551.61	1685.8	1979.69
WBGene00044623	bus-8	1.23091	0.0371882	0.466524	549.77	406.055	1477.38	1548.56	1428.93	2746.78
WBGene00007274	C03C11.1	-1.18695	0.037349	0.467643	2515.79	768.995	772.86	650.931	445.63	677.606
WBGene00001856	hil-5	-1.13682	0.0373502	0.467643	17849.6	5424.44	7464.28	4484.46	3349.77	6136.67
WBGene00006075	str-7	1.54386	0.0373706	0.467643	17.9273	41.4788	10.0502	83.0455	98.7979	28.8938
WBGene00013999	phyh-1	-0.905666	0.0374054	0.467643	3334.47	2087.04	1658.28	1416.66	831.982	1522.98
WBGene00008272	C53B4.2	-1.75513	0.0374271	0.467643	5431.96	695.861	562.811	486.671	602.147	889.184
WBGene00006388	taf-7.1	-1.1367	0.0374345	0.467643	466.109	178.468	210.049	163.038	147.157	70.8364
WBGene00012068	oac-49	1.02559	0.0374592	0.467643	17.9273	30.0175	57.2861	75.718	73.8384	81.0891
WBGene00017423	F13C5.2	-1.73328	0.0374958	0.467686	6149.05	676.213	706.529	736.419	812.223	712.093
WBGene00004296	rad-50	-0.763418	0.0375488	0.467686	12435.5	6664.44	7659.26	5081.65	4710.58	5959.58
WBGene00017483	lgc-22	0.729888	0.0375612	0.467686	2025.78	2668.83	2461.29	3407.31	3148.53	5328.58
WBGene00013638	Y105C5A.14	0.719936	0.0375708	0.467686	197.2	334.013	297.486	429.883	543.388	416.63
WBGene00268189	Y50D4B.9	-1.95297	0.0376019	0.467686	11.9515	20.7394	4.02008	4.2744	2.59994	2.79618
WBGene00001449	flp-6	-1.86836	0.0376573	0.467686	13080.9	1425.56	969.844	1347.05	1807.48	1080.26
WBGene00006052	ssq-3	-1.23685	0.0376616	0.467686	10362	3118	3564.8	2609.83	1406.57	3209.08
WBGene00022021	Y61A9LA.10	-1.51298	0.0376705	0.467686	43330.2	6879.48	7640.16	6469.61	6406.78	7387.5
WBGene00001974	hmg-4	-1.42584	0.037725	0.468039	28647.8	5460.46	6922.58	3390.21	5220.69	6654.9
WBGene00023068	F54D7.7	-1.81564	0.0379098	0.469704	1039.78	132.623	102.512	65.3373	134.677	158.45
WBGene00012679	Y39B6A.18	-1.4077	0.0379189	0.469704	2963.98	644.559	561.806	472.627	497.109	595.585
WBGene00011736	T12D8.9	-1.36991	0.0379374	0.469704	51570.8	11226	11148.7	7849.64	10098.7	10655.3
WBGene00017922	F29B9.7	-1.29425	0.0380263	0.470481	1410.28	426.249	315.576	329.129	214.235	327.153
WBGene00009724	F45D3.4	0.811886	0.0380645	0.470572	5228.79	5579.44	3923.6	10016.1	10440.9	5399.41
WBGene00000729	col-156	-1.72657	0.038086	0.470572	14748.2	1144.49	2834.16	2414.43	1764.32	1475.45
WBGene00045412	C25F9.12	1.21459	0.038192	0.47152	23.903	69.3132	34.1707	112.356	142.477	57.7876
WBGene00044772	T23E7.6	1.69254	0.0382234	0.47152	11.9515	174.102	71.3564	248.526	477.87	134.216
WBGene00020062	nhr-270	1.57484	0.0382464	0.47152	5.97576	23.4683	8.04016	22.5933	68.6385	33.5541
WBGene00007299	C04F12.5	-1.30085	0.0383297	0.47152	3071.54	705.139	764.82	589.868	586.027	659.897
WBGene00018051	che-10	-1.70732	0.038346	0.47152	43844.1	4331.8	6061.27	4927.78	5812.96	5863.58
WBGene00017127	E04F6.8	0.643531	0.0383575	0.47152	1195.15	1545.08	975.874	1855.09	2092.96	1863.18
WBGene00008082	com-1	-1.33688	0.0383665	0.47152	4571.45	1112.83	949.744	912.28	889.181	817.415
WBGene00004243	puf-7	-0.986445	0.0384029	0.47152	286.836	648.925	806.026	354.775	224.635	307.579
WBGene00021247	Y22D7AL.9	0.931159	0.0384149	0.47152	197.2	422.974	420.098	468.963	679.625	863.086
WBGene00012277	ccch-3	-1.42451	0.0384475	0.47152	6429.91	1250.91	1324.62	870.757	1145.02	1332.84
WBGene00018950	F56C9.6	-1.11109	0.0384508	0.47152	6621.14	2069.03	2807.02	1656.03	1327.53	2331.08
WBGene00001423	fib-1	-1.63046	0.0385119	0.471948	155591	18932.9	28325.5	21605.9	14051.7	29854.8
WBGene00019457	vms-1	-1.46829	0.0385649	0.471965	23060.4	3808.95	4799.97	2961.55	3952.96	4525.14
WBGene00021364	Y37E11AL.9	-1.96042	0.0385657	0.471965	35.8545	5.45774	8.04016	3.66377	3.63992	2.79618
WBGene00023191	Y73B3A.17	-1.96607	0.0386127	0.472218	185.248	16.919	16.0803	13.4338	22.3595	16.7771
WBGene00018414	nstp-8	1.69263	0.0387438	0.472786	5.97576	9.27815	37.1857	56.1779	25.4795	101.594
WBGene00004233	ptr-19	1.1217	0.0387448	0.472786	101.588	118.979	310.551	299.208	363.472	511.7
WBGene00019268	H41C03.1	1.19324	0.0387589	0.472786	233.054	1032.06	719.594	1053.34	1848.04	1669.32
WBGene00018928	F56B3.2	0.759429	0.0387641	0.472786	478.061	332.922	543.716	626.505	698.865	961.884
WBGene00018895	F55F8.7	-1.5201	0.0388206	0.473154	12172.6	2137.25	2006.02	1529.02	1706.6	2447.59
WBGene00050971	F11D11.15	-1.55093	0.0388527	0.473224	5.97576	18.0105	14.0703	4.88503	5.71988	3.72823
WBGene00199201	Y71F9AL.19	-0.8967	0.0389294	0.473838	143.418	236.866	372.862	137.392	129.477	145.401
WBGene00021630	Y47D9A.3	-1.6138	0.0390391	0.474399	1278.81	217.764	168.843	185.021	123.237	231.15
WBGene00001089	dre-1	0.701222	0.0390523	0.474399	2527.74	2219.66	3261.29	3442.73	4177.07	5405.94
WBGene00020883	fbxa-64	1.18582	0.0390545	0.474399	65.7333	255.422	304.521	377.369	444.59	632.868
WBGene00018696	pho-6	1.05855	0.0391092	0.474743	59.7576	148.996	89.4468	219.826	290.674	130.488
WBGene00022157	Y71G12B.22	-1.03246	0.0392708	0.475757	986	422.429	392.963	304.093	203.836	364.435
WBGene00009212	F28D1.2	-1.75795	0.0392937	0.475757	310.739	32.7464	40.2008	37.2484	41.0791	30.7579
WBGene00015192	B0432.11	-1.46409	0.0393204	0.475757	1272.84	246.69	225.124	186.242	186.676	253.52
WBGene00007508	C10C5.4	-1.15477	0.0393232	0.475757	3203.01	3395.26	2712.55	2492.59	1094.58	593.721
WBGene00195144	C16D2.3	1.35006	0.0393249	0.475757	5.97576	7.64083	6.03012	14.6551	17.1596	20.5053
WBGene00017399	lgc-51	-3.7837	0.0393572	0.475829	17.9273	2.18309	1.00502	0	1.03998	0
WBGene00009753	scrm-6	-1.14577	0.039433	0.476376	717.091	264.154	315.576	221.658	105.558	252.588
WBGene00003829	nud-1	-1.59966	0.0394797	0.476376	16708.2	2172.18	3600.99	2060.87	1542.29	3810.25
WBGene00019461	K07A3.3	-1.14383	0.0394819	0.476376	2910.19	1091.55	798.991	828.624	578.748	756.831
WBGene00003576	ndc-80	-0.979047	0.0395282	0.476381	11174.7	4194.82	4640.18	3139.85	3451.17	3549.28
WBGene00012585	lips-15	0.575729	0.0395352	0.476381	950.145	1356.25	1132.66	1773.88	1623.41	1752.27
WBGene00009418	F35E8.2	2.95824	0.0395731	0.476511	0	0.545774	1.00502	4.2744	2.07996	13.0488
WBGene00017355	F10E9.3	-1.11451	0.0396209	0.476511	5001.71	1590.93	1599.99	1233.47	1364.45	1176.26
WBGene00016440	gipc-1	-1.17862	0.0396254	0.476511	22439	7859.68	6825.09	6247.35	3521.36	6624.14
WBGene00009803	F47B8.2	1.13892	0.0397632	0.477466	221.103	612.358	369.847	869.536	1325.97	477.214
WBGene00016698	C46A5.1	-1.04734	0.0397667	0.477466	1583.58	915.808	987.934	599.027	269.874	814.619
WBGene00010881	M05D6.9	1.25818	0.0397897	0.477466	29.8788	62.764	119.597	135.56	113.878	279.618
WBGene00012863	Y45F3A.8	0.999549	0.0398369	0.477466	59.7576	63.8555	145.728	166.702	161.717	224.626
WBGene00003435	msp-40	-1.34678	0.0398375	0.477466	10959.5	2851.67	2858.28	2818.05	1200.13	2529.61
WBGene00004133	abu-13	1.04819	0.0398811	0.47755	2605.43	1747.57	5603.99	6055.61	6190.47	8354.04
WBGene00001996	hpl-2	-1.5537	0.0398975	0.47755	10875.9	1439.75	2161.8	1427.65	1291.65	2207.11
WBGene00003482	mua-3	0.792708	0.039992	0.478214	7941.78	6146.5	10154.7	10001.5	13746.9	18248.8
WBGene00016581	C42C1.3	-1.20617	0.0400169	0.478214	1236.98	357.482	334.672	268.066	244.915	315.036
WBGene00017877	F28A10.9	0.94783	0.0400385	0.478214	23.903	27.2887	20.1004	44.5759	55.1188	38.2144
WBGene00002055	ifc-1	-0.970979	0.0400593	0.478214	7326.28	5789.02	3260.28	3304.11	1672.28	3373.12
WBGene00019026	F58A6.9	-1.58273	0.040142	0.478344	4410.11	946.371	1123.61	830.455	225.675	1103.56
WBGene00003468	msp-113	-1.24159	0.0401502	0.478344	490.012	229.225	271.355	220.437	53.0389	141.673
WBGene00017183	scl-15	-3.27677	0.040219	0.478344	0	3.27464	12.0602	0.610629	1.03998	0
WBGene00020487	T13C5.7	1.34899	0.0402501	0.478344	11.9515	20.7394	36.1807	36.0271	45.239	107.187
WBGene00017352	F10E7.11	-1.05879	0.0402613	0.478344	233.054	80.2287	103.517	56.7885	78.5183	55.9235
WBGene00007227	C01G6.5	-1.15383	0.0402732	0.478344	34743	10242	10955.7	7246.33	9973.91	7912.24
WBGene00011871	T20G5.9	-1.3586	0.040281	0.478344	3543.62	718.238	792.961	620.399	617.747	726.074
WBGene00304791	#N/A	0.951499	0.0402987	0.478344	29.8788	42.0246	60.3012	70.833	118.557	78.2929
WBGene00235254	F49D11.14	-1.58585	0.0403093	0.478344	543.794	88.9611	93.4668	81.8243	47.319	108.119
WBGene00010254	F58E6.5	-1.45588	0.040455	0.479058	8790.34	2001.35	1868.33	1756.17	777.903	2075.69
WBGene00012817	Y43F8B.6	2.77485	0.0405701	0.479058	0	1.09155	1.00502	6.10629	13.5197	1.86412
WBGene00009200	F28C1.1	-1.42569	0.0405748	0.479058	19887.3	3537.16	4410.03	2631.2	3308.69	4415.16
WBGene00007657	pals-3	-1.85089	0.0405942	0.479058	167.321	28.3802	13.0653	17.0976	24.9595	12.1168
WBGene00007242	madf-5	0.565038	0.04062	0.479058	466.109	549.048	624.117	769.393	787.783	886.388
WBGene00017413	F13A2.4	-1.53144	0.0406311	0.479058	597.576	92.2357	109.547	89.1518	70.1985	111.847
WBGene00014087	ZK809.5	-1.13164	0.0406718	0.479058	11061.1	3068.88	4000.98	2333.82	2794.94	3137.31
WBGene00015035	otpl-1	0.86554	0.0407016	0.479058	119.515	225.95	314.571	441.485	408.191	381.212
WBGene00012241	W04A8.6	-0.826812	0.0407184	0.479058	2067.61	1010.77	1185.92	747.41	686.905	959.088
WBGene00008754	F13E9.5	-1.189	0.0407553	0.479058	1619.43	657.657	674.368	477.512	201.236	610.498
WBGene00020396	T10B5.10	1.14793	0.0407587	0.479058	149.394	118.433	350.752	370.041	334.353	677.606
WBGene00044773	C08A9.10	-1.74294	0.0407697	0.479058	1374.42	790.28	396.983	509.265	218.395	35.4182
WBGene00007056	crn-7	0.659122	0.0407815	0.479058	298.788	486.284	457.284	606.965	677.545	705.568
WBGene00001539	gcy-13	-1.56949	0.0408345	0.479058	29.8788	37.1126	13.0653	10.3807	12.9997	2.79618
WBGene00007621	C16C2.4	-1.38279	0.0408545	0.479058	27135.9	5370.41	5575.85	4623.07	5367.32	4606.23
WBGene00013303	Y57G11C.5	-0.693615	0.0408586	0.479058	1577.6	1350.79	1045.22	859.155	631.786	960.02
WBGene00003243	mig-10	0.570037	0.0409001	0.479058	1601.5	1915.67	2300.49	2772.87	3025.3	2860.49
WBGene00170628	21ur-12364	-2.18789	0.0409024	0.479058	41.8303	4.36619	5.0251	3.66377	2.59994	2.79618
WBGene00235158	Y37E3.30	0.968029	0.0409287	0.479058	23.903	23.4683	23.1155	33.5846	56.1588	47.535
WBGene00016355	lact-5	0.788096	0.0409515	0.479058	179.273	159.912	250.25	261.349	327.593	434.339
WBGene00044554	F41E6.15	-1.64969	0.040969	0.479058	77.6848	239.595	44.2209	48.2397	56.6788	11.1847
WBGene00005932	srx-41	-1.56744	0.0409962	0.479058	179.273	28.926	31.1556	22.5933	25.9994	27.0297
WBGene00007214	C01A2.2	1.11431	0.0410674	0.479058	155.37	389.137	573.866	550.787	838.222	1060.68
WBGene00003648	nhr-58	0.795765	0.0410682	0.479058	322.691	516.302	348.742	750.463	838.742	487.467
WBGene00194997	F42C5.12	-2.51471	0.0410855	0.479058	23.903	4.36619	3.01506	0.610629	2.59994	0.932058
WBGene00235368	F49F1.18	-3.16717	0.041124	NA	0	4.91196	9.04518	0.610629	1.03998	0
WBGene00303046	#N/A	-2.37416	0.0411565	0.479058	17.9273	3.82041	4.02008	1.22126	1.55997	0.932058
WBGene00004221	ptr-6	1.0002	0.0411574	0.479058	394.4	573.062	1226.12	1447.8	1372.77	1591.96
WBGene00019343	nep-18	-0.948159	0.0411604	0.479058	926.242	475.915	337.687	325.465	257.914	308.511
WBGene00015336	C02D5.2	1.0753	0.0411999	0.479058	149.394	288.168	468.339	488.503	518.429	927.398
WBGene00019497	K07E8.6	0.56762	0.0413063	0.479058	167.321	163.732	167.838	258.907	228.275	251.656
WBGene00016576	C41H7.6	-1.01537	0.0413186	0.479058	974.048	356.39	423.113	234.482	264.154	359.775
WBGene00045246	C29E4.15	1.35938	0.0413209	0.479058	23.903	192.112	169.848	230.818	430.551	359.775
WBGene00021478	Y39H10A.1	1.44181	0.0414187	0.479058	23.903	7.64083	7.03514	28.6996	36.3992	16.7771
WBGene00044680	F30A10.13	-1.22108	0.041421	0.479058	215.127	248.327	103.517	137.392	63.4386	41.0106
WBGene00009626	F42A8.1	-1.3434	0.0414217	0.479058	4571.45	1598.02	976.879	1061.27	1252.65	495.855
WBGene00017937	F30H5.3	1.057	0.0415018	0.479058	3047.64	1869.27	5636.15	5213.55	6735.42	10013.1
WBGene00044414	C06A5.12	-0.845176	0.0415087	0.479058	155.37	80.7745	82.4116	54.346	59.2787	54.0594
WBGene00002694	let-502	-1.49404	0.041518	0.479058	44794.3	8162.59	6784.89	7621.26	7594.44	5987.54
WBGene00044294	C01B10.11	1.09357	0.0415335	0.479058	675.26	1309.31	2678.38	3215.57	3114.21	3649.01
WBGene00017690	ceh-60	-0.645838	0.0415377	0.479058	1123.44	1090.46	862.307	812.747	574.068	575.08
WBGene00012239	W04A8.4	1.22868	0.0415615	0.479058	406.351	1179.42	656.278	1817.84	2693.54	764.288
WBGene00021358	Y37E11AL.2	-1.37343	0.0415623	0.479058	3555.58	800.104	665.323	680.241	571.468	679.471
WBGene00008684	mig-32	-0.930291	0.0415801	0.479058	5467.82	2204.38	2547.72	1514.36	1805.92	2031.89
WBGene00044490	pudl-2	-1.58223	0.0416164	0.479058	59.7576	129.894	35.1757	40.9121	28.0794	6.52441
WBGene00004337	rfc-1	-1.12221	0.041633	0.479058	26998.5	8086.18	8766.79	5959.13	6695.9	7480.7
WBGene00009667	F43G9.4	-1.01139	0.0416336	0.479058	4386.21	1501.42	1785.92	1141.88	1292.69	1361.74
WBGene00018299	F41G3.2	1.05414	0.0416418	0.479058	35.8545	35.4753	76.3815	78.1605	94.638	143.537
WBGene00017636	F20D6.6	-0.773311	0.0416468	0.479058	1147.35	921.811	699.494	658.258	382.192	573.216
WBGene00002280	let-2	-1.56429	0.0416891	0.479239	470017	62860	73362.4	68523	61340	75126.7
WBGene00018176	F38B6.7	1.39341	0.0417272	0.47937	23.903	32.7464	125.627	130.064	129.477	237.675
WBGene00009835	F47H4.2	1.04659	0.0417946	0.479611	173.297	450.809	536.681	733.976	1096.66	595.585
WBGene00020715	nspd-4	-1.55666	0.0418706	0.479611	5019.64	886.882	953.764	900.678	366.072	1060.68
WBGene00015309	C01G5.7	1.21354	0.041878	0.479611	5.97576	19.6478	14.0703	40.9121	40.5591	23.3015
WBGene00013156	Y53F4B.9	-1.02567	0.0418788	0.479611	7290.42	2424.33	3144.71	1944.85	1827.76	2534.27
WBGene00008529	F02E9.3	-1.28773	0.0418936	0.479611	6017.59	1791.23	2104.51	1102.8	755.544	2196.86
WBGene00194991	B0213.24	-3.04694	0.041908	0.479611	29.8788	1.63732	3.01506	0.610629	2.59994	0
WBGene00023069	rncs-1	-0.940808	0.0419423	0.479699	2599.45	2313.53	946.729	1141.27	1008.26	897.572
WBGene00003388	moe-3	0.624159	0.0419777	0.479752	1948.1	1774.31	2036.17	2931.02	3633.16	2307.78
WBGene00001717	grl-8	-1.00658	0.0420003	0.479752	113.539	67.1301	68.3413	50.6822	45.239	22.3694
WBGene00049580	21ur-4387	-2.31119	0.0420792	0.48007	41.8303	3.82041	6.03012	4.88503	1.03998	2.79618
WBGene00013087	Y51B9A.5	-1.09246	0.0420814	0.48007	920.266	401.689	361.807	282.111	151.317	349.522
WBGene00019953	wapl-1	-1.23022	0.0422081	0.480984	10493.4	2639.36	2770.84	2053.55	2425.23	2291.93
WBGene00017783	F25E5.2	1.38189	0.0422377	0.480984	35.8545	94.9646	261.305	277.226	282.354	487.467
WBGene00006053	ssq-4	-1.23341	0.0422418	0.480984	40246.7	11218.9	12786.9	10122.4	5529.56	11668.4
WBGene00196347	C54D2.9	-2.34389	0.0422736	0.481043	35.8545	2.18309	9.04518	2.44252	4.15991	0.932058
WBGene00015672	C10E2.1	0.913018	0.0423119	0.481174	17.9273	28.3802	36.1807	53.7354	48.359	65.2441
WBGene00018275	F41C3.11	1.01371	0.0423845	0.481229	806.727	748.801	1160.8	933.652	1694.64	2862.35
WBGene00022669	ZK177.1	-1.65826	0.0424283	0.481229	23.903	61.6724	73.3664	26.8677	3.11993	22.3694
WBGene00017384	F11G11.4	-1.39806	0.0424729	0.481229	6071.37	1305.49	1257.28	933.041	821.582	1515.53
WBGene00009748	F46A8.5	-4.0971	0.0424851	NA	0	2.72887	8.04016	0	0.519989	0
WBGene00011336	ubxn-5	-1.09711	0.0424933	0.481229	3854.36	1757.94	1708.53	1320.79	576.148	1519.26
WBGene00010451	K01A11.3	-1.864	0.0425283	0.481229	358.545	31.6549	31.1556	36.0271	36.9192	39.1465
WBGene00007324	C05B5.8	1.21112	0.0425338	0.481229	71.7091	221.584	420.098	518.424	622.427	539.662
WBGene00006385	taf-4	-1.40715	0.042539	0.481229	10290.3	1932.58	1983.91	1668.24	1669.68	2012.31
WBGene00219720	linc-2	-1.9416	0.0425681	0.481229	490.012	51.8485	29.1456	63.5054	50.9589	30.7579
WBGene00004969	spe-15	-1.05474	0.0425839	0.481229	13911.6	5719.71	4674.35	4168.15	2864.1	4659.36
WBGene00020451	fbxa-11	0.823322	0.042584	0.481229	71.7091	64.947	95.4769	99.5325	157.557	156.586
WBGene00003534	nas-15	0.991769	0.0426649	0.481269	758.921	563.238	1599.99	1810.51	1635.36	2375.82
WBGene00021870	samt-1	0.941825	0.0426711	0.481269	609.527	913.079	1605.02	1740.29	1720.12	2572.48
WBGene00007146	B0334.6	0.925703	0.042673	0.481269	65.7333	72.5879	154.773	182.578	176.796	212.509
WBGene00013069	Y51A2B.5	-1.02977	0.0426945	0.481269	561.721	256.514	212.059	136.781	133.637	226.49
WBGene00002027	hsr-9	-1.04414	0.0428024	0.481809	32741.2	10862.5	11879.3	8989.68	8344.78	9561.06
WBGene00012917	Y46G5A.29	1.39424	0.0428522	0.481809	794.776	359.665	1530.65	1335.45	1402.41	4322.89
WBGene00022440	Y110A2AL.3	1.27614	0.0428533	0.481809	35.8545	119.524	40.2008	110.524	252.195	129.556
WBGene00189951	linc-29	0.81906	0.0428703	0.481809	65.7333	127.165	125.627	211.278	223.075	150.061
WBGene00020363	fbxa-3	0.756491	0.0428895	0.481809	53.7818	52.94	69.3464	107.471	109.718	82.9532
WBGene00012172	W01B6.5	-1.32351	0.0429199	0.481809	3161.18	827.938	818.086	558.726	408.191	947.903
WBGene00003026	lin-41	-0.707076	0.0429297	0.481809	3131.3	4719.3	5073.34	3233.89	2209.43	2483
WBGene00016573	C41H7.3	-1.00781	0.0429711	0.481972	490.012	191.567	183.919	140.445	120.117	160.314
WBGene00006571	tim-1	-1.36678	0.0430187	0.481979	19845.5	4278.86	3752.74	3708.96	3759.52	3333.97
WBGene00009888	F49E2.5	-1.49178	0.0430252	0.481979	145354	27197.5	22674.2	16797.2	28961.3	23652.8
WBGene00008599	F09A5.2	-0.63721	0.043052	0.481979	143.418	126.619	139.698	93.4262	76.9584	91.3417
WBGene00006366	sym-1	1.16089	0.0430813	0.482007	5354.28	2022.09	3165.81	4011.22	6765.05	12770.1
WBGene00019248	H27M09.5	-1.24699	0.0431264	0.482212	3256.79	1025.51	944.719	672.913	450.31	1072.8
WBGene00015911	C17F4.3	1.60556	0.0432686	0.483501	167.321	180.105	55.2761	615.514	529.869	72.7006
WBGene00003059	lpd-2	-1.51328	0.0433549	0.484029	16104.7	2447.79	2939.68	1885.62	2227.63	3410.4
WBGene00000551	clx-1	2.91717	0.043433	0.484029	0	0.545774	5.0251	1.83189	6.75986	42.8747
WBGene00007898	C33D9.3	0.852497	0.0434804	0.484029	406.351	991.125	690.449	1209.05	1478.33	1112.88
WBGene00202155	C36F7.25	-2.7885	0.0435148	0.484029	53.7818	1.63732	3.01506	2.44252	0.519989	4.66029
WBGene00044299	C42D8.9	-1.52184	0.0435294	0.484029	77.6848	18.5563	19.0954	15.2657	6.75986	13.9809
WBGene00044789	T07A9.14	-1.4571	0.043577	0.484029	10935.6	1773.76	2411.04	1591.91	1341.05	2568.75
WBGene00002214	klc-1	-1.04834	0.0436069	0.484029	6812.36	2246.4	2692.45	1999.81	1483.53	2189.41
WBGene00014954	Y102A5C.5	0.805587	0.0437053	0.484029	262.933	326.918	278.39	518.424	324.473	683.199
WBGene00196315	Y24D9A.11	-1.35217	0.0437211	0.484029	3053.61	609.629	758.79	522.698	437.831	765.22
WBGene00021700	Y48G9A.6	1.42054	0.0437687	0.484029	5.97576	6.00351	5.0251	11.602	17.6796	15.845
WBGene00020684	T22D1.5	-0.54167	0.0437762	0.484029	2288.71	2403.59	2549.74	1898.45	1399.81	1680.5
WBGene00011075	R07A4.4	0.842917	0.0437776	0.484029	101.588	66.0386	135.678	154.489	192.916	193.868
WBGene00194647	Y51H4A.935	-1.33459	0.0437896	0.484029	585.624	157.729	169.848	119.073	62.3987	175.227
WBGene00011043	rbm-28	-1.47657	0.0437901	0.484029	24046.4	4129.87	3795.96	3995.96	3473.53	4013.44
WBGene00219294	F43G6.16	0.977941	0.0438056	0.484029	17.9273	23.4683	44.2209	64.7267	57.7188	56.8556
WBGene00007290	C04B4.2	-1.5542	0.0438311	0.484029	143.418	254.33	416.078	125.79	16.6396	137.013
WBGene00195178	ZC581.10	-1.55866	0.0438363	0.484029	3926.07	672.939	670.348	483.618	362.952	937.651
WBGene00021583	clec-72	1.18781	0.0438457	0.484029	95.6121	253.239	395.978	434.157	422.751	866.814
WBGene00022385	Y95B8A.4	-1.15308	0.0438846	0.484029	1505.89	561.601	385.928	376.758	287.034	431.543
WBGene00017463	F14D12.1	0.740617	0.0439321	0.484029	286.836	433.89	426.128	536.743	842.902	556.439
WBGene00171210	21ur-11643	-2.88406	0.0439371	0.484029	17.9273	2.72887	3.01506	1.83189	0.519989	0
WBGene00022615	ZC449.5	-1.51987	0.0439866	0.484029	12632.7	2355.56	1584.92	1894.78	1816.32	2062.65
WBGene00043049	F32H2.11	1.22947	0.0439907	0.484029	11.9515	32.7464	64.3213	70.2223	72.7984	133.284
WBGene00271650	C17G10.14	-2.19782	0.0439912	0.484029	41.8303	3.82041	5.0251	2.44252	3.63992	2.79618
WBGene00018645	F49F1.5	-2.06459	0.0440302	0.484029	9375.96	1908.02	425.123	1519.86	1088.34	188.276
WBGene00011109	gpch-1	-1.4087	0.0440359	0.484029	29018.3	5374.23	5838.16	3818.26	5286.73	6041.6
WBGene00001398	fat-6	1.07454	0.044105	0.484029	4338.4	14803.6	13641.1	18783.6	29544.7	20746.7
WBGene00022627	ZC513.2	1.38641	0.0441181	0.484029	77.6848	292.535	697.484	965.404	890.221	963.748
WBGene00009127	clsp-1	-1.33751	0.0441441	0.484029	17264	3428	3981.89	2731.95	3753.8	3270.59
WBGene00008323	C55A1.6	1.15862	0.0441608	0.484029	11.9515	9.27815	9.04518	23.2039	19.2396	21.4373
WBGene00017819	F26D11.2	1.30784	0.0442035	0.484029	173.297	45.845	113.567	160.595	178.876	461.369
WBGene00014643	B0391.8	0.678232	0.0442503	0.484029	125.491	189.929	153.768	249.137	295.354	222.762
WBGene00006390	taf-8	-0.615363	0.0442729	0.484029	2462.01	1576.74	1936.67	1196.22	1288.01	1404.61
WBGene00012858	Y44F5A.1	-0.639468	0.0442988	0.484029	2276.76	1479.59	1591.95	1052.11	1077.42	1291.83
WBGene00020737	T23F2.4	1.55482	0.0443199	0.484029	0	8.1866	5.0251	17.0976	14.0397	20.5053
WBGene00008255	C51E3.10	-1.57096	0.0443499	0.484029	1864.44	363.485	237.185	398.13	241.795	184.548
WBGene00010228	clec-161	-2.09424	0.0443869	0.484029	0	10.3697	37.1857	5.49566	4.6799	1.86412
WBGene00021595	Y46E12BL.2	-1.37822	0.0443961	0.484029	17383.5	3533.88	3222.09	3040.32	3205.21	3033.85
WBGene00022148	Y71G12B.8	-1.44208	0.0444168	0.484029	25373.1	3903.37	5514.54	3714.46	3607.16	5476.78
WBGene00014915	Y53C10A.1	-0.966428	0.0444247	0.484029	1625.41	704.048	827.131	442.706	411.831	753.103
WBGene00021055	W06A11.4	0.699675	0.0444451	0.484029	101.588	163.186	159.798	216.163	218.915	276.821
WBGene00003154	mcm-2	-0.865626	0.0444938	0.484267	9148.88	3908.83	4565.8	3436.62	2875.54	3347.95
WBGene00018946	F56C3.9	1.3795	0.0445229	0.48429	17.9273	128.257	194.974	221.658	341.113	354.182
WBGene00006552	tbx-33	-1.07669	0.0445656	0.484463	23.903	43.1161	31.1556	20.1508	11.4398	17.7091
WBGene00006214	str-170	-2.99735	0.0446434	0.484953	23.903	4.91196	1.00502	0	2.07996	0.932058
WBGene00000820	csp-2	-1.29316	0.0446752	0.484953	1356.5	357.482	274.37	292.491	236.595	274.957
WBGene00044502	C46G7.5	-0.949575	0.0446915	0.484953	573.673	288.714	211.054	211.888	181.996	151.926
WBGene00017895	vrk-1	-0.936588	0.0448093	0.485708	6656.99	2542.21	2875.36	2227.57	2067.48	2002.06
WBGene00013129	Y52B11A.10	-1.60031	0.0448572	0.485708	21662.1	3028.5	2574.86	2998.8	3231.21	2757.03
WBGene00012266	W04G5.5	2.33424	0.044867	0.485708	0	1.63732	1.00502	7.32755	7.79983	4.66029
WBGene00013260	rsr-2	-1.4996	0.0449101	0.485708	11646.7	1679.35	2034.16	1571.76	1690.48	2164.24
WBGene00011916	T22C1.5	-1.08182	0.0449142	0.485708	3776.68	1259.65	1163.81	999.6	1003.58	916.213
WBGene00014801	K08E5.1	-1.4375	0.0449588	0.485708	280.861	96.6019	43.2158	61.6735	59.2787	28.8938
WBGene00165346	21ur-14363	-5.24723	0.0449769	0.485708	29.8788	0	0	0	0	0.932058
WBGene00008676	oac-15	1.19252	0.0450543	0.485708	11.9515	15.2817	45.2259	56.7885	62.9187	57.7876
WBGene00010367	H05L14.2	-0.755397	0.0450913	0.485708	4171.08	2195.1	2374.86	1835.55	1803.32	1525.78
WBGene00044446	C06G4.6	1.28162	0.0451188	0.485708	53.7818	156.637	366.832	535.522	385.832	508.904
WBGene00170809	21ur-14330	-1.50693	0.0452015	0.485708	436.23	90.0526	79.3966	65.9479	38.9992	103.458
WBGene00008251	srsx-30	-1.82158	0.0452241	0.485708	191.224	18.0105	23.1155	18.3189	15.0797	28.8938
WBGene00014179	ZK1010.5	-1.19748	0.0452271	0.485708	7726.65	2399.22	1836.17	1968.67	1457.01	1782.1
WBGene00013987	ZK512.8	-0.980726	0.0452324	0.485708	2438.11	1143.4	1069.34	923.882	494.509	930.194
WBGene00003764	nlp-26	-1.36874	0.0452697	0.485708	1762.85	772.27	521.605	702.834	154.957	321.56
WBGene00010690	K08H2.3	-0.986839	0.0452858	0.485708	203.176	76.4083	97.4869	69.0011	48.359	64.312
WBGene00006983	zig-6	0.976941	0.0452953	0.485708	125.491	380.95	393.968	629.558	661.946	512.632
WBGene00004223	ptr-9	1.56737	0.0453037	0.485708	0	7.09506	6.03012	12.2126	15.5997	23.3015
WBGene00001065	dpy-3	1.2154	0.0453162	0.485708	2181.15	622.182	1025.12	1822.73	2241.67	4793.58
WBGene00020287	lsy-13	-1.28069	0.0453179	0.485708	7882.02	1810.33	1922.6	1774.49	1239.13	1759.73
WBGene00050913	T12B5.14	-0.941931	0.0453395	0.485708	322.691	289.26	285.426	247.305	127.397	90.4097
WBGene00001055	dpf-2	-0.937715	0.0453547	0.485708	2623.36	2612.62	1272.35	1624.88	963.019	806.231
WBGene00003765	nlp-27	-1.25974	0.0454434	0.486159	7403.96	2459.8	1755.77	2302.07	1046.74	1496.89
WBGene00017815	F26B1.1	-1.30505	0.0454667	0.486159	1003.93	263.609	232.16	182.578	142.997	274.957
WBGene00012919	Y46G5A.34	-1.38396	0.045508	0.486159	1051.73	236.866	194.974	212.499	136.237	213.441
WBGene00018120	F36H12.4	-1.25738	0.0455642	0.486159	1517.84	437.71	385.928	359.05	205.396	408.242
WBGene00004904	snf-5	-0.930465	0.0455793	0.486159	6746.63	3685.06	3111.54	3072.69	1540.21	2484.87
WBGene00003253	mig-22	-0.646977	0.0455891	0.486159	4661.09	2836.38	3093.45	2225.13	2171.99	2352.52
WBGene00015103	B0280.7	0.922667	0.0455976	0.486159	352.57	269.612	716.579	879.916	773.223	894.776
WBGene00009268	F30A10.11	-1.66861	0.0456396	0.486159	11.9515	45.2992	30.1506	15.8764	10.9198	1.86412
WBGene00011172	R09E10.2	-1.86257	0.0456398	0.486159	2796.65	329.101	396.983	426.83	74.8784	464.165
WBGene00020435	T11F8.4	-1.54856	0.0456863	0.486366	5772.58	831.759	923.613	713.825	667.146	1187.44
WBGene00005620	srj-35	-2.09859	0.0457437	0.486482	23.903	7.64083	3.01506	3.05314	1.55997	1.86412
WBGene00010566	K04G2.7	0.979287	0.045755	0.486482	35.8545	75.8625	92.4618	112.966	111.798	199.461
WBGene00017933	F29G9.7	-1.54224	0.0457783	0.486482	23.903	55.1231	80.4016	29.9208	4.6799	22.3694
WBGene00012346	W08G11.1	0.899621	0.0458559	0.486675	442.206	195.933	484.42	822.517	609.947	647.781
WBGene00015241	B0524.2	-1.32237	0.045891	0.486675	776.848	237.957	213.064	160.595	80.0783	245.131
WBGene00003777	nmy-2	-1.24214	0.0458972	0.486675	70537.8	18037.8	16863.2	16842.4	15279.4	12443.9
WBGene00010493	meg-2	-1.1093	0.0459046	0.486675	53.7818	130.44	162.813	65.3373	31.1993	69.9044
WBGene00012209	hmg-20	-0.906863	0.0459888	0.487281	1870.41	769.541	905.523	544.07	578.748	757.764
WBGene00001820	ham-1	1.19308	0.0460445	0.487407	23.903	84.0491	74.3715	117.851	233.475	87.6135
WBGene00219627	anr-3	-1.65269	0.0460718	0.487407	83.6606	13.6443	15.0753	10.3807	13.5197	7.45647
WBGene00002985	lig-1	-0.78464	0.0460888	0.487407	7690.8	3669.24	4196.96	2966.44	3029.46	3021.73
WBGene00202168	F43C9.9	-2.47978	0.0461364	0.487407	53.7818	2.72887	3.01506	3.05314	1.55997	4.66029
WBGene00009884	F49C12.15	-0.683517	0.0461863	0.487407	10475.5	8635.77	7214.03	6235.74	3992.99	6156.25
WBGene00016992	zhit-1	-0.675175	0.0462351	0.487407	1141.37	696.953	810.046	473.237	539.748	634.732
WBGene00011442	T04F8.3	0.894136	0.0462375	0.487407	23.903	48.0281	64.3213	75.718	93.598	103.458
WBGene00164971	T21E8.6	1.92335	0.0462451	0.487407	0	3.82041	2.01004	10.9913	11.9597	7.45647
WBGene00015994	C18H7.4	-1.32724	0.0462476	0.487407	3394.23	841.037	659.293	669.249	499.189	775.473
WBGene00019973	R09A1.3	1.1528	0.0462948	0.487407	125.491	90.0526	188.944	166.091	214.755	521.021
WBGene00011171	R09E10.1	-1.29277	0.0462985	0.487407	3095.44	712.78	719.594	586.814	495.549	758.696
WBGene00018227	nep-15	1.0039	0.0464043	0.48801	131.467	130.986	351.757	468.352	411.831	367.231
WBGene00003142	mau-8	-1.42744	0.0464312	0.48801	6806.39	1133.03	1312.56	904.342	1240.17	1289.04
WBGene00003247	mig-15	0.529172	0.0464371	0.48801	1912.24	1510.16	1847.23	2270.32	2696.66	2623.74
WBGene00011107	R07E3.6	1.14144	0.0465229	0.488534	2981.9	899.435	1725.62	2410.76	3718.96	6210.31
WBGene00015574	irg-1	-1.52686	0.0465744	0.488534	675.26	74.2252	159.798	128.843	94.638	86.6814
WBGene00001401	fbf-1	-1.379	0.0465791	0.488534	59.7576	16.3732	24.1205	12.2126	15.0797	6.52441
WBGene00011985	T24D1.2	-1.16279	0.0465955	0.488534	6531.5	2034.64	1738.68	1857.53	1480.93	1255.48
WBGene00015027	B0207.2	-1.36159	0.0466618	0.488694	155.37	66.0386	36.1807	46.4078	33.7993	14.9129
WBGene00194983	T25B2.4	1.92676	0.0467167	0.488694	0	2.72887	4.02008	9.15943	6.75986	17.7091
WBGene00015216	valv-1	1.16058	0.0467288	0.488694	65.7333	173.01	254.27	273.562	274.554	579.74
WBGene00011882	nstp-9	1.66884	0.0467724	0.488694	5.97576	8.1866	40.2008	32.3633	44.719	109.051
WBGene00086565	W06G6.17	-2.3866	0.0467877	0.488694	490.012	236.866	19.0954	114.798	23.9195	2.79618
WBGene00005936	srx-45	1.04509	0.0467997	0.488694	11.9515	66.0386	66.3313	113.577	106.598	106.255
WBGene00012831	Y43F8C.9	-0.764792	0.0468009	0.488694	956.121	664.752	514.57	474.459	317.713	455.777
WBGene00018243	F40G9.7	-4.91407	0.046887	NA	0	1.09155	9.04518	0	0	0
WBGene00271652	C28G1.11	1.67345	0.046906	0.489304	0	16.3732	9.04518	41.5228	44.719	12.1168
WBGene00022271	cpx-1	-1.64208	0.0469408	0.489304	5778.56	729.699	609.042	722.374	788.823	764.288
WBGene00016387	kbp-5	-0.933939	0.0470172	0.48934	1900.29	766.266	798.991	556.894	546.508	699.976
WBGene00012433	Y11D7A.9	1.18904	0.047025	0.48934	705.139	1022.23	3145.71	3528.82	3382.01	4223.16
WBGene00009404	F35C11.5	-0.715468	0.047065	0.48934	932.218	1652.6	1602	963.573	726.944	870.543
WBGene00017964	F31F7.1	-0.904982	0.0470722	0.48934	2958	3659.41	1827.13	1533.29	2042	932.99
WBGene00001860	him-1	-1.08451	0.0470802	0.48934	23012.6	6897.49	7504.48	6155.75	5668.92	5808.59
WBGene00045494	ZK662.6	1.31213	0.0471393	0.489672	65.7333	230.862	522.61	648.488	705.105	708.364
WBGene00003762	nlp-24	-1.21558	0.0472841	0.490008	13863.8	5912.91	5444.19	6264.44	1803.32	2786.85
WBGene00012636	Y38H8A.2	-1.10817	0.0473377	0.490008	651.357	249.964	219.094	200.286	106.078	205.985
WBGene00018065	F35F11.2	-1.26965	0.0473421	0.490008	1045.76	299.63	231.155	244.252	149.237	253.52
WBGene00021110	W09C3.2	-1.36021	0.0473493	0.490008	4756.7	1043.52	883.412	776.72	744.624	1075.6
WBGene00022579	ZC262.2	-1.43907	0.0473854	0.490008	15423.4	2415.59	3130.64	1999.2	2395.59	3333.04
WBGene00022577	nstp-3	1.5028	0.0474277	0.490008	35.8545	133.169	379.897	351.112	445.11	784.793
WBGene00020353	T08B6.4	-0.957869	0.0474415	0.490008	8407.89	4060.55	3183.9	3081.23	1946.84	3020.8
WBGene00009730	myo-6	-1.27208	0.0474437	0.490008	2605.43	696.953	517.585	537.354	554.828	481.874
WBGene00021660	Y48G1A.4	-1.35916	0.0474482	0.490008	17419.3	3214.06	3724.6	2693.48	3076.77	3717.98
WBGene00003581	ndx-4	0.784648	0.0474504	0.490008	830.63	562.692	832.156	953.192	1096.66	1774.64
WBGene00044441	Y119C1B.11	-1.70333	0.0474927	0.490008	173.297	21.2852	22.1104	22.5933	15.5997	24.2335
WBGene00014183	ZK1025.3	1.32589	0.0475195	0.490008	1231.01	1364.98	5217.06	4615.74	4898.29	10091.4
WBGene00009091	F23D12.7	1.13216	0.0475443	0.490008	59.7576	276.161	294.471	432.325	449.27	532.205
WBGene00194998	C16C4.18	-1.73276	0.0475527	0.490008	1870.41	181.197	216.079	198.454	156.517	323.424
WBGene00018284	F41E6.1	-1.2867	0.0476763	0.491001	388.424	104.243	110.552	91.5943	45.239	104.391
WBGene00001899	his-25	1.37852	0.0477514	0.49129	17.9273	37.1126	24.1205	75.1074	116.478	23.3015
WBGene00011757	cht-2	0.868194	0.0477733	0.49129	322.691	182.288	450.249	527.583	533.509	679.471
WBGene00001701	grd-12	1.04578	0.0477863	0.49129	47.8061	66.5844	160.803	166.091	191.876	229.286
WBGene00007624	hrde-1	-0.874246	0.0478635	0.491645	15991.1	6823.26	8826.08	6738.9	4389.23	6122.69
WBGene00021095	mlt-8	1.10588	0.0478754	0.491645	3155.2	2005.17	6891.42	6738.29	6827.97	12381.5
WBGene00011016	R04F11.3	-0.909587	0.0479058	0.491677	11258.3	4725.31	5979.87	3014.68	3596.76	5071.33
WBGene00021968	Y57G7A.5	-1.37896	0.0479694	0.491925	4033.64	898.343	829.141	738.25	456.03	1015.01
WBGene00008509	F01G10.6	1.5537	0.0479847	0.491925	5.97576	123.345	161.808	206.393	300.554	376.552
WBGene00000853	cut-6	1.16273	0.0481689	0.492454	35.8545	34.9295	95.4769	84.2668	113.878	185.48
WBGene00003414	mrp-8	-0.808804	0.0481853	0.492454	776.848	437.165	377.887	360.882	263.634	273.093
WBGene00016681	C45G9.10	-1.36497	0.0482444	0.492454	23.903	10.3697	20.1004	6.71692	7.79983	4.66029
WBGene00008150	mam-2	1.29891	0.0482513	0.492454	376.473	385.316	1674.36	1882.57	1555.29	2575.28
WBGene00003458	msp-65	-1.3765	0.0483173	0.492454	2748.85	692.041	849.242	813.358	217.875	616.091
WBGene00194801	Y6G8.16	-2.66422	0.0483315	NA	0	6.54928	7.03514	0.610629	1.03998	0.932058
WBGene00235109	Y57G11A.226	-1.74135	0.0483446	0.492454	179.273	18.5563	32.1606	12.8232	17.1596	35.4182
WBGene00003143	max-1	0.872564	0.0483493	0.492454	125.491	259.788	353.767	407.29	488.27	486.534
WBGene00019814	R02C2.1	-4.42241	0.048354	NA	5.97576	0.545774	3.01506	0	0	0
WBGene00020466	sld-2	-1.00088	0.0483678	0.492454	1828.58	628.731	686.428	486.671	505.429	568.556
WBGene00016423	tag-275	1.23644	0.0483759	0.492454	53.7818	182.834	318.591	288.217	508.549	538.73
WBGene00021787	Y51H7C.9	-0.943622	0.0483796	0.492454	1577.6	749.347	773.865	484.839	371.272	748.443
WBGene00045270	C04E7.5	-1.17796	0.0483875	0.492454	41.8303	36.0211	27.1355	22.5933	7.79983	14.9129
WBGene00018890	F55F8.2	-1.23054	0.048448	0.492454	23006.7	5552.15	5650.22	4253.64	5050.65	5266.13
WBGene00020223	T05A7.6	-1.12502	0.0484498	0.492454	9244.5	3159.48	2647.22	2384.51	1683.2	2825.07
WBGene00019090	F59A7.2	0.907658	0.0484505	0.492454	167.321	132.077	230.15	216.773	298.994	480.01
WBGene00011918	T22C1.8	-1.2928	0.0484711	0.492454	7218.71	1739.93	1633.16	1590.08	996.299	1729.9
WBGene00010056	smc-6	-0.917606	0.048474	0.492454	15501.1	6315.15	6337.65	5394.91	4775.06	4722.74
WBGene00020910	dgtr-1	-0.908324	0.0485874	0.493328	334.642	382.041	460.299	245.473	108.158	276.821
WBGene00011978	T24B8.4	-0.874683	0.0486576	0.493487	8138.98	4097.12	3443.2	3159.39	3092.89	2287.27
WBGene00009683	F44D12.6	-1.45602	0.0486579	0.493487	2665.19	498.837	450.249	446.98	287.034	577.876
WBGene00196843	C41G11.9	-7.5074	0.0487282	0.493921	418.303	0	0	1.22126	1.03998	0
WBGene00022709	ZK354.8	-1.23995	0.0488713	0.495094	3651.19	961.107	908.538	900.678	540.268	889.184
WBGene00014152	ZK930.2	-1.19319	0.0490611	0.49665	5169.03	2272.6	1112.56	1445.97	1460.13	827.668
WBGene00007578	C14B1.7	-0.671892	0.0490801	0.49665	3268.74	2198.38	2331.65	1681.67	1266.69	1937.75
WBGene00000416	ced-2	-0.705362	0.0491178	0.496746	2497.87	1375.35	1461.3	1114.4	1051.94	1091.44
WBGene00017736	F23C8.7	-1.26721	0.049151	0.496746	2246.88	630.914	455.274	460.414	360.872	556.439
WBGene00016173	fust-1	-1.61876	0.0491724	0.496746	37097.5	3783.85	5408.01	4936.94	3842.2	6288.6
WBGene00003681	nhr-91	0.617797	0.0492	0.496746	484.036	407.147	344.722	511.707	675.466	692.519
WBGene00021038	W05F2.6	-0.744925	0.049279	0.497265	4673.04	2400.86	2566.82	1914.32	1890.68	1934.02
WBGene00012465	Y17G7B.12	-1.26408	0.0493489	0.497586	6101.25	1398.82	1430.14	1018.53	1248.49	1443.76
WBGene00009437	F35G2.3	-2.02626	0.0493661	0.497586	47.8061	4.91196	8.04016	1.83189	5.19989	5.59235
WBGene00021079	W08A12.2	0.855331	0.0494466	0.497971	179.273	430.615	260.3	531.858	635.426	432.475
WBGene00004946	sop-3	-1.26945	0.0494596	0.497971	13033.1	2943.9	2868.33	2625.09	2698.74	2485.8
WBGene00008423	D2045.5	-1.11397	0.0495092	0.498192	896.363	337.288	307.536	283.332	137.277	284.278
WBGene00006793	unc-59	-1.00165	0.0495698	0.498276	5700.87	1934.77	2186.92	1563.82	1448.17	1883.69
WBGene00016944	uri-1	-0.982801	0.049573	0.498276	6884.07	2355.56	2973.85	1710.37	1984.28	2475.55
WBGene00002889	let-765	-1.30164	0.0496084	0.498322	26359.1	5858.88	5514.54	5219.05	5900.83	4179.35
WBGene00044032	ceh-99	-0.911262	0.0496329	0.498322	328.667	152.271	178.894	123.347	77.9983	141.673
WBGene00012832	dmd-3	1.66358	0.0496991	0.498372	5.97576	12.5528	9.04518	19.5401	62.9187	11.1847
WBGene00011747	sna-2	-1.14055	0.0497498	0.498372	11168.7	2985.93	3226.11	2683.71	2616.58	2574.35
WBGene00009257	F29G6.1	0.755141	0.0497667	0.498372	221.103	245.598	393.968	569.717	509.589	387.736
WBGene00012357	W09D6.4	-0.768427	0.0497755	0.498372	1744.92	1142.85	1273.36	830.455	547.548	1058.82
WBGene00019260	H34I24.1	-0.93236	0.0498127	0.498372	818.679	430.07	359.797	321.191	180.956	332.745
WBGene00008833	F14H8.2	1.17638	0.0498156	0.498372	5.97576	9.82392	9.04518	21.372	21.8395	17.7091
WBGene00016245	C30B5.4	-1.38268	0.0498411	0.498372	13015.2	2312.44	2820.09	1688.39	2182.91	3082.32
WBGene00044491	Y54G2A.48	-1.20673	0.0499538	0.498372	89.6363	60.5809	24.1205	29.3102	27.0394	14.9129
WBGene00015412	lgc-9	1.06942	0.0499706	0.498372	23.903	19.6478	12.0602	42.744	41.0791	25.1656
WBGene00235183	F36A4.23	-5.90296	0.0499978	0.498372	23.903	0	0	0	0	0
WBGene00201462	H32C10.100	-5.90296	0.0499978	0.498372	23.903	0	0	0	0	0
WBGene00197925	F31E3.9	-5.90296	0.0499978	0.498372	23.903	0	0	0	0	0
WBGene00199068	F31A3.7	-5.90296	0.0499978	0.498372	23.903	0	0	0	0	0
