# Supplementary material for: ADARs regulate cuticle collagen expression and promote survival to pathogen infection
Source: BMC Biol. 2024 Feb 16;22:37. doi: 10.1186/s12915-024-01840-1 (PMC10870475; doi:10.1186/s12915-024-01840-1)
Supplement: Supplementary file 12 — Additional file 12: Table S12. Differentially expressed genes in adr-1(-);adr-2(-) animals compared to wildtype animals grown on OP50 for 7 h (Related to Fig. 4). Genes listed as Wormbase annotations for the three biological replicates. [file 12915_2024_1840_MOESM12_ESM.xlsx]

## Sheet: Diff exp adr-1(-);adr-2(-)
Additional file 12: Table S12. Differentially expressed genes in adr-1(-);adr-2(-) animals grown on OP50 for 7 hours compared to wildtype animals grown in the same conditions (Related to Figure 4). Differentially expressed genes are listed as Wormbase annotations in Column A and Gene name in Column B. The log2fold change values, raw p values and the adjusted p values as obtained from the DESeq2 a…
Gene	Gene id	log2FoldChange	pvalue	padj	N2rep1	N2rep2	N2rep3	adr1adr2rep1	adr1adr2rep2	adr1adr2rep3
WBGene00000080	adr-2	-8.64055	3.41142e-41	6.18115e-37	834.992	776.042	747.138	0.650971	5.26752	0.850361
WBGene00015593	C08E3.1	2.7348	1.36786e-08	9.91334e-05	9.65308	21.4836	9.66126	106.108	92.7083	101.193
WBGene00010212	fbxa-192	1.65009	1.64137e-08	9.91334e-05	390.95	616.449	475.817	1475.75	1435.93	1787.46
WBGene00007675	C18D4.6	1.39523	1.19079e-07	0.000539396	72.3981	70.5891	74.0697	190.734	195.952	183.678
WBGene00195086	F21C10.13	2.10367	6.04482e-07	0.0019271	14.4796	48.667	35.4246	164.045	150.651	157.317
WBGene00086560	ZK355.8	2.58306	6.38148e-07	0.0019271	4.82654	11.3995	11.2715	42.9641	75.8523	69.7296
WBGene00010314	F59B2.12	-3.14206	4.35402e-06	0.0112701	72.3981	53.0514	152.97	13.6704	14.7491	3.40144
WBGene00020618	T20D4.12	2.37825	6.90956e-06	0.0156493	24.1327	8.33039	15.297	55.9835	69.5313	86.7368
WBGene00010641	crml-1	-0.960069	8.78028e-06	0.0176767	2548.41	2830.58	3089.99	1478.35	1323.2	1557.01
WBGene00008267	C53A5.9	3.82295	2.33499e-05	0.0423077	0	3.06909	1.61021	27.9917	50.5682	14.4561
WBGene00010062	lipl-1	1.8752	4.00263e-05	0.0654552	173.755	339.792	359.882	635.998	1245.24	1362.28
WBGene00014046	clec-60	2.3116	4.33502e-05	0.0654552	139.97	401.174	169.072	902.896	1875.24	787.435
WBGene00019105	asp-8	1.05389	6.69117e-05	0.0932594	444.042	392.405	528.149	867.093	1083	885.226
WBGene00013450	oac-56	1.23162	7.27848e-05	0.0941992	53.0919	60.0665	73.2646	132.798	166.454	150.514
WBGene00018096	clec-207	-3.25393	8.14209e-05	0.0983511	28.9592	11.3995	44.2808	3.90582	2.10701	2.55108
WBGene00000708	col-135	-4.99341	0.000106398	0.120489	28457.3	1797.17	386.451	449.17	475.13	37.4159
WBGene00020878	T28A11.16	1.21982	0.000121749	0.129763	106.184	112.68	98.2228	205.707	311.837	222.795
WBGene00015028	B0207.5	-1.98214	0.000130619	0.131482	202.715	64.4509	181.954	39.0582	35.8191	36.5655
WBGene00015605	C08E3.13	1.99175	0.000149297	0.142374	101.357	111.364	32.2042	304.654	384.529	271.265
WBGene00000659	col-84	4.75346	0.000168506	0.152442	9.65308	5.69974	3.22042	61.1912	396.117	3.40144
WBGene00011741	T12G3.6	-1.39295	0.000176681	0.152442	921.869	459.925	850.191	324.183	259.162	261.911
WBGene00000402	cdh-10	1.1955	0.000232787	0.186231	791.553	920.289	1136.81	1602.69	2665.36	2276.42
WBGene00000399	cdh-7	1.21651	0.0002364	0.186231	357.164	572.166	607.049	1013.56	1435.93	1156.49
WBGene00022282	Y74C10AR.2	-2.69778	0.000273523	0.206498	43.4389	15.7839	55.5523	3.25485	9.48153	5.10217
WBGene00022713	ZK355.3	3.12269	0.000309605	0.221738	4.82654	3.50753	0.805105	15.6233	36.8726	16.1569
WBGene00000113	alh-7	-1.16119	0.000318185	0.221738	1843.74	1129.43	1317.96	562.439	575.213	773.829
WBGene00013125	clec-92	-3.51006	0.000333833	0.222517	14.4796	8.76883	39.4502	2.60388	2.10701	0.850361
WBGene00020262	ferl-1	0.943685	0.000343865	0.222517	333.031	289.81	236.701	493.436	594.176	545.082
WBGene00021529	Y41G9A.5	1.25844	0.000381592	0.233895	96.5308	113.556	108.689	175.111	300.249	296.776
WBGene00004728	sax-2	-1.17919	0.000391681	0.233895	3899.84	2436.42	2087.64	1244.66	1218.9	1247.48
WBGene00012225	W03G11.3	0.758928	0.000417549	0.233895	574.358	544.983	489.504	947.162	926.03	836.755
WBGene00002094	ins-11	1.13231	0.000424191	0.233895	53.0919	45.5979	37.8399	92.4378	95.8688	100.343
WBGene00016052	dod-3	1.95294	0.000425991	0.233895	197.888	394.159	262.464	529.239	915.495	1886.95
WBGene00012672	Y39B6A.10	-1.15374	0.000514202	0.274024	410.256	233.251	285.812	149.072	140.116	120.751
WBGene00016302	fbxc-7	2.0214	0.000547942	0.277484	9.65308	11.3995	7.24595	37.7563	54.7822	23.8101
WBGene00020617	T20D4.11	1.18091	0.000551323	0.277484	202.715	339.354	274.541	498.643	776.432	604.607
WBGene00003107	mab-10	1.01969	0.000639405	0.309129	646.756	925.989	958.88	1443.85	1689.82	2028.96
WBGene00012716	Y39E4B.5	-0.876954	0.000663308	0.309129	468.174	472.64	627.177	286.427	271.804	299.327
WBGene00021344	Y37B11A.2	-1.93078	0.0006673	0.309129	1824.43	668.624	429.926	269.502	241.252	251.707
WBGene00002827	let-653	1.13042	0.000682442	0.309129	265.46	447.21	432.342	766.843	1028.22	744.916
WBGene00015655	C09G12.5	-3.98697	0.000845636	0.371724	19.3062	4.38442	18.5174	0.650971	1.0535	0.850361
WBGene00013567	Y75B12B.1	-1.13623	0.000881563	0.371724	3465.46	1736.23	2384.72	1180.21	1131.46	1130.98
WBGene00005003	spp-18	0.903019	0.000882175	0.371724	723.981	876.006	656.966	1182.81	1426.44	1619.09
WBGene00009835	F47H4.2	1.82638	0.00102628	0.392771	139.97	362.153	429.926	784.419	777.486	1778.11
WBGene00000165	aps-3	-0.912974	0.00104665	0.392771	1505.88	1392.93	2019.2	792.231	829.107	993.222
WBGene00000749	col-176	1.19066	0.00105409	0.392771	656.41	594.965	853.412	1061.73	2029.05	1719.43
WBGene00010931	M162.5	0.943114	0.00107155	0.392771	115.837	186.338	170.682	300.097	308.677	329.09
WBGene00020741	dlhd-1	1.20968	0.00107678	0.392771	48.2654	80.6733	94.1973	173.809	219.129	147.963
WBGene00016670	ilys-3	2.31127	0.00108241	0.392771	231.674	449.403	207.717	354.128	1448.57	2623.36
WBGene00169631	21ur-14353	-3.62838	0.00109915	0.392771	183.409	10.961	11.2715	5.85873	3.16051	6.80289
WBGene00012660	Y39A1A.24	-4.48277	0.00113009	0.392771	101.357	2.63065	6.44084	2.60388	1.0535	0.850361
WBGene00013927	clec-95	-4.45199	0.00113371	0.392771	4.82654	7.89195	20.1276	0.650971	0	0.850361
WBGene00010885	M7.9	-3.21762	0.00117112	0.392771	9.65308	12.2764	28.9838	2.60388	3.16051	0
WBGene00007479	C09F9.2	0.938678	0.00122197	0.392771	907.39	763.765	1053.88	1378.1	1846.79	1997.5
WBGene00044268	T27E7.10	-2.78701	0.00123354	0.392771	323.378	28.4987	53.1369	19.5291	17.9096	19.5583
WBGene00004239	puf-3	-0.781865	0.00123541	0.392771	3996.38	2948.96	3808.95	2221.76	1938.45	2086.79
WBGene00001734	grl-25	4.48492	0.00125258	0.392771	4.82654	29.814	4.02553	94.3907	810.144	3.40144
WBGene00010886	M7.10	-5.4466	0.00133091	0.392771	4.82654	3.50753	11.2715	0	0	0
WBGene00001879	his-5	1.14307	0.00133185	0.392771	67.5716	51.2977	67.6288	126.939	108.511	168.372
WBGene00001159	eff-1	0.857004	0.00137648	0.392771	217.194	293.756	285.812	423.782	514.11	528.925
WBGene00012261	lpr-3	1.03804	0.00146754	0.392771	1583.11	1522.71	2535.28	3309.53	3982.24	4307.08
WBGene00015083	egg-1	-1.39545	0.0014825	0.392771	6969.52	2594.7	3688.99	1891.07	1646.63	1493.23
WBGene00010000	F53F8.3	-2.59845	0.00150777	0.392771	1168.02	110.926	200.471	93.0888	67.4242	81.6347
WBGene00022257	puf-11	-0.945802	0.00151144	0.392771	4252.18	2493.86	3287.24	1838.34	1635.04	1725.38
WBGene00000617	col-40	3.84259	0.00151515	0.392771	9.65308	27.6218	4.83063	76.8145	538.34	8.50361
WBGene00012255	lpr-6	1.01702	0.00152295	0.392771	704.675	660.293	1078.04	1411.96	1864.7	1680.31
WBGene00017712	F22E5.17	-1.72982	0.00154347	0.392771	275.113	73.2198	174.708	62.4932	41.0866	50.1713
WBGene00012020	gyg-2	-0.632617	0.00155588	0.392771	1843.74	1841.02	2031.28	1327.33	1198.89	1162.44
WBGene00044547	C13A2.12	4.11108	0.00156471	0.392771	4.82654	11.8379	1.61021	44.266	282.339	3.40144
WBGene00008029	scl-7	-2.63838	0.00158374	0.392771	9.65308	10.5226	23.3481	2.60388	2.10701	2.55108
WBGene00021781	Y51H7C.3	-1.10663	0.00164535	0.392771	680.542	351.63	454.884	255.831	221.236	204.937
WBGene00013826	Y116F11B.10	1.17126	0.00164981	0.392771	28.9592	53.4899	36.2297	94.3907	94.8153	95.2405
WBGene00189950	C39B5.14	1.79614	0.00165648	0.392771	4.82654	28.0603	16.1021	46.8699	81.1198	68.8793
WBGene00007358	lact-6	2.39865	0.00166933	0.392771	14.4796	15.7839	41.8655	75.5126	54.7822	263.612
WBGene00007698	qns-1	-3.41712	0.00168327	0.392771	379192	27923	11250.5	16800.2	16683.3	5680.41
WBGene00016695	C45H4.14	-3.17895	0.00168453	0.392771	106.184	15.3455	21.7378	3.90582	10.535	0.850361
WBGene00009094	F23H12.5	1.0668	0.00171274	0.392771	574.358	653.717	944.388	1223.82	1461.21	1885.25
WBGene00014173	ZK970.7	1.16307	0.00172207	0.392771	38.6123	26.7449	30.594	77.4655	61.1032	63.7771
WBGene00002114	ins-31	-2.73132	0.0017244	0.392771	9.65308	12.7148	42.6706	1.95291	5.26752	3.40144
WBGene00010612	K07A1.5	-0.670082	0.00176789	0.392771	931.522	868.553	795.444	583.921	507.789	533.176
WBGene00020948	W02F12.3	-0.829064	0.00177976	0.392771	1303.17	1080.76	1474.15	835.846	644.744	688.793
WBGene00012858	Y44F5A.1	-0.873818	0.00181533	0.392771	1838.91	1188.62	1275.29	765.541	801.716	769.577
WBGene00235164	K09F6.13	0.840103	0.00183797	0.392771	106.184	106.541	107.884	168.601	213.861	193.032
WBGene00011673	cyp-13A6	1.34524	0.00184859	0.392771	14.4796	14.4686	13.6868	34.5014	37.9261	35.7152
WBGene00010893	cutl-9	1.30595	0.00186626	0.392771	19.3062	29.814	31.3991	64.4461	91.6548	56.1238
WBGene00004078	pos-1	-0.854572	0.00188861	0.392771	3933.63	3057.69	4218.75	2438.54	1969	1788.31
WBGene00008490	F01D4.8	2.24781	0.00190407	0.392771	28.9592	72.3429	48.3063	100.9	123.26	506.815
WBGene00015312	C01G8.1	-1.08041	0.0019241	0.392771	2760.78	1360.05	2048.99	1049.36	927.083	932.846
WBGene00011320	T01C3.3	-1.05818	0.00194443	0.392771	2128.5	1100.05	1631.95	869.046	751.148	705.8
WBGene00010719	K09E4.1	-2.09266	0.00195096	0.392771	4980.99	983.863	1024.9	541.607	467.756	625.866
WBGene00000688	col-114	4.48517	0.00198688	0.395608	0	1.31532	1.61021	14.3214	73.7453	0.850361
WBGene00021915	Y55D5A.1	0.783503	0.00204047	0.401862	135.143	156.962	135.258	238.255	268.643	236.4
WBGene00010492	meg-1	-1.02048	0.0020892	0.403002	627.45	453.349	655.356	359.987	269.697	222.795
WBGene00022816	fbn-1	1.17035	0.00209074	0.403002	719.155	1289.9	1076.43	2070.74	3120.48	1781.51
WBGene00000620	col-43	3.13709	0.00214032	0.408215	43.4389	19.2914	26.5685	91.7868	650.012	22.9598
WBGene00001607	gln-6	-0.890906	0.00219092	0.410733	4619	2967.81	3802.51	2308.99	2069.08	1755.15
WBGene00018808	F54D10.7	-2.23072	0.00220954	0.410733	719.155	107.418	175.513	95.0417	65.3172	50.1713
WBGene00011908	pash-1	-0.81858	0.00222812	0.410733	1737.55	1242.11	1511.18	796.137	762.737	979.616
WBGene00017986	F32D1.7	-1.84752	0.00224419	0.410733	3335.14	758.943	959.685	528.588	429.83	441.337
WBGene00013969	tep-1	0.658435	0.00226691	0.410742	3446.15	3819.27	3428.94	5276.77	5231.7	6378.56
WBGene00008231	tag-329	-2.51349	0.00232771	0.417582	14.4796	13.5917	53.1369	3.90582	3.16051	7.65325
WBGene00008202	clec-197	-2.49534	0.00236285	0.41973	463.348	48.2286	82.1207	33.1995	27.3911	42.5181
WBGene00020035	egg-5	-1.90177	0.00240484	0.423015	3489.59	666.431	1067.57	462.189	421.402	510.217
WBGene00017660	F21C10.11	1.5628	0.00244751	0.423015	250.98	145.563	70.0442	553.325	446.686	341.845
WBGene00022071	Y67D8C.7	-2.53294	0.00245138	0.423015	67.5716	10.5226	62.7982	9.11359	3.16051	11.0547
WBGene00012648	Y39A1A.9	1.11504	0.00248763	0.42522	574.358	655.032	414.629	1043.51	1612.91	903.084
WBGene00008535	F02H6.2	-1.9739	0.00254902	0.431642	984.614	168.8	309.966	145.166	105.35	118.2
WBGene00011454	lron-14	-3.25349	0.00257666	0.432283	149184	12777.5	4838.68	8032.33	7342.92	2114
WBGene00219749	linc-30	2.04862	0.00262585	0.436494	0	6.57662	4.83063	18.2272	22.1236	22.9598
WBGene00021963	lipl-6	1.03711	0.00270675	0.443619	72.3981	93.3881	118.35	164.045	244.413	192.182
WBGene00000465	cpg-1	-1.06334	0.00275851	0.443619	18292.6	9702.28	15186.7	8371.48	6551.74	5733.14
WBGene00006048	ssp-31	-0.722693	0.00280421	0.443619	419.909	479.655	536.2	317.023	268.643	289.973
WBGene00005072	srb-7	-5.20292	0.00281599	0.443619	111.01	1.75377	0.805105	1.95291	0	0.850361
WBGene00009816	F47B10.5	1.12365	0.00283264	0.443619	96.5308	211.767	199.666	331.344	431.937	377.56
WBGene00015236	B0511.11	-1.82725	0.00283952	0.443619	5309.19	1282	1409.74	839.101	592.069	818.898
WBGene00009108	F25D1.3	1.1076	0.00289048	0.443619	19.3062	35.0753	33.8144	65.0971	71.6383	69.7296
WBGene00017134	EEED8.3	-1.07029	0.0029015	0.443619	1061.84	512.538	690.78	377.563	357.138	335.042
WBGene00195006	C35B1.9	-2.96807	0.00293921	0.443619	444.042	42.9673	23.3481	27.3408	22.1236	14.4561
WBGene00016178	mesp-1	-0.586242	0.00296742	0.443619	1834.09	1831.81	1964.46	1265.49	1334.79	1152.24
WBGene00002282	let-4	1.15391	0.00299282	0.443619	236.5	381.006	541.031	719.973	900.746	987.269
WBGene00011321	fil-1	1.32485	0.0030032	0.443619	130.317	179.761	76.485	302.05	417.188	251.707
WBGene00044212	Y68A4A.13	2.21834	0.00300652	0.443619	405.429	154.77	40.2553	1078.01	1079.84	588.45
WBGene00003228	mex-1	-1.04855	0.00301148	0.443619	4681.74	2296.12	2970.84	1699.68	1547.6	1552.76
WBGene00015044	cyp-34A9	1.04757	0.003061	0.447277	637.103	780.865	450.054	1273.95	997.668	1589.33
WBGene00219286	C04F12.16	-1.43659	0.00310159	0.447673	1240.42	548.491	397.722	273.408	278.125	250.006
WBGene00044043	Y46G5A.38	1.03343	0.00311758	0.447673	57.9185	68.8353	100.638	179.668	138.009	161.569
WBGene00004374	rme-2	-0.84661	0.00313784	0.447673	6245.54	5466.93	7988.25	4306.17	3133.12	3516.24
WBGene00009648	zhit-2	-2.0854	0.00317265	0.449104	2746.3	467.817	526.539	303.352	317.105	257.659
WBGene00001899	his-25	1.60134	0.00322498	0.44995	14.4796	29.814	19.3225	48.1718	52.6752	105.445
WBGene00011010	R04D3.2	-2.59147	0.00322829	0.44995	801.206	81.5501	94.1973	65.748	62.1567	32.3137
WBGene00016822	C50E3.11	-1.48898	0.00328013	0.450155	241.327	77.6042	117.545	48.8228	58.9962	42.5181
WBGene00008218	nasp-2	-2.3468	0.00329204	0.450155	53632.5	6285.5	7495.53	4714.98	4306.72	4228
WBGene00008807	F14F3.4	1.58266	0.0033043	0.450155	4.82654	38.5829	48.3063	98.2965	106.404	102.894
WBGene00001729	grl-20	4.36303	0.00333677	0.451186	4.82654	6.13818	0	32.5485	184.363	1.70072
WBGene00008762	ztf-2	1.39218	0.0033942	0.455553	48.2654	173.184	156.19	312.466	382.422	333.342
WBGene00044439	Y51H7C.15	-2.86361	0.0035052	0.46113	231.674	14.4686	24.9583	13.0194	12.642	10.2043
WBGene00023422	mrpl-21	-0.636723	0.00354209	0.46113	675.716	683.531	790.613	451.774	440.365	494.06
WBGene00008897	F16H6.7	1.15434	0.00357272	0.46113	77.2247	68.3969	101.443	141.912	158.026	252.557
WBGene00010353	memi-3	-0.893987	0.00357484	0.46113	1592.76	982.986	1300.24	718.671	778.539	580.797
WBGene00018529	F47B3.5	-5.18513	0.00359224	0.46113	62.745	1.31532	1.61021	0.650971	1.0535	0
WBGene00019779	endu-2	0.783963	0.0036098	0.46113	3533.03	2952.03	2342.86	5515.02	4591.17	5067.3
WBGene00013815	Y116A8C.44	-4.19477	0.00361391	0.46113	14.4796	3.94597	12.0766	1.30194	0	0
WBGene00012272	dhc-4	-2.61604	0.00367777	0.465861	68285.9	8433.86	5085.85	5677.76	5008.36	2655.68
WBGene00019796	M151.4	-2.72723	0.00372004	0.465861	284.766	24.5527	29.7889	17.5762	21.0701	11.0547
WBGene00000496	chs-1	-1.50157	0.00374034	0.465861	10362.6	2966.06	4259.81	2352.61	1975.32	1877.6
WBGene00008201	C49C3.11	-1.34393	0.00375383	0.465861	86.8777	39.8982	56.3574	24.7369	25.2841	17.8576
WBGene00021730	Y49F6C.8	-1.80928	0.00380456	0.468944	477.828	110.926	136.868	83.9752	54.7822	63.7771
WBGene00015102	cpg-2	-1.91061	0.00395687	0.479776	70197.2	12542.9	17259	10006.1	8218.38	8369.26
WBGene00008534	F02H6.1	-2.73346	0.00396727	0.479776	390.95	31.5678	35.4246	29.2937	20.0166	17.8576
WBGene00194916	F35D2.6	1.45383	0.00397188	0.479776	19.3062	67.0816	76.485	171.205	112.725	192.182
WBGene00022444	Y110A2AL.7	-2.94085	0.00402789	0.48206	9.65308	5.69974	21.7378	1.30194	1.0535	2.55108
WBGene00020691	igdb-3	1.44577	0.0040862	0.48206	9.65308	21.0452	16.1021	32.5485	50.5682	57.8246
WBGene00021035	W05F2.3	-1.52608	0.00409455	0.48206	6390.34	1848.03	2279.25	1337.09	1204.15	1104.62
WBGene00013380	memi-2	-1.00484	0.00410205	0.48206	873.604	443.265	604.634	351.524	308.677	288.272
WBGene00002225	klp-15	-0.956452	0.00412381	0.48206	3856.41	2018.15	2538.5	1493.98	1407.48	1423.5
WBGene00020290	T06D4.1	-1.05961	0.00416402	0.48364	506.787	270.08	332.508	214.169	165.4	144.561
WBGene00009154	F26D2.16	-2.64291	0.00421418	0.486349	9.65308	13.1532	45.0859	6.50971	1.0535	3.40144
WBGene00019815	kin-34	-4.74548	0.00431788	0.495163	43.4389	1.75377	3.22042	0.650971	0	0.850361
WBGene00168225	21ur-11797	-3.20656	0.00442079	0.503776	313.725	23.2374	10.4664	14.3214	5.26752	17.0072
WBGene00012498	Y24F12A.3	-3.09935	0.00445727	0.504758	492.307	17.9761	28.9838	24.0859	14.7491	22.9598
WBGene00008823	F14H3.4	-1.9076	0.00453452	0.505256	289.592	49.5439	123.181	54.6815	28.4446	36.5655
WBGene00020379	T09B4.5	0.824622	0.00453478	0.505256	188.235	249.473	227.845	418.574	456.167	320.586
WBGene00017584	F19B10.2	-2.75431	0.00456689	0.505256	622.624	45.5979	44.2808	40.3602	34.7656	28.9123
WBGene00010116	cest-13	0.782548	0.00458084	0.505256	492.307	596.719	708.493	881.414	1079.84	1152.24
WBGene00008274	pdzd-8	-2.48496	0.00460109	0.505256	82224.9	11574.9	6056.81	6962.13	6806.69	4066.43
WBGene00007905	C33G3.5	-4.27285	0.00471494	0.514639	4.82654	4.82286	18.5174	1.30194	0	0
WBGene00012832	dmd-3	1.57984	0.00477311	0.514864	4.82654	10.0842	7.24595	20.8311	28.4446	25.5108
WBGene00000731	col-158	3.04385	0.00477567	0.514864	62.745	32.0062	9.66126	100.249	703.741	27.2116
WBGene00019989	R09F10.8	-1.73672	0.00480225	0.514864	1409.35	335.846	437.977	287.729	209.647	153.065
WBGene00015698	kca-1	-1.08943	0.00490504	0.51609	2398.79	1022.01	1586.06	746.012	772.218	826.551
WBGene00008789	F14D7.2	-1.10281	0.00493493	0.51609	386.123	207.821	306.745	182.923	119.046	111.397
WBGene00019855	R03H10.2	1.13793	0.00494285	0.51609	67.5716	151.262	144.114	217.424	338.175	272.966
WBGene00019811	egg-2	-1.06708	0.00500331	0.51609	2393.96	1146.96	1401.69	898.339	780.646	670.935
WBGene00012481	Y18D10A.11	-1.64003	0.00500475	0.51609	7022.62	1631	2279.25	1304.54	1044.02	1153.94
WBGene00011501	rmd-1	-1.38328	0.00500673	0.51609	4652.79	1455.19	1988.61	1119.67	1001.88	975.364
WBGene00019368	txt-4	0.860587	0.00503265	0.51609	487.481	483.601	319.627	679.613	898.639	754.27
WBGene00044080	D1086.10	-2.89769	0.00504155	0.51609	2123.68	191.599	90.1718	132.798	141.17	47.6202
WBGene00020652	egg-4	-1.63257	0.00511494	0.516967	4232.88	1102.68	1170.62	705.652	685.831	701.548
WBGene00021056	W06B4.1	-1.10306	0.00513646	0.516967	2413.27	1064.54	1338.08	815.015	729.025	688.793
WBGene00003783	nos-1	-0.895458	0.00517903	0.516967	695.022	397.667	469.376	296.843	279.179	253.408
WBGene00219800	C05D9.12	-3.04594	0.00518214	0.516967	125.49	5.69974	14.4919	6.50971	3.16051	6.80289
WBGene00023069	rncs-1	-1.29561	0.00523466	0.516967	2099.55	1858.55	758.409	592.383	795.395	530.625
WBGene00008630	nhr-175	1.99575	0.0052928	0.516967	4.82654	14.907	10.4664	64.4461	53.7287	16.1569
WBGene00017573	F18E9.7	-3.25937	0.00530094	0.516967	9.65308	6.13818	16.9072	0	1.0535	2.55108
WBGene00008959	F19H6.4	-1.06713	0.00530176	0.516967	72.3981	85.4961	133.647	52.0776	45.3007	45.0691
WBGene00005832	srw-85	1.38852	0.00530691	0.516967	86.8777	268.326	218.989	361.94	479.344	693.895
WBGene00001606	gln-5	-0.777281	0.00542261	0.525141	1361.08	1285.07	1753.52	999.891	847.017	721.957
WBGene00004512	rrn-1.1	-1.79948	0.00545519	0.525141	1554.15	517.8	265.685	260.388	179.096	227.897
WBGene00008822	F14H3.3	-1.70157	0.00549683	0.525141	101.357	34.1984	58.7727	27.3408	20.0166	9.35397
WBGene00000680	col-106	-2.88704	0.00550675	0.525141	416772	40256.8	18692.1	27926	29271.6	7109.02
WBGene00270318	F26G1.15	1.13158	0.0056022	0.531446	19.3062	24.9912	17.7123	48.8228	43.1937	47.6202
WBGene00018048	clec-137	-3.02363	0.00563631	0.531567	0	12.7148	43.4757	1.95291	2.10701	3.40144
WBGene00011153	R09A8.2	-1.44487	0.00566215	0.531567	168.929	67.0816	86.9514	52.0776	37.9261	23.8101
WBGene00013297	Y57G11B.5	-1.36087	0.00573811	0.535922	1230.77	711.591	776.121	520.776	360.298	173.474
WBGene00004224	ptr-10	1.48241	0.00581489	0.540308	38.6123	178.446	170.682	322.23	392.957	403.922
WBGene00001477	fmo-2	2.05558	0.00587954	0.540695	419.909	379.69	61.9931	2063.58	749.041	750.869
WBGene00015019	B0205.4	1.1895	0.00590514	0.540695	33.7858	89.0037	97.4177	149.072	171.721	210.89
WBGene00016361	C33G8.3	-2.95784	0.00591548	0.540695	733.634	61.3818	24.9583	52.7286	33.7121	17.8576
WBGene00014225	ZK1098.9	-2.12015	0.00593843	0.540695	921.869	146.44	128.817	104.155	77.9593	90.1383
WBGene00000593	col-2	3.91411	0.00599484	0.543103	9.65308	39.8982	1.61021	74.2106	714.276	4.25181
WBGene00009464	F36D1.5	-4.38115	0.00607252	0.547403	14.4796	3.94597	4.02553	0	1.0535	0
WBGene00012381	Y2H9A.4	0.907839	0.00614566	0.550205	91.7043	124.956	148.139	186.178	258.108	259.36
WBGene00007797	C29A12.1	-0.67052	0.00618108	0.550205	1100.45	851.892	1003.16	549.419	615.246	685.391
WBGene00015097	B0273.1	-0.814492	0.00623257	0.550205	1013.57	688.353	619.126	445.915	447.739	414.976
WBGene00015393	exc-13	0.765382	0.00625277	0.550205	241.327	252.981	270.515	341.76	493.04	471.95
WBGene00021188	Y13C8A.1	-2.93319	0.00625544	0.550205	188.235	8.33039	19.3225	8.46262	13.6955	5.10217
WBGene00017402	F12E12.1	-2.10602	0.00641091	0.552192	289.592	40.3366	61.188	37.1053	20.0166	30.613
WBGene00019212	zmp-2	0.869421	0.00643657	0.552192	719.155	477.025	417.85	875.555	1096.7	943.901
WBGene00021596	spsb-2	-0.726281	0.00646209	0.552192	593.664	465.187	495.14	362.591	300.249	268.714
WBGene00019833	R02F2.4	-0.948471	0.00647506	0.552192	1177.68	609.434	730.23	455.679	391.903	446.44
WBGene00013810	Y116A8C.37	-1.99269	0.00649326	0.552192	337.858	59.1896	61.188	40.3602	34.7656	36.5655
WBGene00008354	gcsh-1	-0.979364	0.00654244	0.552192	892.91	438.442	693.196	361.94	361.352	295.926
WBGene00007454	C08F11.7	0.796874	0.00654587	0.552192	101.357	90.319	71.6544	148.421	140.116	157.317
WBGene00004811	skr-5	1.01242	0.00657131	0.552192	53.0919	85.4961	49.1114	140.61	129.581	119.901
WBGene00002393	lpr-1	1.04666	0.00659065	0.552192	82.0512	144.247	197.251	271.455	290.767	340.144
WBGene00043981	aaim-1	0.822	0.00659391	0.552192	91.7043	110.049	112.715	221.33	154.865	188.78
WBGene00189995	C06E7.88	1.76124	0.00663726	0.552192	0	24.1143	21.7378	40.3602	81.1198	62.0764
WBGene00007966	C36A4.5	-0.562549	0.00665178	0.552192	1341.78	1099.61	1231.81	841.705	821.733	814.646
WBGene00015760	C14C6.6	3.92148	0.00670325	0.552192	0	0.438442	0	7.16068	7.37453	3.40144
WBGene00014247	ZK1307.4	-1.26679	0.00672042	0.552192	2538.76	1023.76	944.388	638.602	646.851	579.946
WBGene00017985	neg-1	-1.50714	0.00673516	0.552192	2282.95	594.965	778.537	460.887	404.545	414.976
WBGene00302974	Y65B4BM.3	1.10598	0.0067793	0.553307	868.777	885.214	1416.18	1615.06	1975.32	3244.98
WBGene00022181	pho-9	1.07081	0.00687615	0.556541	289.592	605.926	639.254	882.065	1138.84	1235.57
WBGene00165768	21ur-7173	-3.39053	0.00691255	0.556541	67.5716	4.38442	3.22042	2.60388	2.10701	1.70072
WBGene00010036	cpar-1	-0.891879	0.00693502	0.556541	685.369	366.537	489.504	289.031	270.75	261.061
WBGene00015912	fbxc-50	-1.21037	0.00696514	0.556541	781.9	274.464	483.868	232.396	190.684	235.55
WBGene00001476	fmo-1	0.958409	0.00698133	0.556541	622.624	1301.29	845.36	1877.4	1771.99	1761.95
WBGene00010946	M176.10	-2.16858	0.00702399	0.556541	14.4796	8.76883	29.7889	5.20776	3.16051	3.40144
WBGene00010033	F54B11.10	1.40036	0.00705364	0.556541	9.65308	24.1143	35.4246	46.2189	69.5313	85.8865
WBGene00003216	memi-1	-0.619314	0.00706465	0.556541	588.838	548.491	676.288	406.206	409.813	365.655
WBGene00050939	C05G5.7	1.31844	0.00717608	0.562872	33.7858	65.3278	117.545	200.499	143.277	220.244
WBGene00000870	cyd-1	0.946827	0.00721052	0.563135	82.0512	72.7813	103.859	139.959	149.598	210.89
WBGene00001372	exo-3	-1.54801	0.00730149	0.567793	5743.58	1376.27	1830.81	1013.56	1010.31	1031.49
WBGene00021871	dml-1	-2.21671	0.00746217	0.577808	2915.23	320.062	354.246	256.482	248.627	264.462
WBGene00045412	C25F9.12	1.29844	0.0076312	0.584427	19.3062	55.6821	27.3736	81.3713	107.457	83.3354
WBGene00011790	T15H9.5	-2.22029	0.0076574	0.584427	2075.41	214.836	270.515	196.593	153.812	196.433
WBGene00016320	C32E8.1	-2.09688	0.00769319	0.584427	279.939	49.1055	40.2553	24.7369	22.1236	36.5655
WBGene00016877	C52D10.3	-3.14289	0.00772199	0.584427	100296	1446.86	6111.55	3014.64	2345.1	6849.66
WBGene00012595	Y38E10A.17	-2.13068	0.00772623	0.584427	41976.4	5722.54	5047.2	4360.2	3528.18	4153.16
WBGene00005027	sra-1	-3.29024	0.00774119	0.584427	250.98	7.45351	6.44084	5.85873	9.48153	11.0547
WBGene00165463	21ur-7961	-3.47916	0.00785218	0.590025	77.2247	3.50753	4.02553	3.90582	2.10701	0.850361
WBGene00013946	ZK228.3	-1.13314	0.00792366	0.590025	863.951	427.919	363.102	287.078	219.129	239.802
WBGene00017791	try-8	-2.85523	0.00792997	0.590025	0	12.2764	48.3063	3.25485	3.16051	2.55108
WBGene00000608	col-19	-2.69794	0.00794558	0.590025	389526	49648.7	19164.7	29925.8	33792.2	6915.99
WBGene00017960	F31F4.11	1.91358	0.00798799	0.590753	0	7.45351	5.63574	14.3214	28.4446	22.1094
WBGene00001938	his-64	-2.56409	0.00806821	0.59426	757.767	57.4359	52.3318	42.3131	61.1032	41.6677
WBGene00021931	znf-782	1.19716	0.00811623	0.595376	318.552	540.16	808.326	1044.16	1054.56	1749.19
WBGene00015899	C17E7.4	-1.88481	0.00817094	0.595707	555.052	90.319	152.97	85.9281	84.2803	42.5181
WBGene00018039	F35D2.1	0.893311	0.00818649	0.595707	255.807	142.932	152.165	295.541	351.87	342.696
WBGene00012399	Y6E2A.5	0.918259	0.00832445	0.600843	72.3981	111.803	94.1973	144.515	224.396	174.324
WBGene00014907	fbxa-117	1.33158	0.00835664	0.600843	9.65308	46.4748	38.6451	94.3907	68.4777	102.043
WBGene00014944	Y68A4A.12	1.44675	0.00839798	0.600843	4.82654	10.5226	8.85616	29.2937	21.0701	23.8101
WBGene00016495	C37C3.1	-1.71728	0.00840078	0.600843	5883.55	1280.69	1249.52	790.929	907.067	856.314
WBGene00015944	C18A3.7	-2.00676	0.00843382	0.600843	2654.6	367.853	424.29	319.627	263.376	271.265
WBGene00044728	Y53F4B.45	-1.71247	0.00849565	0.600843	1336.95	4777.7	980.618	475.859	848.071	843.558
WBGene00013244	Y56A3A.33	0.918087	0.00853406	0.600843	62.745	77.6042	49.9165	124.986	133.795	103.744
WBGene00194711	D2062.13	-2.01188	0.00857755	0.600843	419.909	66.6431	64.4084	46.2189	46.3542	40.8173
WBGene00044618	bus-2	1.091	0.00858796	0.600843	53.0919	140.301	147.334	265.596	257.055	234.7
WBGene00012634	Y38H6C.23	-1.35827	0.00859927	0.600843	149.623	110.926	112.715	26.6898	35.8191	81.6347
WBGene00021026	W04C9.4	-2.28786	0.00868395	0.600843	20691.4	1627.06	2503.88	1556.47	1713	1811.27
WBGene00021273	Y23H5B.2	-2.30113	0.00869457	0.600843	1515.53	176.692	128.012	128.892	101.136	136.908
WBGene00012074	T27A8.2	-1.97259	0.00877927	0.600843	149.623	33.3216	28.1787	19.5291	21.0701	10.2043
WBGene00012239	W04A8.4	1.21421	0.00879451	0.600843	328.205	947.472	525.734	1350.11	1722.48	1136.93
WBGene00016660	C45B2.3	-1.71533	0.00881006	0.600843	96.5308	71.9044	27.3736	24.0859	25.2841	8.50361
WBGene00017177	F02E8.4	-0.82092	0.00882313	0.600843	559.879	486.67	613.49	404.904	248.627	284.021
WBGene00021957	Y57E12AL.2	-3.42764	0.00884651	0.600843	193.062	2.63065	8.05105	3.90582	4.21402	10.2043
WBGene00008844	F15A4.10	-2.02013	0.00892143	0.600843	53.0919	13.1532	28.1787	10.4155	8.42803	2.55108
WBGene00011063	cpg-3	-1.21108	0.00892896	0.600843	6453.08	2420.64	2728.5	1886.51	1491.76	1625.04
WBGene00019908	R05H11.2	1.43898	0.00894746	0.600843	28.9592	94.265	49.9165	144.515	241.252	107.146
WBGene00001432	fkb-7	0.914478	0.00895345	0.600843	226.847	170.992	209.327	261.69	473.023	400.52
WBGene00015941	C18A3.3	-2.25773	0.00899166	0.601181	37676	2939.31	5031.91	3311.49	2651.67	3579.17
WBGene00011277	R53.8	-2.9291	0.00911528	0.602986	4.82654	5.2613	31.3991	1.30194	1.0535	3.40144
WBGene00008825	F14H3.6	-1.53272	0.0091189	0.602986	3040.72	844	946.804	673.754	618.407	372.458
WBGene00235353	Y67D8C.23	0.94565	0.00913026	0.602986	48.2654	56.559	34.6195	87.23	95.8688	85.8865
WBGene00009926	noah-2	1.14283	0.00915178	0.602986	1616.89	2031.3	3730.05	4218.94	4914.6	7179.6
WBGene00012151	VH15N14R.1	-2.68226	0.00918709	0.603119	463.348	27.1834	26.5685	30.5956	26.3376	22.1094
WBGene00011793	T16A9.3	0.814798	0.00926403	0.605975	231.674	403.805	397.722	594.987	654.226	599.505
WBGene00000698	col-124	-2.63413	0.00936464	0.606582	750242	95230.8	36770.8	61540.1	66221.1	14349.8
WBGene00009701	egg-3	-0.976403	0.00945716	0.606582	2596.68	1227.64	1483.81	987.522	830.161	869.92
WBGene00000752	col-179	-2.33219	0.00947643	0.606582	36237.7	7723.59	3017.53	3730.71	4597.49	999.174
WBGene00011046	R05H10.7	-2.00368	0.00956505	0.606582	9.65308	35.0753	18.5174	8.46262	2.10701	5.95253
WBGene00268208	W08F4.21	-2.67499	0.00958852	0.606582	86.8777	12.7148	11.2715	1.95291	3.16051	11.0547
WBGene00008175	C48B4.12	-2.56733	0.00961272	0.606582	4.82654	7.89195	21.7378	3.25485	1.0535	1.70072
WBGene00011011	R04D3.3	-1.52251	0.00963375	0.606582	907.39	240.704	380.01	259.086	144.33	123.302
WBGene00303365	#N/A	-4.37032	0.0096467	0.606582	4.82654	2.19221	11.2715	0	0	0.850361
WBGene00011489	T05F1.2	-0.610796	0.00971067	0.606582	3006.93	2605.22	3408.01	2181.4	1874.18	1849.54
WBGene00008712	F11E6.9	1.14345	0.0097198	0.606582	53.0919	103.034	169.072	236.953	252.841	255.108
WBGene00022037	acs-13	-1.14892	0.00972072	0.606582	14262.4	5155.64	7280.57	4402.51	3888.48	3740.74
WBGene00013442	Y66D12A.16	-0.813935	0.00981	0.606582	772.247	507.277	457.3	330.693	350.817	295.926
WBGene00007507	C10C5.3	-1.35965	0.00984399	0.606582	1896.83	1108.38	738.281	746.012	425.616	282.32
WBGene00006804	unc-71	-0.542367	0.00985553	0.606582	1462.44	1260.96	1180.28	890.528	883.89	895.43
WBGene00014047	clec-61	1.67316	0.00992377	0.606582	139.97	446.334	149.75	612.563	1345.32	410.724
WBGene00020910	dgtr-1	-0.665882	0.00994624	0.606582	270.286	306.909	368.738	211.565	201.219	189.631
WBGene00016054	C24D10.2	-2.03548	0.00999059	0.606582	11255.5	1588.04	1396.05	1241.4	1133.57	1095.27
WBGene00016399	C34D4.3	-0.925163	0.00999589	0.606582	2128.5	1250.87	1186.73	897.037	639.477	858.014
WBGene00022033	Y65B4BL.1	1.21718	0.0100583	0.606582	86.8777	138.109	210.132	216.122	352.924	463.447
WBGene00009031	F21H7.5	-0.565657	0.0101224	0.606582	3759.88	4049.45	3701.07	2837.58	2228.16	2711.8
WBGene00004965	spe-11	-2.05688	0.0102148	0.606582	24238.9	3227.81	2933	2624.06	2298.75	2380.16
WBGene00009269	F30A10.12	-2.01684	0.0103391	0.606582	5618.09	717.291	800.275	605.403	523.591	630.968
WBGene00006561	tcl-2	0.740424	0.0104001	0.606582	202.715	188.53	135.258	283.823	310.784	272.116
WBGene00008681	scrm-4	0.624576	0.0104036	0.606582	178.582	194.23	180.344	264.945	276.018	316.334
WBGene00003865	oma-2	-0.929286	0.0104172	0.606582	1423.83	1373.64	2471.67	1087.12	918.655	764.475
WBGene00021447	Y39A3CR.8	-2.19373	0.0104334	0.606582	1414.18	135.917	167.462	113.92	116.939	142.01
WBGene00017964	F31F7.1	-1.21835	0.0104577	0.606582	2389.14	2939.75	1463.68	1215.36	1196.78	506.815
WBGene00020250	T05C1.3	1.22896	0.0105324	0.606582	57.9185	76.7273	132.037	131.496	227.557	282.32
WBGene00000751	col-178	-2.4551	0.0105657	0.606582	151761	21657.7	10386.7	14191.8	15822.6	3503.49
WBGene00016291	oops-1	-0.606925	0.0106501	0.606582	1858.22	1414.85	1536.95	1149.61	976.598	1020.43
WBGene00044015	K06A4.8	-1.78619	0.0106656	0.606582	844.645	149.509	191.615	124.335	80.0663	135.207
WBGene00002226	klp-16	-0.934323	0.0107022	0.606582	4276.31	2067.25	2427.39	1520.67	1506.51	1551.91
WBGene00014954	Y102A5C.5	0.768071	0.0107921	0.606582	212.368	262.627	223.014	457.632	304.463	434.535
WBGene00001554	gcy-34	-2.68673	0.0108317	0.606582	390.95	22.799	18.5174	21.482	22.1236	22.1094
WBGene00013700	Y106G6D.3	-1.95036	0.0109151	0.606582	21980.1	3075.67	3260.68	2483.45	2238.7	2601.26
WBGene00003664	nhr-74	1.03763	0.0109426	0.606582	43.4389	36.3907	66.0186	118.477	101.136	82.485
WBGene00004932	sod-3	1.74645	0.0109799	0.606582	14.4796	60.0665	33.0093	53.3796	218.075	111.397
WBGene00016132	C26B9.2	1.40535	0.0109952	0.606582	19.3062	26.3065	55.5523	82.0223	63.2102	136.058
WBGene00003037	lin-54	-0.579238	0.0110132	0.606582	1385.22	1084.7	1238.25	894.433	785.914	791.686
WBGene00007812	C29F7.3	-0.750764	0.0110965	0.606582	2799.39	2205.8	2143.19	1564.28	1606.59	1070.6
WBGene00006930	vit-6	-1.51098	0.0112445	0.606582	298049	86975.9	122482	93999.5	47539.4	36525.6
WBGene00015298	rml-4	0.825606	0.0113462	0.606582	448.868	489.739	670.653	720.624	1047.18	1098.67
WBGene00007184	ctr-9	-1.66589	0.0113747	0.606582	28273.9	5677.38	6148.59	4164.26	4320.42	4148.06
WBGene00004966	spe-12	-0.651423	0.0113761	0.606582	289.592	290.687	256.829	192.687	150.651	187.079
WBGene00007736	igdb-2	0.708077	0.0114132	0.606582	439.215	498.947	451.664	615.167	934.458	728.76
WBGene00000794	crn-1	-1.98859	0.0114441	0.606582	14281.7	1849.35	1981.36	1554.52	1399.05	1607.18
WBGene00012635	Y38H8A.1	0.761873	0.0114459	0.606582	270.286	174.061	220.599	324.834	358.191	422.63
WBGene00021735	Y50D4A.1	-1.88469	0.0114718	0.606582	16690.2	2435.1	2761.51	1859.82	2145.99	1917.56
WBGene00008491	F01D4.9	-2.6543	0.0114723	0.606582	328.205	17.9761	18.5174	16.2743	18.9631	21.259
WBGene00021158	Y4C6B.4	1.33318	0.0114768	0.606582	72.3981	299.456	267.295	565.693	458.274	619.063
WBGene00011986	T24D1.3	-0.793418	0.0115016	0.606582	1168.02	938.265	1156.94	798.741	611.032	469.399
WBGene00022599	ZC395.10	-2.04533	0.011513	0.606582	49949.9	4877.66	8208.05	4664.2	4481.61	6122.6
WBGene00016699	del-7	-2.85582	0.0115466	0.606582	202.715	8.76883	9.66126	11.7175	7.37453	10.2043
WBGene00219460	K09H9.9	-1.51699	0.0115532	0.606582	429.562	128.902	110.299	82.6733	57.9427	87.5872
WBGene00020612	arrd-22	0.702351	0.0116662	0.606582	144.796	121.01	110.299	178.366	223.343	197.284
WBGene00000693	col-119	-2.63112	0.0116889	0.606582	164406	33472.8	9635.5	13732.9	18191.9	1570.62
WBGene00235342	Y69A2AR.50	-2.18409	0.0117278	0.606582	361.991	43.4057	41.8655	25.3879	26.3376	44.2188
WBGene00007156	B0379.2	-1.7958	0.0117431	0.606582	3812.97	699.753	632.813	490.832	493.04	494.06
WBGene00018778	F53H1.4	-2.01421	0.0117759	0.606582	50712.5	5510.33	7677.48	4882.28	5194.83	5738.24
WBGene00007277	asfl-1	-2.02935	0.0117931	0.606582	6684.76	799.718	871.124	716.719	685.831	641.172
WBGene00007332	C05C10.5	-0.660693	0.0118043	0.606582	1023.23	1171.52	1408.13	874.904	713.222	697.296
WBGene00021853	Y54F10AM.11	-1.4305	0.0118393	0.606582	588.838	158.277	194.03	122.382	94.8153	125.853
WBGene00001578	ges-1	0.578787	0.0119022	0.606582	1332.13	1349.52	1694.75	2047.3	2315.6	2186.28
WBGene00022008	Y59H11AM.4	-2.01873	0.0119233	0.606582	3639.21	497.631	435.562	383.422	327.64	414.126
WBGene00022707	ZK354.6	-1.88094	0.0119374	0.606582	7452.18	1191.25	1114.27	848.866	815.412	981.317
WBGene00001029	dnj-11	-1.74397	0.0119425	0.606582	34003	4973.24	8513.99	4415.53	4478.44	5279.89
WBGene00219609	linc-7	-1.41677	0.01196	0.606582	1771.34	416.958	830.869	328.74	317.105	479.604
WBGene00044450	fipr-18	-2.96116	0.012	0.606582	14.4796	2.19221	20.9327	2.60388	1.0535	0.850361
WBGene00016920	C54E4.5	0.798449	0.0120239	0.606582	197.888	269.642	326.068	380.818	513.056	508.516
WBGene00044306	F58F9.8	-4.61298	0.0120253	NA	4.82654	2.19221	4.83063	0	0	0
WBGene00008589	nlp-57	1.09231	0.012047	0.606582	19.3062	48.667	41.0604	89.183	99.0294	64.6275
WBGene00219666	linc-31	-2.72016	0.0120484	0.606582	72.3981	6.57662	5.63574	3.90582	4.21402	3.40144
WBGene00008650	F10D11.4	-2.01266	0.012061	0.606582	2562.89	370.483	298.694	247.369	310.784	239.802
WBGene00021857	iffb-1	-2.09242	0.0120758	0.606582	88827.7	7971.31	12723.1	8154.06	8110.93	9413.5
WBGene00018576	F47G3.1	0.764124	0.0120758	0.606582	173.755	284.987	207.717	348.92	404.545	400.52
WBGene00002120	ins-37	-2.01049	0.012097	0.606582	2900.75	490.178	291.448	333.948	297.088	279.769
WBGene00004984	spn-4	-0.727854	0.0121229	0.606582	3441.32	3860.04	5362	2884.45	2404.1	2364
WBGene00008380	prp-38	-2.01348	0.0121581	0.606582	9768.92	1139.95	1328.42	1060.43	976.598	990.671
WBGene00021207	Y18H1A.1	-1.35529	0.0121735	0.606582	1838.91	639.686	516.878	419.876	358.191	386.064
WBGene00021053	gadr-4	2.75014	0.0122073	0.606582	0	1.31532	0.805105	5.85873	6.32102	9.35397
WBGene00000754	col-181	-2.52235	0.0122143	0.606582	457904	58121.1	22989	42313.7	41633.4	9870.99
WBGene00004134	pqn-47	1.08756	0.0122213	0.606582	806.032	1322.78	2122.26	2522.51	2878.17	3659.95
WBGene00010629	sluh-7	-1.97875	0.0122644	0.606582	41672.4	4734.29	6451.31	4145.38	4739.71	4522.22
WBGene00195227	Y71A12B.23	-1.66806	0.012265	0.606582	323.378	78.9195	65.2135	46.8699	42.1402	53.5728
WBGene00015180	B0416.4	-2.29915	0.0122791	0.606582	135.143	12.2764	22.5429	12.3684	6.32102	13.6058
WBGene00022371	set-29	-1.85387	0.0123523	0.606582	3779.18	570.413	628.787	434.848	484.612	454.093
WBGene00017106	E02H9.9	-2.05022	0.0123631	0.606582	14.4796	15.3455	19.3225	7.81165	1.0535	2.55108
WBGene00012484	car-1	-1.81279	0.012366	0.606582	106435	17197.4	18704.2	15550.4	12071	12888.9
WBGene00013254	tag-276	-2.84095	0.0123869	0.606582	9.65308	5.2613	12.8817	2.60388	0	0.850361
WBGene00019449	K06H6.1	3.95555	0.0123968	0.606582	0	0	0.805105	14.9723	3.16051	2.55108
WBGene00004352	rgs-9	-1.04985	0.0124082	0.606582	62.745	50.4208	82.9258	39.0582	25.2841	29.7626
WBGene00003829	nud-1	-1.83189	0.0124461	0.606582	13495	1745	2884.69	1654.12	1531.79	1901.41
WBGene00020860	nspd-10	-0.951776	0.0124542	0.606582	1303.17	763.765	1027.31	540.957	364.512	687.942
WBGene00021627	Y47D7A.15	-2.59453	0.0124594	0.606582	427472	14651.4	30732.5	32196.4	24662.5	21427.4
WBGene00011952	T23F6.5	1.03601	0.0126028	0.606582	53.0919	51.7361	89.3667	107.41	123.26	175.174
WBGene00009028	F21H7.2	-1.97154	0.0126388	0.606582	15184.3	1908.54	2103.74	1731.58	1507.56	1652.25
WBGene00000712	col-139	-2.47941	0.0126693	0.606582	633976	78699.8	34250	59223.3	59851.7	14859.2
WBGene00206389	C29F7.10	-1.97782	0.0127002	0.606582	53.0919	12.7148	24.9583	12.3684	3.16051	5.10217
WBGene00018418	F44E2.4	1.12758	0.0127043	0.606582	994.267	1843.65	2906.43	3579.04	4083.38	4916.79
WBGene00010869	M05B5.1	-1.95318	0.0129776	0.606582	5038.91	724.306	633.618	553.325	520.431	574.844
WBGene00016303	fbxc-32	-1.44177	0.0130168	0.606582	178.582	47.7901	90.1718	48.8228	25.2841	37.4159
WBGene00010266	dct-18	-1.64839	0.0130742	0.606582	45466	7901.6	11254.6	7059.12	7045.83	6504.41
WBGene00016163	C27D9.1	-0.669819	0.013084	0.606582	786.726	737.459	989.474	578.062	444.579	558.687
WBGene00007382	C06C6.8	-1.70479	0.0131474	0.606582	675.716	137.232	128.817	98.9475	97.9759	87.5872
WBGene00077712	nipi-4	0.719857	0.0131821	0.606582	86.8777	134.602	123.181	197.895	185.417	204.937
WBGene00003354	mir-260	-4.41074	0.0132602	0.606582	19.3062	2.63065	1.61021	0.650971	0	0
WBGene00004048	plx-2	0.758561	0.0133652	0.606582	236.5	314.801	375.984	460.236	505.682	624.165
WBGene00014254	cyp-13A10	1.34506	0.0133688	0.606582	19.3062	30.2525	21.7378	33.8505	62.1567	92.6894
WBGene00009606	F40G12.11	-1.17876	0.0134083	0.606582	207.541	97.334	116.74	85.9281	52.6752	41.6677
WBGene00015573	C07G1.7	2.17758	0.0134798	0.606582	0	3.94597	2.41532	17.5762	13.6955	7.65325
WBGene00001707	grh-1	0.817208	0.0135523	0.606582	545.399	629.164	884.811	993.381	1165.18	1487.28
WBGene00235270	F59E12.16	0.73501	0.0136034	0.606582	62.745	75.412	78.9003	120.43	139.063	111.397
WBGene00012138	T28F4.3	-1.88228	0.0136173	0.606582	5231.97	766.834	766.46	622.328	555.197	653.928
WBGene00019133	F59H6.2	2.51281	0.0136424	0.606582	4.82654	1.31532	0.805105	6.50971	8.42803	10.2043
WBGene00016422	noah-1	1.132	0.0136663	0.606582	1665.16	2637.23	4655.92	5175.22	6424.27	8058.87
WBGene00011012	R04D3.4	-1.24447	0.0136977	0.606582	96.5308	36.8291	70.0442	34.5014	22.1236	24.6605
WBGene00012322	W07A12.4	1.02462	0.01372	0.606582	101.357	269.203	171.487	344.363	363.459	423.48
WBGene00011431	T04D3.1	-1.47684	0.0137381	0.606582	222.021	66.2047	103.053	65.0971	46.3542	24.6605
WBGene00013544	Y75B8A.7	-1.89785	0.0137458	0.606582	29142.7	4287.52	4022.31	3215.79	3756.79	3074.06
WBGene00019087	F59A6.5	-1.02968	0.0137613	0.606582	4990.64	2074.27	2413.71	1570.79	1553.92	1508.54
WBGene00003449	msp-56	-1.95791	0.0137707	0.606582	7997.58	1046.56	1065.96	887.924	719.543	991.521
WBGene00017571	jmjd-3.1	0.67294	0.0138652	0.606582	559.879	672.569	813.961	985.569	1046.13	1250.88
WBGene00007448	C08F8.6	-1.86254	0.0138761	0.606582	15724.9	2420.64	2251.88	1855.92	1822.56	1926.92
WBGene00021162	Y5H2A.1	2.36898	0.0139062	0.606582	0	7.45351	4.02553	29.9446	38.9796	5.95253
WBGene00021763	Y51F10.2	-1.01541	0.0139124	0.606582	2205.73	969.394	1215.71	882.065	644.744	636.07
WBGene00011074	R07A4.3	1.21788	0.0139131	0.606582	9.65308	12.2764	12.0766	31.8976	28.4446	22.1094
WBGene00010114	F55D12.6	-0.955738	0.0139827	0.606582	1288.69	605.488	678.704	453.726	394.01	468.549
WBGene00011900	T21C12.4	-1.71465	0.0139885	0.606582	555.052	126.271	95.8075	95.0417	68.4777	68.8793
WBGene00005780	srw-33	2.84342	0.0139886	0.606582	0	0.876883	0.805105	5.20776	7.37453	5.95253
WBGene00013349	Y59A8B.12	-0.647075	0.0140043	0.606582	444.042	365.66	500.775	251.926	293.928	289.973
WBGene00011508	T05H10.3	1.8318	0.014112	0.606582	19.3062	11.8379	13.6868	26.0388	103.243	22.9598
WBGene00010285	F58H1.2	1.17973	0.0141681	0.606582	207.541	279.726	484.673	589.779	532.019	1097.82
WBGene00012131	T28F3.5	0.665327	0.0142189	0.606582	188.235	254.735	187.59	327.438	330.8	354.601
WBGene00007488	dph-2	-2.06552	0.0142348	0.606582	61451.5	11516.5	5191.32	7438.64	7674.78	3556.21
WBGene00044502	C46G7.5	-1.19593	0.01424	0.606582	463.348	231.936	169.072	121.081	160.133	90.1383
WBGene00016790	C49H3.3	-1.73155	0.0142419	0.606582	13572.2	1964.66	3081.14	1740.04	1820.45	2041.72
WBGene00010585	K05C4.9	1.18874	0.0143518	0.606582	9.65308	42.9673	35.4246	65.748	71.6383	87.5872
WBGene00002188	kgb-2	1.07713	0.0143685	0.606582	91.7043	174.061	78.0952	243.463	300.249	195.583
WBGene00012256	lpr-5	1.26321	0.014415	0.606582	535.746	1275.43	2091.66	2824.56	2955.08	3617.44
WBGene00007573	C14B1.2	-1.42832	0.014446	0.606582	3006.93	727.813	904.133	582.619	554.143	580.797
WBGene00017216	F07F6.2	-2.04948	0.0144525	0.606582	1187.33	134.163	137.673	119.779	102.19	127.554
WBGene00012614	Y38H6A.3	-1.9976	0.014503	0.606582	19.3062	8.33039	9.66126	2.60388	2.10701	3.40144
WBGene00001091	drh-2	0.606115	0.0145186	0.606582	1365.91	1911.61	1722.93	2325.27	2644.29	2668.43
WBGene00004186	prpf-4	-1.80785	0.0145368	0.606582	48159.2	7043.57	8315.93	5406.96	6475.89	6255.26
WBGene00000474	cey-3	-0.891541	0.0146005	0.606582	14856.1	7099.69	9156.46	6018.87	5058.93	5682.11
WBGene00010528	K03D3.2	1.63735	0.0146281	0.606582	9.65308	28.9371	10.4664	35.8034	89.5478	40.8173
WBGene00044789	T07A9.14	-1.69297	0.014699	0.606582	8832.57	1424.94	1931.45	1343.6	1278.95	1142.89
WBGene00020501	T14B4.5	0.95969	0.0147023	0.606582	72.3981	110.926	123.181	170.554	280.232	163.269
WBGene00012629	Y38H6C.17	1.14081	0.0147351	0.606582	43.4389	104.349	68.4339	116.524	152.758	227.897
WBGene00022203	Y73B3A.1	-1.65969	0.0147418	0.606582	4512.82	819.886	962.101	742.106	642.637	602.906
WBGene00013858	ssp-34	-1.37279	0.0147607	0.606582	4754.14	1414.85	1311.52	1012.91	921.816	947.302
WBGene00021639	Y47G6A.13	-1.81063	0.014774	0.606582	5854.59	976.848	862.268	723.879	724.811	740.665
WBGene00008710	rif-1.1	-0.742411	0.0147966	0.606582	3185.52	1807.26	2395.19	1468.59	1445.41	1490.68
WBGene00165095	21ur-12977	-3.16542	0.0147994	0.606582	28.9592	4.38442	2.41532	1.30194	1.0535	0.850361
WBGene00007278	lab-1	-1.57853	0.0148145	0.606582	4208.74	879.952	952.439	699.793	668.975	648.826
WBGene00015795	C15F1.2	0.781116	0.0148168	0.606582	540.573	584.443	801.885	847.564	1198.89	1278.94
WBGene00010662	K08E3.2	-2.77095	0.0148223	0.606582	77.2247	3.94597	8.05105	4.55679	2.10701	5.10217
WBGene00011950	T23F6.2	1.19645	0.0148986	0.606582	53.0919	44.2826	24.1532	114.571	95.8688	56.1238
WBGene00011319	T01C3.2	-1.85394	0.014906	0.606582	7510.1	1094.79	1108.63	881.414	957.635	844.409
WBGene00003395	mom-2	-0.654871	0.0149141	0.606582	970.135	908.451	1195.58	769.447	587.855	596.103
WBGene00014246	ZK1307.3	-1.7983	0.0149167	0.606582	1168.02	191.599	187.59	151.676	150.651	138.609
WBGene00000657	col-81	-2.38434	0.0149452	0.606582	436942	58347.8	26421.1	45332.3	44043.8	10546.2
WBGene00199363	ZK945.13	-2.13902	0.0149541	0.606582	1066.67	89.8805	125.596	83.9752	90.6013	113.948
WBGene00013710	Y106G6G.1	-0.776279	0.0150229	0.606582	897.737	573.482	513.657	363.893	390.85	392.867
WBGene00016327	C32E12.1	-1.81028	0.0150574	0.606582	13717	2082.16	2229.34	1728.98	1487.55	1920.12
WBGene00017212	F07E5.7	1.29938	0.0150787	0.606582	19.3062	9.64572	23.3481	48.1718	33.7121	40.8173
WBGene00006546	tbx-9	-1.20475	0.015094	0.606582	183.409	65.7662	92.5871	59.8893	40.0331	41.6677
WBGene00005007	spr-2	-1.94116	0.0151005	0.606582	17095.6	2033.93	2344.47	1784.31	1935.29	1869.09
WBGene00000220	atf-2	0.825745	0.0151021	0.606582	120.664	140.74	201.276	253.228	245.466	335.893
WBGene00019168	H06I04.3	-2.00409	0.0151064	0.606582	111874	10801.4	15807.4	10879	10983.8	12656.8
WBGene00011753	T13F3.6	-1.25769	0.0151918	0.606582	1298.34	2007.62	1871.06	1161.33	684.777	320.586
WBGene00016083	C25A8.2	-1.80203	0.0152249	0.606582	3122.77	497.193	499.165	391.233	341.335	444.739
WBGene00015684	C10G8.8	-2.06366	0.015227	0.606582	60071.1	4610.21	9433.42	5007.27	5596.21	7122.63
WBGene00012522	Y32B12B.2	-1.83268	0.0152374	0.606582	17698.9	2430.72	2924.95	1923.62	2310.33	2234.75
WBGene00015889	C17C3.3	1.01808	0.0152841	0.606582	24.1327	26.7449	28.9838	66.399	38.9796	58.6749
WBGene00304815	#N/A	-1.19617	0.0153126	0.606582	675.716	211.329	433.952	147.77	192.791	230.448
WBGene00020083	R57.2	1.01203	0.015316	0.606582	72.3981	132.409	200.471	248.671	299.195	295.075
WBGene00008999	F21A10.2	0.654128	0.0153913	0.606582	1563.8	2428.09	2132.72	3132.47	3380.69	3154.84
WBGene00017317	attf-2	-1.93321	0.0154522	0.606582	55592.1	6463.95	7840.11	6453.72	5768.99	6075.83
WBGene00012689	Y39B6A.30	-1.8767	0.0155035	0.606582	14257.6	2092.24	1913.74	1832.48	1451.73	1685.42
WBGene00007367	nhr-150	1.3278	0.015532	0.606582	4.82654	10.5226	10.4664	19.5291	29.4981	24.6605
WBGene00018923	eme-1	-1.8343	0.0155702	0.606582	11525.8	1615.66	1830.81	1229.68	1438.03	1527.25
WBGene00002108	ins-25	2.19937	0.0155923	0.606582	0	2.19221	2.41532	7.16068	9.48153	11.9051
WBGene00017704	F22E5.2	1.76572	0.0156149	0.606582	0	4.82286	9.66126	14.3214	20.0166	27.2116
WBGene00304201	T07H8.11	2.03998	0.01562	0.606582	0	22.3605	4.83063	52.0776	54.7822	27.2116
WBGene00000979	dhs-16	1.50563	0.0156651	0.606582	4.82654	41.652	49.9165	67.05	96.9223	136.058
WBGene00021295	Y25C1A.8	-1.88802	0.0156677	0.606582	11931.2	1447.73	1867.04	1232.94	1534.96	1347.82
WBGene00009755	F46A9.2	-1.84339	0.0156925	0.606582	3021.41	515.607	387.256	399.045	345.549	345.247
WBGene00009581	F40F9.3	-1.47465	0.0157084	0.606582	5719.45	1415.29	1390.42	1053.27	1000.83	1007.68
WBGene00011282	R74.8	-1.8286	0.0157697	0.606582	27588.5	3971.4	4202.65	3414.99	3399.66	3250.08
WBGene00020626	T20F5.4	0.983318	0.0158397	0.606582	96.5308	114.872	157.801	158.837	269.697	313.783
WBGene00010483	K01G12.3	-1.8547	0.0158501	0.606582	67.5716	14.0301	21.7378	11.0665	4.21402	10.2043
WBGene00009257	F29G6.1	0.810075	0.0158654	0.606582	178.582	197.299	315.601	432.244	427.723	368.206
WBGene00007300	C04F12.6	-1.03338	0.0158825	0.606582	333.031	137.671	167.462	99.5985	93.7618	109.697
WBGene00020372	T09A12.1	-1.74329	0.0158901	0.606582	3644.04	591.019	638.448	470.001	477.237	504.264
WBGene00008853	clec-101	3.16878	0.0159091	0.606582	0	3.06909	2.41532	6.50971	53.7287	2.55108
WBGene00010166	gmd-2	2.207	0.0159355	0.606582	4.82654	3.06909	3.22042	27.9917	5.26752	12.7554
WBGene00015847	C16C8.9	-3.41827	0.015948	0.606582	0	8.76883	25.7634	0	1.0535	2.55108
WBGene00004816	skr-10	-1.80762	0.0159541	0.606582	43.4389	10.0842	17.7123	7.16068	6.32102	4.25181
WBGene00196089	C15F1.13	-2.86241	0.0159745	0.606582	125.49	6.13818	5.63574	3.25485	5.26752	9.35397
WBGene00005833	srw-86	1.23536	0.0160137	0.606582	82.0512	57.4359	23.3481	97.6456	135.902	129.255
WBGene00016874	C52B11.5	-0.549742	0.016058	0.606582	646.756	622.587	743.917	500.596	450.9	425.181
WBGene00044903	K03H1.13	0.952119	0.0160994	0.606582	86.8777	101.28	154.58	184.876	191.738	299.327
WBGene00195147	F14E5.8	-1.06686	0.0161028	0.606582	415.082	175.377	178.733	112.618	115.885	130.105
WBGene00004813	skr-7	-1.80054	0.0161536	0.607236	28.9592	7.89195	20.1276	5.20776	5.26752	4.25181
WBGene00018609	F48E8.2	-1.72045	0.0162729	0.609191	16695	3059.01	2741.38	2288.16	2530.52	2003.45
WBGene00009839	fbxa-188	1.00824	0.0163401	0.610146	24.1327	64.0125	69.2391	102.202	130.634	108.846
WBGene00009084	F23B12.7	-1.85316	0.0163724	0.610146	47266.3	6378.01	6919.88	5572.96	5809.02	5377.68
WBGene00003164	mdt-6	-1.51356	0.0163994	0.610146	6728.2	1324.53	1862.21	1110.56	1250.51	1106.32
WBGene00235254	F49D11.14	-1.78219	0.0164609	0.610167	439.215	71.466	74.8748	54.6815	58.9962	52.7224
WBGene00003062	lpd-6	-1.84531	0.0164673	0.610167	31517.3	3954.31	5105.98	3886.94	3542.93	3858.94
WBGene00000627	col-50	3.29862	0.0165622	0.612329	4.82654	15.3455	0.805105	24.7369	189.631	2.55108
WBGene00077699	C45B11.8	-1.42288	0.0166288	0.612329	608.144	158.716	170.682	121.731	96.9223	125.003
WBGene00008537	F02H6.4	-1.51245	0.0167098	0.612329	506.787	110.487	173.903	102.853	57.9427	111.397
WBGene00020392	knl-3	-1.90719	0.0167921	0.612329	10304.7	1345.14	1303.47	1130.08	1227.33	1092.71
WBGene00013087	Y51B9A.5	-1.08284	0.0168421	0.612329	743.287	322.693	289.838	189.432	221.236	221.094
WBGene00044617	bus-1	1.21793	0.0168702	0.612329	19.3062	31.5678	50.7216	66.399	63.2102	120.751
WBGene00010351	cbd-1	-0.84596	0.0169643	0.612329	11096.2	11335	18907.1	9513.93	6956.29	6531.62
WBGene00013999	phyh-1	-0.841823	0.0170369	0.612329	2693.21	1676.6	1328.42	1059.78	1013.47	1095.27
WBGene00000913	daf-18	-0.529608	0.0170914	0.612329	4314.93	4976.75	5467.47	3483.99	3629.32	3120.83
WBGene00019511	K08A2.1	-0.876629	0.0171048	0.612329	2509.8	1481.49	1637.58	736.899	1258.94	1062.95
WBGene00007560	C14A4.9	1.34694	0.0171098	0.612329	120.664	173.184	373.569	423.131	394.01	898.832
WBGene00001599	glh-2	-1.71454	0.017318	0.612329	30083.8	5169.67	5095.51	4672.02	3794.72	3823.22
WBGene00001777	gst-29	0.88305	0.0173807	0.612329	53.0919	38.1444	33.0093	61.8422	70.5848	83.3354
WBGene00017413	F13A2.4	-1.76298	0.017425	0.612329	482.654	74.0966	87.7565	65.748	63.2102	56.9742
WBGene00018721	polh-1	-1.20578	0.0174676	0.612329	3552.33	1078.13	1401.69	828.034	858.606	920.941
WBGene00001996	hpl-2	-1.75413	0.0174967	0.612329	8784.3	1156.61	1731.78	1113.81	1110.39	1232.17
WBGene00003183	mei-1	-0.709798	0.0175001	0.612329	2263.65	1376.71	1510.38	1091.03	1046.13	999.174
WBGene00002229	klp-19	-1.44176	0.0175768	0.612329	19040.7	4394.06	5075.38	3457.96	3411.25	3619.99
WBGene00000713	col-140	-2.18025	0.0176524	0.612329	432825	79122.9	34037.4	49283	58318.8	12860
WBGene00008180	C48D5.3	0.89554	0.0176772	0.612329	28.9592	39.0213	56.3574	77.4655	76.9058	89.2879
WBGene00000213	asm-3	1.21109	0.0176788	0.612329	352.337	209.137	119.961	415.319	385.582	750.019
WBGene00007346	frpr-2	1.12245	0.0177795	0.612329	14.4796	54.3668	41.8655	100.9	71.6383	91.839
WBGene00047260	21ur-346	-4.09658	0.0178278	0.612329	28.9592	0.876883	2.41532	0.650971	0	0.850361
WBGene00044689	arid-1	-1.43154	0.0178952	0.612329	9030.46	2195.72	2341.25	1822.72	1611.86	1589.33
WBGene00009470	F36D3.4	-0.913165	0.0179618	0.612329	2012.67	1045.68	1034.56	803.949	592.069	767.026
WBGene00001768	gst-20	1.16732	0.0179903	0.612329	236.5	169.238	274.541	294.239	397.171	833.354
WBGene00013586	Y80D3A.8	-1.87845	0.0180372	0.612329	1496.23	215.713	191.615	201.15	136.955	176.025
WBGene00001941	his-67	-1.80574	0.0180509	0.612329	149.623	19.2914	40.2553	16.2743	18.9631	21.259
WBGene00012738	eif-3.J	-1.1471	0.0181133	0.612329	6530.31	2008.5	3034.44	1809.05	1726.69	1682.01
WBGene00009035	gfat-2	-0.740026	0.0181901	0.612329	3368.93	3194.49	5196.95	2654.66	2097.53	2292.57
WBGene00000851	cut-1	4.96166	0.0181915	0.612329	4.82654	7.01507	1.61021	56.6344	362.405	0
WBGene00012781	nspd-7	-1.51431	0.018223	0.612329	7896.22	1576.2	1982.97	1380.06	1210.48	1414.15
WBGene00007223	znf-706	-1.83142	0.018229	0.612329	10710.1	1403.01	1596.52	1150.26	1354.81	1343.57
WBGene00010920	M117.4	-1.69106	0.0182441	0.612329	4382.5	755.873	762.435	666.594	550.982	605.457
WBGene00008754	F13E9.5	-1.08206	0.0182608	0.612329	1307.99	528.322	540.226	420.527	318.158	375.009
WBGene00011362	cest-1	1.60772	0.0182989	0.612329	24.1327	118.818	145.724	243.463	498.307	164.12
WBGene00007643	marc-3	-0.699214	0.0183066	0.612329	680.542	861.099	1124.73	602.148	533.073	515.319
WBGene00008640	F10B5.3	1.67424	0.0183276	0.612329	14.4796	167.485	92.5871	222.632	422.455	261.061
WBGene00009662	F43G6.10	-0.808919	0.018386	0.612329	77.2247	80.6733	102.248	57.9364	50.5682	41.6677
WBGene00010980	R02D5.7	-1.77509	0.0184015	0.612329	5005.12	806.733	714.933	652.923	586.802	663.282
WBGene00007489	C09G5.7	-1.91936	0.0184292	0.612329	2659.42	342.861	311.576	323.532	294.981	254.258
WBGene00001423	fib-1	-1.80513	0.0184352	0.612329	125669	15209.5	22691.1	16187	12870.7	17744.5
WBGene00000734	col-161	-2.26419	0.0184416	0.612329	141456	6112.75	15550.6	11938.8	10813.2	11201.8
WBGene00016070	C24H10.4	-2.0225	0.0184747	0.612329	154.449	18.853	23.3481	16.2743	10.535	18.7079
WBGene00020187	gsp-4	-0.538731	0.0184779	0.612329	4131.52	3119.95	3267.92	2458.06	2379.87	2389.52
WBGene00021878	Y54G2A.13	-1.7257	0.0184888	0.612329	4898.94	799.279	803.495	727.134	624.728	609.709
WBGene00018049	clec-138	-2.33904	0.0184935	0.612329	14.4796	3.50753	32.2042	3.25485	4.21402	2.55108
WBGene00018120	F36H12.4	-1.38872	0.018536	0.612329	1225.94	351.63	309.16	222.632	222.289	269.565
WBGene00000878	cyn-2	-1.77203	0.0186537	0.612329	15000.9	2336.46	2182.64	1992.62	1857.33	1861.44
WBGene00020574	T19D7.6	1.30681	0.0187636	0.612329	57.9185	241.581	274.541	453.726	417.188	579.096
WBGene00009005	F21C3.6	-1.59203	0.0188178	0.612329	955.655	193.791	199.666	164.696	117.992	159.868
WBGene00013148	Y53F4A.2	-0.790634	0.0188316	0.612329	410.256	258.242	232.675	183.574	150.651	176.025
WBGene00012810	Y43F8A.3	0.759603	0.0188522	0.612329	226.847	185.899	183.564	361.289	240.199	395.418
WBGene00271656	T05G5.17	-1.80047	0.0189263	0.612329	863.951	138.109	169.072	90.4849	69.5313	172.623
WBGene00000395	cdh-3	0.886871	0.0189922	0.612329	115.837	217.906	262.464	326.136	379.261	424.33
WBGene00016358	C33F10.12	-1.69308	0.0190446	0.612329	6240.72	1108.82	1032.95	1005.75	743.774	838.456
WBGene00016323	pmlr-1	-1.7428	0.0190648	0.612329	11984.3	1672.22	2119.04	1513.51	1708.78	1487.28
WBGene00020917	W01B11.6	-0.955932	0.0190659	0.612329	1969.23	1269.29	1098.16	497.341	737.453	994.923
WBGene00018950	F56C9.6	-1.15669	0.0190829	0.612329	5347.81	1662.13	2248.66	1358.58	1405.37	1380.99
WBGene00001569	gei-12	-0.830586	0.0191014	0.612329	308.899	237.197	364.713	206.358	181.203	123.302
WBGene00013193	Y54E2A.8	-1.8053	0.019103	0.612329	8277.52	1152.66	1202.83	1076.71	1036.65	925.193
WBGene00170628	21ur-12364	-2.82337	0.0191097	0.612329	33.7858	3.50753	4.02553	1.95291	1.0535	1.70072
WBGene00017954	F31E8.4	0.723145	0.0193082	0.612329	164.102	261.75	202.081	299.446	388.743	369.057
WBGene00007413	pro-2	-1.77842	0.0193114	0.612329	29007.5	3838.56	4733.21	3590.1	3663.03	3697.37
WBGene00012981	Y48B6A.10	-1.55805	0.0193515	0.612329	106.184	30.6909	26.5685	22.133	12.642	16.1569
WBGene00219766	anr-42	1.8123	0.019367	0.612329	4.82654	2.19221	4.02553	11.7175	11.5885	10.2043
WBGene00000521	cky-1	1.04857	0.0193901	0.612329	14.4796	26.7449	40.2553	59.2383	71.6383	52.7224
WBGene00020761	T24C4.5	-0.567705	0.0193992	0.612329	555.052	464.748	565.184	395.79	324.479	344.396
WBGene00010653	K08C9.6	-4.65879	0.0194088	NA	4.82654	0.876883	6.44084	0	0	0
WBGene00021968	Y57G7A.5	-1.53485	0.0194141	0.612329	3257.91	721.675	664.212	490.832	526.752	579.946
WBGene00015677	cpg-4	-0.607015	0.0194268	0.612329	2278.13	1536.3	1800.22	1283.71	1165.18	1224.52
WBGene00171810	21ur-6765	-2.89715	0.0194446	0.612329	371.644	10.5226	14.4919	11.0665	6.32102	34.8648
WBGene00007190	rmd-3	-0.538852	0.0194555	0.612329	3040.72	2475.44	2454.77	1788.22	1671.91	2015.36
WBGene00016963	C56C10.6	-1.25938	0.0195189	0.612329	970.135	323.57	285.812	233.047	213.861	205.787
WBGene00010596	K06A4.6	-1.77667	0.0195341	0.612329	231.674	37.2675	47.5012	28.6427	20.0166	39.967
WBGene00018394	F43E2.6	-0.82079	0.0195681	0.612329	458.521	260.873	362.297	184.225	170.668	250.006
WBGene00018822	F54D12.9	-2.73111	0.0196559	0.612329	0	6.57662	23.3481	1.30194	2.10701	1.70072
WBGene00004944	sol-1	0.698322	0.0197682	0.612329	96.5308	155.647	123.986	205.707	222.289	202.386
WBGene00020465	T12E12.6	0.966691	0.0197805	0.612329	33.7858	50.4208	82.9258	130.845	103.243	108.846
WBGene00021786	Y51H7C.8	-1.2285	0.019795	0.612329	357.164	138.109	105.469	85.9281	75.8523	87.5872
WBGene00022519	cdk-14	0.551681	0.0198664	0.612329	313.725	382.321	396.917	544.862	497.254	577.395
WBGene00016094	C25E10.4	1.28224	0.0198743	0.612329	28.9592	146.878	101.443	203.103	203.326	296.776
WBGene00002368	let-99	-0.540915	0.0199095	0.612329	1346.6	1378.46	1507.96	1082.56	1002.94	826.551
WBGene00018483	F45F2.11	-0.652014	0.0199618	0.612329	2500.15	1618.29	1860.6	1336.44	1316.88	1139.48
WBGene00007806	clec-230	1.41321	0.0199913	0.612329	48.2654	110.049	262.464	436.15	269.697	437.936
WBGene00010638	K07F5.14	-1.61738	0.020137	0.612329	14971.9	2179.49	3994.93	1903.44	2140.72	2843.61
WBGene00044188	F28F8.9	-1.12582	0.02014	0.612329	1375.56	445.895	593.363	359.336	380.315	358.852
WBGene00019162	eif-1.A	-1.81516	0.0201645	0.612329	49361	5227.98	9400.41	5519.58	5308.61	7352.22
WBGene00010159	wbp-4	-1.63966	0.020192	0.612329	10922.5	1778.32	2139.97	1507	1682.45	1568.92
WBGene00015903	C17E7.9	-1.07955	0.0203054	0.612329	139.97	59.1896	77.2901	52.0776	32.6586	39.1166
WBGene00012888	sas-6	-1.5845	0.0203085	0.612329	11525.8	2333.39	2139.97	1768.04	1947.93	1613.99
WBGene00008591	F08H9.3	1.31635	0.020399	0.612329	14.4796	26.3065	18.5174	45.5679	29.4981	80.7843
WBGene00020588	T19H12.2	-1.34235	0.020411	0.612329	19200	4935.54	5524.63	4121.29	3776.81	3792.61
WBGene00017950	F31E3.2	0.674838	0.0204485	0.612329	106.184	164.854	152.165	244.114	211.754	240.652
WBGene00006405	itsn-1	-1.44931	0.0205542	0.612329	16526.1	3351.89	4502.95	2897.47	3048.84	2976.26
WBGene00015725	C13A2.9	3.92336	0.0206131	0.612329	0	0.876883	0	1.95291	23.1771	1.70072
WBGene00022854	cin-4	-1.1584	0.020708	0.612329	2220.21	684.407	923.456	582.619	513.056	611.41
WBGene00015032	B0207.9	-1.78655	0.0207248	0.612329	2109.2	310.417	300.304	245.416	229.664	309.531
WBGene00002221	klp-10	-1.27002	0.0207565	0.612329	3455.8	1067.61	1002.36	743.408	798.556	742.365
WBGene00019409	K05F1.8	-1.6909	0.0207912	0.612329	299.246	57.8743	49.1114	38.4073	44.2472	39.1166
WBGene00022970	CD4.10	-0.703698	0.0208118	0.612329	313.725	226.236	317.211	200.499	146.437	174.324
WBGene00003067	lrg-1	-0.617652	0.0208945	0.612329	815.685	543.668	709.298	459.585	427.723	450.691
WBGene00077537	Y47H10A.6	-1.6605	0.0208976	0.612329	434.389	60.5049	107.079	59.2383	63.2102	63.7771
WBGene00008963	F19H8.2	0.818966	0.0209356	0.612329	477.828	415.643	394.502	505.804	1009.26	750.019
WBGene00077718	mir-1824	-3.39086	0.0209764	0.612329	14.4796	3.06909	4.02553	0.650971	1.0535	0
WBGene00020245	T05B11.1	0.839059	0.0209935	0.612329	241.327	405.12	327.678	493.436	781.7	488.107
WBGene00003391	mog-3	-1.70301	0.0209959	0.612329	22713.7	3506.66	3732.47	3151.35	3210.03	2834.25
WBGene00001839	hdl-1	-0.525659	0.0210213	0.612329	892.91	774.726	792.224	554.627	510.949	636.07
WBGene00219558	anr-12	-2.89641	0.0210686	0.612329	43.4389	4.38442	5.63574	1.95291	0	4.25181
WBGene00014245	ZK1307.2	0.739892	0.0210999	0.612329	125.49	196.86	171.487	339.807	260.215	243.203
WBGene00022148	Y71G12B.8	-1.6192	0.0211013	0.612329	20493.5	3135.73	4417.61	3056.96	2976.15	3091.91
WBGene00018926	F56A11.6	-1.70892	0.0211343	0.612329	6144.19	1141.26	834.894	858.63	769.058	852.062
WBGene00002268	lec-5	0.615726	0.0211403	0.612329	4281.14	5448.08	5361.2	6281.21	7977.13	8884.57
WBGene00086567	C05C10.8	-2.97884	0.0211569	0.612329	19.3062	2.19221	8.85616	1.30194	2.10701	0
WBGene00015581	sap-140	-1.72176	0.0211672	0.612329	32337.8	4795.24	5217.08	4202.67	4710.22	3922.72
WBGene00009749	F46A8.6	-1.7132	0.0211807	0.612329	1250.07	218.782	182.759	152.978	170.668	176.025
WBGene00014540	W03G11.t1	-2.44555	0.0212207	0.612329	48.2654	10.5226	4.83063	5.20776	4.21402	0.850361
WBGene00001855	hil-4	-1.1349	0.0212417	0.612329	9566.2	3007.71	4014.25	2696.97	2419.9	2428.63
WBGene00008507	F01G10.4	2.04534	0.0212524	0.612329	9.65308	2.19221	2.41532	13.6704	18.9631	7.65325
WBGene00044690	M02B7.7	-1.79818	0.0213176	0.612329	941.175	115.749	157.801	96.3436	120.099	129.255
WBGene00000168	apx-1	-0.547018	0.0213586	0.612329	1978.88	1460.01	1539.36	1159.38	1104.07	1130.13
WBGene00020945	clec-219	-2.28699	0.0213637	0.612329	4.82654	8.33039	33.8144	3.90582	1.0535	5.10217
WBGene00011434	T04D3.5	-0.924652	0.0213698	0.612329	226.847	114.433	162.631	109.363	80.0663	68.8793
WBGene00001829	hcp-1	-0.832276	0.0214337	0.612329	11496.8	5714.21	6560.8	4596.5	4130.79	4612.36
WBGene00016085	C25A8.5	-1.57552	0.0214369	0.612329	3330.31	746.228	555.523	518.173	509.896	521.271
WBGene00019026	F58A6.9	-1.4652	0.0214961	0.612329	3561.99	760.258	900.108	619.073	523.591	743.216
WBGene00050906	F20E11.17	2.61841	0.021539	0.612329	4.82654	1.31532	0.805105	7.81165	16.8561	3.40144
WBGene00006050	ssq-1	-1.6817	0.0216424	0.612329	36590	5025.42	7408.58	5237.06	4255.1	5785.01
WBGene00007271	C03C10.5	-2.62292	0.0216553	0.612329	43.4389	7.45351	2.41532	1.95291	2.10701	3.40144
WBGene00077521	maf-1	1.16793	0.0216907	0.612329	72.3981	249.035	132.037	311.164	454.06	279.769
WBGene00000990	dhs-27	0.820372	0.0217376	0.612329	96.5308	170.992	165.852	207.009	312.891	268.714
WBGene00004086	pph-4.2	-0.802949	0.021744	0.612329	1563.8	787.003	975.788	667.245	626.835	601.205
WBGene00001075	dpy-14	-2.39483	0.0217513	0.612329	139.97	12.7148	8.85616	8.46262	14.7491	5.95253
WBGene00002090	ins-7	-0.853318	0.0217955	0.612329	173.755	117.064	95.0024	68.3519	56.8892	80.7843
WBGene00020235	T05A12.4	0.733126	0.0218216	0.612329	241.327	324.008	444.418	539.655	605.765	556.136
WBGene00007992	fipr-24	1.87986	0.0218952	0.612329	9.65308	7.89195	8.85616	14.9723	13.6955	66.3282
WBGene00017162	ddx-23	-1.74888	0.0218953	0.612329	37309.2	5295.94	5562.47	4515.78	5116.87	4694.84
WBGene00010953	clec-190	-1.95739	0.0218983	0.612329	9.65308	11.3995	9.66126	3.90582	3.16051	0.850361
WBGene00019715	M01G5.1	-1.68927	0.0220064	0.612329	10768	1673.09	1759.96	1549.31	1430.66	1419.25
WBGene00020715	nspd-4	-1.60944	0.0220277	0.612329	4054.29	712.468	764.045	631.441	530.966	645.424
WBGene00000868	cyb-3	-0.624587	0.0220427	0.612329	3615.08	3290.07	4923.22	2775.74	2376.7	2522.17
WBGene00019507	K07H8.7	-0.7715	0.0220567	0.612329	139.97	96.0187	126.402	69.6538	56.8892	80.7843
WBGene00017647	F20H11.4	-1.80022	0.0220584	0.612329	16419.9	2423.71	1993.44	1921.66	1982.69	2074.88
WBGene00014915	Y53C10A.1	-0.930362	0.0220598	0.612329	1312.82	565.59	662.602	444.613	441.418	437.086
WBGene00007500	nasp-1	-1.65456	0.0220652	0.612329	17650.7	2949.84	2960.37	2473.04	2536.84	2469.45
WBGene00022040	Y65B4BR.1	1.55117	0.0220971	0.612329	77.2247	154.331	41.8655	99.5985	395.064	314.634
WBGene00005000	spp-15	0.605868	0.0221975	0.612329	767.42	956.68	665.822	1110.56	1326.36	1207.51
WBGene00021658	Y48G1A.2	-0.789942	0.0222714	0.612329	598.491	401.174	328.483	235.651	299.195	224.495
WBGene00077564	C44H9.9	-2.79528	0.0223826	0.612329	0	18.4145	17.7123	2.60388	3.16051	0
WBGene00023323	K08F11.6	-1.7708	0.0224386	0.612329	1129.41	156.962	169.877	121.731	138.009	163.269
WBGene00044216	C47E8.10	-1.63687	0.0225108	0.612329	955.655	178.007	157.801	135.402	131.688	143.711
WBGene00018744	F53B3.6	0.963336	0.0225434	0.612329	226.847	301.648	561.963	610.61	726.918	809.544
WBGene00271777	Y48G8AR.8	1.18867	0.0225484	0.612329	4.82654	36.3907	34.6195	64.4461	62.1567	70.58
WBGene00015510	erp-44.2	1.02078	0.0225607	0.612329	473.001	1216.68	1307.49	1770.64	2059.6	2281.52
WBGene00000544	clp-3	-1.15526	0.0226238	0.612329	1380.39	521.746	437.172	335.901	335.014	371.608
WBGene00012937	Y47D3A.31	-1.59613	0.0227577	0.612329	4995.47	932.565	908.159	820.874	635.263	800.19
WBGene00235109	Y57G11A.226	-2.06679	0.0228113	0.612329	144.796	14.907	25.7634	14.9723	6.32102	20.4087
WBGene00009113	F25D7.4	-0.657359	0.0228854	0.612329	2225.04	1493.77	1821.15	1385.92	1061.93	1054.45
WBGene00012241	W04A8.6	-0.831369	0.0229074	0.612329	1669.98	811.994	950.024	638.602	629.995	648.826
WBGene00019432	knl-2	-1.38752	0.0229172	0.612329	13301.9	3203.25	3318.64	2561.57	2495.75	2513.67
WBGene00001570	gei-13	0.949533	0.0229493	0.612329	400.603	683.969	1017.65	1206.9	1248.4	1630.14
WBGene00004167	pqn-87	-1.81097	0.0230085	0.612329	87799.6	11046.5	11581.4	11206.5	10623.5	9637.99
WBGene00016700	C46A5.4	-2.38358	0.0230207	0.612329	23934.8	734.39	2171.37	1639.14	1005.04	2497.51
WBGene00011771	T14G8.3	-1.75347	0.0230413	0.612329	34461.5	3275.16	8935.06	3765.21	4216.12	5857.29
WBGene00013930	clec-96	-4.05535	0.0230608	0.612329	9.65308	0.876883	6.44084	0	1.0535	0
WBGene00003059	lpd-2	-1.65518	0.0230897	0.612329	13007.5	1966.41	2354.93	1688.62	1994.28	1814.67
WBGene00185055	Y47D3B.12	-1.48195	0.0230905	0.612329	91.7043	43.8442	25.7634	22.784	23.1771	8.50361
WBGene00003671	nhr-81	3.50145	0.023131	0.612329	0	0.438442	0	6.50971	4.21402	2.55108
WBGene00196275	K08A8.7	-3.7191	0.023173	0.612329	43.4389	1.75377	0.805105	1.30194	0	1.70072
WBGene00010763	K10H10.7	-1.75532	0.0232586	0.612329	2109.2	302.086	299.499	236.302	290.767	272.116
WBGene00014238	ZK1225.4	-1.27341	0.023271	0.612329	3701.96	1200.01	966.931	865.791	753.255	801.891
WBGene00021832	syp-5	-1.22703	0.0233088	0.612329	5029.26	1461.76	1633.56	1186.72	1174.66	1102.07
WBGene00009683	F44D12.6	-1.61186	0.0233378	0.612329	2152.64	400.736	360.687	323.532	305.516	319.736
WBGene00022780	ZK622.1	-0.871428	0.0233709	0.612329	917.043	484.478	447.639	352.826	291.821	355.451
WBGene00020072	R13H9.6	-1.09056	0.023386	0.612329	144.796	63.1356	60.3829	48.1718	34.7656	35.7152
WBGene00010051	F54D5.5	-1.04148	0.0235029	0.612329	352.337	133.725	161.826	115.873	95.8688	94.3901
WBGene00009213	thn-1	1.5681	0.023532	0.612329	231.674	388.459	297.084	268.2	598.39	1862.29
WBGene00235255	K10H10.15	-2.59529	0.0236111	0.612329	255.807	11.8379	9.66126	21.482	8.42803	14.4561
WBGene00021624	Y47D7A.12	1.62176	0.0236254	0.612329	0	15.3455	12.0766	18.8781	49.5147	34.8648
WBGene00009834	lsy-27	-0.833677	0.0236315	0.612329	77.2247	79.7964	116.74	61.8422	44.2472	49.321
WBGene00302982	W02H5.19	-0.746598	0.0236757	0.612329	246.154	165.731	258.439	114.571	128.527	153.065
WBGene00021607	Y46H3C.7	-1.33044	0.0236898	0.612329	255.807	68.3969	100.638	74.8616	47.4077	40.8173
WBGene00016824	C50E3.13	-1.55803	0.0237056	0.612329	390.95	73.6582	104.664	87.881	45.3007	55.2735
WBGene00016712	C46E10.8	-1.55656	0.0237632	0.612329	57.9185	18.853	25.7634	13.6704	4.21402	13.6058
WBGene00008080	C44B9.3	-0.713968	0.0237822	0.612329	400.603	278.849	274.541	227.84	185.417	159.018
WBGene00045379	C45B11.6	1.5124	0.0237879	0.612329	0	35.9522	24.9583	52.7286	86.3873	60.3756
WBGene00013691	Y105E8B.6	-1.65294	0.0238783	0.612329	2253.99	388.021	389.671	293.588	412.973	253.408
WBGene00021512	Y41D4B.4	-0.622914	0.0238894	0.612329	1394.87	913.274	1037.78	696.538	779.593	684.541
WBGene00219816	C14E2.12	-2.56794	0.0238975	0.612329	226.847	4.82286	35.4246	7.16068	9.48153	27.2116
WBGene00000473	cey-2	-1.19229	0.0239424	0.612329	47773.1	13757.4	17535.2	12072.2	10255.9	12263.9
WBGene00022754	nspd-1	-1.43346	0.0239517	0.612329	11313.4	2369.34	2781.64	2006.29	1951.09	2132.71
WBGene00022021	Y61A9LA.10	-1.63789	0.0239526	0.612329	34997.2	5526.56	6120.41	5268.96	4771.32	4943.15
WBGene00021877	Y54G2A.12	-1.16879	0.0241033	0.612329	1447.96	470.448	508.021	307.258	370.833	393.717
WBGene00006385	taf-4	-1.55278	0.0241344	0.612329	8311.3	1552.52	1589.28	1238.15	1305.29	1355.48
WBGene00007249	C01G12.9	-0.865746	0.0241545	0.612329	772.247	398.105	387.256	285.125	248.627	310.382
WBGene00004155	pqn-73	0.88604	0.0241586	0.612329	57.9185	56.1205	100.638	138.657	111.671	153.915
WBGene00006619	try-1	-0.724957	0.024186	0.612329	173.755	158.277	221.404	134.751	94.8153	105.445
WBGene00015879	C17B7.5	1.19061	0.0243138	0.612329	14.4796	46.4748	23.3481	51.4267	86.3873	72.2807
WBGene00013165	Y53F4B.19	-1.10778	0.0243181	0.612329	2659.42	982.986	939.558	760.985	632.102	724.508
WBGene00007610	C15H7.3	-1.65606	0.0243235	0.612329	6636.49	1069.36	1073.21	926.982	849.124	1005.13
WBGene00011132	R08A2.1	-1.44345	0.0243264	0.612329	3142.08	708.083	707.688	613.214	484.612	572.293
WBGene00010786	K12D12.4	-0.704199	0.024428	0.612329	255.807	236.758	163.436	126.288	148.544	123.302
WBGene00023243	C24D10.3	-2.12077	0.024537	0.612329	178.582	19.2914	16.1021	14.9723	10.535	21.259
WBGene00022036	Y65B4BL.4	-0.536736	0.0245831	0.612329	656.41	547.175	717.349	423.131	463.542	435.385
WBGene00020105	R148.7	-0.697687	0.0246237	0.612329	1250.07	848.385	735.866	596.289	523.591	615.662
WBGene00011134	ssp-33	-0.822331	0.0246483	0.612329	511.613	277.534	339.754	249.322	164.347	215.141
WBGene00012257	lpr-4	0.867318	0.0246532	0.612329	979.788	715.975	1472.54	1576.65	1814.13	2392.07
WBGene00021986	Y59C2A.3	-1.76926	0.024705	0.612329	10352.9	1672.65	1202.83	1046.76	1501.24	1329.11
WBGene00017970	F32A5.4	0.637457	0.024734	0.612329	2355.35	3251.04	3449.07	4228.7	4365.72	5516.29
WBGene00271652	C28G1.11	1.58277	0.0247415	0.612329	0	13.1532	7.24595	33.8505	22.1236	21.259
WBGene00016978	C56G2.3	-0.715936	0.0247538	0.612329	931.522	544.983	591.752	388.629	408.759	449.841
WBGene00008647	F10C2.7	1.49047	0.0248226	0.612329	4.82654	68.8353	49.1114	89.183	116.939	165.82
WBGene00018991	F56F11.4	-0.644812	0.0248667	0.612329	1780.99	1171.08	1232.62	988.824	843.857	830.803
WBGene00018683	F52D1.2	0.901466	0.0249607	0.612329	111.01	172.308	233.481	268.851	285.5	431.133
WBGene00009087	F23D12.3	0.651912	0.024974	0.612329	101.357	87.2499	82.9258	158.837	125.367	132.656
WBGene00021277	ddx-10	-1.45667	0.0249747	0.612329	17003.9	3311.11	4075.44	2847.35	3069.91	2963.51
WBGene00001921	his-47	1.55627	0.0250474	0.612329	0	8.33039	12.0766	16.2743	24.2306	34.0144
WBGene00003085	lst-3	-1.67736	0.0250588	0.612329	55172.2	7315.4	9964.79	7291.52	6959.45	8397.32
WBGene00005446	srh-239	2.7564	0.0251438	0.612329	0	2.19221	0	5.20776	8.42803	10.2043
WBGene00013673	Y105E8A.13	1.1924	0.0251447	0.612329	38.6123	118.379	172.293	196.593	270.75	311.232
WBGene00013047	Y50E8A.2	-1.94028	0.0251729	0.612329	173.755	18.4145	33.8144	23.4349	9.48153	22.9598
WBGene00001683	gpd-1	-0.778866	0.0253207	0.612329	2862.14	1634.51	1631.14	1370.94	1057.72	1130.98
WBGene00006947	wrt-1	1.31228	0.0253251	0.612329	381.297	526.13	1196.39	1180.86	1200.99	2859.76
WBGene00166311	21ur-12330	-1.97033	0.0253345	0.612329	289.592	27.6218	38.6451	26.6898	22.1236	39.1166
WBGene00019684	K12H6.4	-2.68626	0.025364	0.612329	0	7.89195	42.6706	4.55679	1.0535	2.55108
WBGene00013956	nsph-2	-0.775503	0.0254133	0.612329	4247.36	2674.49	2338.83	2130.63	1566.56	1701.57
WBGene00020080	math-37	0.95029	0.0254321	0.612329	48.2654	132.409	109.494	162.092	229.664	195.583
WBGene00013696	Y106G6A.4	-1.33886	0.0254434	0.612329	4570.73	1173.27	1172.23	913.312	823.84	990.671
WBGene00018776	ddx-46	-1.77702	0.0255031	0.612329	37695.3	4994.73	4746.1	4499.51	4913.54	4424.43
WBGene00012465	Y17G7B.12	-1.41203	0.0255202	0.612329	4927.9	1123.73	1145.66	883.367	992.401	823.15
WBGene00005012	F26F4.2	-1.60349	0.0255773	0.612329	5082.35	931.25	835.699	751.871	643.691	853.763
WBGene00012499	Y24F12A.4	-2.44478	0.0255811	0.612329	236.5	10.961	12.0766	18.8781	12.642	14.4561
WBGene00001856	hil-5	-1.1227	0.0256995	0.612329	14416.9	4357.67	5979.52	3871.32	3422.83	4065.58
WBGene00000416	ced-2	-0.773328	0.0257423	0.612329	2017.49	1104.87	1170.62	851.469	908.12	740.665
WBGene00019124	F59E12.9	-1.51561	0.0257547	0.612329	34278.1	6241.66	7135.65	5571.01	5781.63	5309.66
WBGene00015702	C11D2.4	-0.647434	0.0258707	0.612329	1515.53	938.704	1350.16	797.439	756.416	865.668
WBGene00003373	mlh-1	-0.742024	0.025917	0.612329	1872.7	1093.04	1068.37	860.583	761.683	777.23
WBGene00012636	Y38H8A.2	-1.13317	0.0259358	0.612329	526.093	200.806	175.513	146.468	111.671	145.412
WBGene00008724	F13A7.1	-0.991887	0.0260084	0.612329	3484.76	1600.75	1372.7	1102.74	921.816	1213.47
WBGene00002230	klp-20	-1.70364	0.026014	0.612329	3190.34	478.34	447.639	425.735	408.759	425.181
WBGene00020435	T11F8.4	-1.6788	0.0260751	0.612329	4662.44	668.185	739.892	638.602	589.962	663.282
WBGene00018895	F55F8.7	-1.61063	0.0260773	0.612329	9831.66	1716.94	1606.99	1321.47	1343.22	1638.65
WBGene00018420	F44E2.7	-1.34659	0.0260792	0.612329	9846.14	2326.37	2602.91	1827.27	1990.07	1986.44
WBGene00004110	pqn-20	-0.759646	0.0261261	0.612329	5256.1	2634.6	3551.32	2285.56	2200.77	2260.26
WBGene00003915	pan-1	0.940823	0.0261541	0.612329	950.829	2126.88	2459.6	3103.18	3787.35	3768.8
WBGene00020006	set-15	0.840555	0.0262247	0.612329	376.47	438.88	756.799	844.309	862.82	1125.88
WBGene00304202	F07C3.17	-2.31984	0.0262572	0.612329	86.8777	7.89195	7.24595	3.90582	6.32102	8.50361
WBGene00001224	ehs-1	-1.52108	0.0263223	0.612329	10256.4	1777	2180.22	1702.29	1609.75	1635.24
WBGene00009880	F49C12.11	-1.67123	0.0263712	0.612329	21140.2	2746.84	3796.88	2688.51	2780.2	3219.47
WBGene00016230	C29G2.2	-1.82465	0.0263908	0.612329	487.481	59.1896	75.6799	65.748	35.8191	70.58
WBGene00000722	col-149	-1.51624	0.0263944	0.612329	12022.9	1603.38	3977.22	2096.78	2217.63	1835.08
WBGene00010976	R02D5.1	0.670032	0.0264062	0.612329	111.01	177.569	165.047	235.651	278.125	230.448
WBGene00050916	F55F10.3	-1.20438	0.0264332	0.612329	236.5	69.7122	104.664	55.3325	44.2472	72.2807
WBGene00009803	F47B8.2	0.952676	0.0264495	0.612329	178.582	491.932	296.279	558.533	679.51	660.731
WBGene00015291	C01B12.8	-1.40296	0.0264886	0.612329	5058.21	1109.7	1227.79	824.129	996.615	970.262
WBGene00013400	Y62H9A.12	0.751036	0.0265166	0.612329	67.5716	66.2047	90.1718	114.571	112.725	153.915
WBGene00007195	thoc-7	-1.3097	0.0265816	0.612329	6443.43	1376.27	2231.75	1223.17	1453.84	1371.63
WBGene00044262	Y95D11A.2	-2.06378	0.0265865	0.612329	506.787	39.4597	49.1114	43.615	35.8191	60.3756
WBGene00002228	klp-18	-1.20196	0.0266	0.612329	9392.45	2761.74	2985.33	2213.95	2282.94	2076.58
WBGene00013538	tag-349	-1.01999	0.0266148	0.612329	4068.77	1450.36	1805.05	1189.97	1173.6	1238.98
WBGene00013194	Y54E2A.9	-0.637807	0.0266358	0.612329	555.052	564.713	463.741	371.053	260.215	383.513
WBGene00017632	F20B6.9	-2.19244	0.0266407	0.612329	357.164	29.814	26.5685	43.615	28.4446	16.1569
WBGene00169590	21ur-6598	-2.65934	0.0267166	0.612329	43.4389	5.69974	2.41532	3.25485	1.0535	2.55108
WBGene00022162	Y71G12B.27	-0.750386	0.0267503	0.612329	936.349	621.272	491.919	371.053	401.385	435.385
WBGene00219547	T06A10.106	-1.18083	0.0267612	0.612329	101.357	46.4748	36.2297	29.2937	17.9096	28.0619
WBGene00002182	kap-1	0.574442	0.0268176	0.612329	96.5308	113.995	109.494	155.582	162.24	167.521
WBGene00019569	K09D9.12	-0.706349	0.0268292	0.612329	96.5308	78.4811	78.0952	55.3325	44.2472	51.0217
WBGene00020705	T22H9.1	-1.74588	0.0268375	0.612329	20479	2795.07	2689.86	2405.34	2969.83	2362.3
WBGene00000854	cux-7	-1.73859	0.0268554	0.612329	12129.1	1536.74	1729.37	1464.03	1636.09	1509.39
WBGene00007224	C01G6.2	-1.75509	0.0268583	0.612329	1636.2	235.882	202.081	189.432	195.952	225.346
WBGene00006928	vit-4	-2.88319	0.0269029	0.612329	130.317	0.876883	76.485	20.1801	2.10701	5.10217
WBGene00012715	snpc-1.2	-0.633427	0.0269403	0.612329	1592.76	1030.34	1478.98	955.625	792.235	887.777
WBGene00173380	21ur-10357	-4.59144	0.0269505	0.612329	24.1327	0.438442	0.805105	0	0	0.850361
WBGene00006440	tag-63	-1.22559	0.0269636	0.612329	4136.35	1130.74	1317.15	918.519	954.474	935.397
WBGene00007791	C28A5.6	-1.54438	0.0269903	0.612329	12727.6	2372.85	2312.26	1925.57	1813.08	2226.25
WBGene00011016	R04F11.3	-0.904507	0.027061	0.612329	9093.2	3796.03	4790.38	3125.96	3385.96	2922.69
WBGene00018455	fbxc-42	-1.5734	0.027109	0.612329	72.3981	14.907	38.6451	18.8781	12.642	7.65325
WBGene00016335	gba-1	0.683378	0.0271311	0.612329	1066.67	1560.41	1391.22	1756.97	2034.32	2682.04
WBGene00018103	F36H5.4	-4.33712	0.0271315	NA	4.82654	1.31532	4.02553	0	0	0
WBGene00015696	C10H11.7	-0.572102	0.0271348	0.612329	588.838	444.141	425.901	347.618	313.944	307.831
WBGene00016322	C32E8.4	-1.23132	0.0271385	0.612329	1573.45	489.739	475.012	336.552	297.088	440.487
WBGene00008907	clec-109	-4.44194	0.0271554	0.612329	9.65308	1.31532	1.61021	0	0	0
WBGene00010254	F58E6.5	-1.44677	0.0272444	0.612329	7099.84	1607.77	1496.69	1386.57	982.919	1368.23
WBGene00006926	vit-2	-1.23893	0.0272496	0.612329	185672	93598.1	91220	80696.3	54071.1	22199.5
WBGene00005445	srh-238	-3.95743	0.0273968	0.612329	9.65308	0.876883	5.63574	0.650971	0	0
WBGene00044787	pals-36	0.965243	0.0275877	0.612329	14.4796	20.6068	18.5174	31.8976	44.2472	34.8648
WBGene00009372	evl-18	-0.677892	0.0275912	0.612329	1993.36	1222.38	1280.92	995.334	956.581	846.109
WBGene00017916	F29A7.6	-1.44566	0.0275956	0.612329	2225.04	406.874	572.43	343.061	426.669	401.371
WBGene00001424	fis-1	-0.835455	0.0276342	0.612329	641.93	377.937	292.253	248.02	238.092	238.952
WBGene00016387	kbp-5	-0.989801	0.0276734	0.612329	1534.84	615.572	640.059	457.632	441.418	496.611
WBGene00016058	nspd-3	-1.04121	0.0276996	0.612329	2751.13	1038.23	1173.04	938.699	636.316	827.401
WBGene00000729	col-156	-1.81556	0.0277024	0.612329	11911.9	919.412	2270.4	1460.78	1519.15	1307.01
WBGene00017384	F11G11.4	-1.44987	0.0277249	0.612329	4903.77	1048.75	1007.19	802.647	884.943	854.613
WBGene00017718	F22F4.5	-2.00476	0.0277488	0.612329	115.837	9.64572	41.8655	23.4349	7.37453	8.50361
WBGene00004702	rsp-5	-1.0818	0.0277651	0.612329	4754.14	1522.27	1966.87	1290.87	1207.32	1387.79
WBGene00019658	K11H12.1	-1.32092	0.0277825	0.612329	1718.25	366.537	560.353	317.674	349.763	385.214
WBGene00202108	F23B12.10	-2.80439	0.0278104	0.612329	28.9592	4.38442	2.41532	0.650971	1.0535	2.55108
WBGene00004027	pie-1	-0.834091	0.0278261	0.612329	1650.68	830.847	831.674	629.488	644.744	573.143
WBGene00020661	smz-2	-0.955223	0.0278649	0.612329	4271.49	1928.7	1797.8	1497.88	1176.76	1440.51
WBGene00017210	F07E5.5	-1.69652	0.0279518	0.612329	21193.3	3032.26	2984.53	2689.81	3168.94	2532.38
WBGene00019457	vms-1	-1.53342	0.0279663	0.612329	18625.6	3059.88	3845.18	2703.48	3002.49	3108.92
WBGene00016752	C48E7.7	-0.966572	0.0280359	0.612329	603.318	326.201	261.659	259.737	155.919	185.379
WBGene00015193	clec-117	-1.00935	0.0280382	0.612329	704.675	328.831	251.998	216.122	191.738	221.944
WBGene00019782	M60.7	0.95642	0.0280556	0.612329	260.633	453.349	170.682	520.776	587.855	617.362
WBGene00007820	clec-199	-1.88621	0.028076	0.612329	2176.77	279.726	198.056	269.502	272.857	172.623
WBGene00189987	C18H7.12	-2.4877	0.0281067	0.612329	28.9592	5.69974	3.22042	2.60388	1.0535	1.70072
WBGene00013900	ugt-18	1.46781	0.028158	0.612329	120.664	170.992	33.0093	367.147	380.315	148.813
WBGene00011871	T20G5.9	-1.4456	0.0282235	0.612329	2862.14	576.989	635.228	492.134	546.768	451.542
WBGene00007508	C10C5.4	-0.853046	0.0282504	0.612329	2587.03	2727.55	2172.98	1967.23	1321.09	855.463
WBGene00019478	cri-2	0.534795	0.0283302	0.612329	439.215	582.689	490.309	677.66	739.56	791.686
WBGene00020282	mps-3	-0.837963	0.0283408	0.612329	1158.37	623.026	553.107	446.566	459.328	389.465
WBGene00001702	grd-13	1.09086	0.0283532	0.612329	43.4389	101.28	103.859	106.759	194.898	248.305
WBGene00255594	Y48G1BL.8	-1.16299	0.0283666	0.612329	14.4796	37.706	27.3736	12.3684	13.6955	12.7554
WBGene00044708	pals-11	3.17053	0.0283667	0.612329	0	1.31532	0	7.81165	11.5885	1.70072
WBGene00044003	Y41E3.18	-0.514338	0.0283994	0.612329	376.47	349.438	375.179	247.369	233.878	287.422
WBGene00016836	C50F2.2	-1.31698	0.0284471	0.612329	8972.54	1945.37	2854.9	1576	2096.47	1849.54
WBGene00007709	clec-87	-0.637039	0.0284626	0.612329	3697.13	4178.35	5598.7	3267.22	2954.02	2449.89
WBGene00006390	taf-8	-0.606764	0.0285396	0.612329	1988.53	1266.66	1551.44	1030.49	1119.87	994.072
WBGene00016680	C45G9.9	-1.29858	0.0285496	0.612329	2003.01	612.941	500.775	531.192	346.603	382.663
WBGene00019232	ugt-13	-0.716499	0.0285861	0.612329	646.756	743.597	418.655	369.751	398.224	331.641
WBGene00016136	C26B9.7	1.22646	0.0286001	0.612329	24.1327	54.3668	94.1973	103.504	110.618	209.189
WBGene00044638	F23A7.8	-0.966577	0.0286058	0.612329	2712.52	1386.79	2848.46	767.494	1214.69	1570.62
WBGene00021260	Y22D7AR.6	0.820112	0.0286483	0.612329	308.899	670.377	476.622	767.494	818.572	1011.08
WBGene00009212	F28D1.2	-1.90201	0.0286499	0.612329	250.98	26.3065	32.2042	23.4349	23.1771	33.1641
WBGene00023146	T22F3.t4	-2.79978	0.028657	0.612329	19.3062	3.06909	4.83063	1.30194	0	1.70072
WBGene00020714	T23B3.6	1.14571	0.0286649	0.612329	24.1327	67.0816	41.8655	64.4461	145.384	102.894
WBGene00007159	B0379.7	-1.2364	0.0286709	0.612329	7770.73	2343.47	2142.39	1976.35	1573.93	1644.6
WBGene00018001	F33D11.2	-1.42001	0.0287922	0.612329	2649.77	564.713	602.219	427.688	444.579	548.483
WBGene00009548	F38H4.4	-1.05823	0.0288728	0.612329	3253.09	1225.44	1201.22	1037.65	819.626	861.416
WBGene00020771	T24E12.1	-1.21433	0.0289525	0.612329	48.2654	21.0452	46.6961	18.8781	17.9096	11.0547
WBGene00006979	zig-2	0.829106	0.0289594	0.612329	77.2247	179.761	128.012	227.84	261.269	220.244
WBGene00006588	tnt-3	-1.75371	0.0290453	0.612329	45485.3	4542.69	7358.66	5649.12	5310.71	6053.72
WBGene00014007	ZK596.2	-1.39394	0.0291222	0.612329	2075.41	543.229	490.309	474.558	257.055	445.589
WBGene00011043	rbm-28	-1.59597	0.0291272	0.612329	19422	3317.69	3040.88	3098.62	2860.26	2564.69
WBGene00189951	linc-29	0.758328	0.0291619	0.612329	53.0919	102.157	100.638	154.28	135.902	164.97
WBGene00017538	ceh-49	-1.25484	0.029173	0.612329	154.449	43.8442	79.7054	47.5208	40.0331	23.8101
WBGene00003448	msp-55	-1.49604	0.029193	0.612329	5859.42	1115.83	1223.76	1216.66	781.7	903.084
WBGene00194647	Y51H4A.935	-1.30162	0.0292292	0.612329	473.001	126.71	136.063	92.4378	79.0128	120.751
WBGene00008034	prcc-1	-1.44196	0.0292545	0.612329	12761.4	2455.27	2886.3	2019.31	2406.2	2232.2
WBGene00017636	F20D6.6	-0.636078	0.0293136	0.612329	926.696	740.528	560.353	496.691	450.9	475.352
WBGene00001878	his-4	0.971281	0.029343	0.612329	111.01	60.9434	71.6544	106.108	133.795	219.393
WBGene00011743	T13F2.2	-1.29642	0.0293923	0.612329	9928.19	2250.96	3042.49	1857.87	2313.49	2019.61
WBGene00015034	B0207.11	-1.16019	0.0294355	0.612329	806.032	283.672	241.532	203.103	170.668	214.291
WBGene00019520	K08B12.1	0.891182	0.0294627	0.612329	530.919	364.345	650.525	721.926	782.753	1358.88
WBGene00015241	B0524.2	-1.24309	0.0294966	0.612329	627.45	191.161	170.682	141.912	121.153	147.963
WBGene00022025	Y65B4A.1	-1.52451	0.0295189	0.612329	16559.9	3075.67	2986.14	2317.46	2937.17	2603.81
WBGene00015380	C03B1.10	-8.50997	0.0295189	0.612329	168.929	0	0	0	0	0
WBGene00020678	kin-36	-1.8609	0.0296368	0.612329	12606.9	1940.98	937.948	1345.56	1674.02	1240.68
WBGene00004952	spd-1	-1.23342	0.0297069	0.612329	5888.38	1629.25	1710.85	1333.84	1392.73	1191.36
WBGene00022928	C16B8.t2	-1.83901	0.0298048	0.612329	14.4796	6.13818	15.297	4.55679	2.10701	2.55108
WBGene00013190	Y54E2A.5	-1.1642	0.0298485	0.612329	762.593	237.635	252.803	180.97	162.24	208.339
WBGene00007530	C11H1.5	1.05686	0.0299136	0.612329	197.888	365.222	562.769	529.239	791.181	1044.24
WBGene00003847	blmp-1	0.897165	0.0299473	0.612329	477.828	614.695	1037.78	1075.4	1190.46	1720.28
WBGene00009182	F26H11.4	-1.41657	0.0299589	0.612329	2471.19	505.523	558.743	412.064	446.686	460.045
WBGene00018122	ttbk-2	-1.14707	0.0299766	0.612329	637.103	242.897	185.174	158.186	140.116	175.174
WBGene00000596	col-7	-1.68921	0.0299831	0.612329	7944.49	1524.9	1383.98	1658.02	1219.96	483.856
WBGene00015731	C13B7.6	-3.06306	0.0299839	0.612329	53.0919	3.50753	0.805105	3.25485	1.0535	1.70072
WBGene00008859	F15D4.2	-2.10552	0.0300164	0.612329	8634.68	789.633	445.223	673.104	1017.68	600.355
WBGene00021787	Y51H7C.9	-0.878046	0.0300571	0.612329	1274.21	601.98	619.931	442.66	394.01	511.067
WBGene00017407	F12E12.6	-1.72474	0.0301355	0.612329	33.7858	9.20727	20.9327	9.11359	2.10701	5.95253
WBGene00020952	kel-8	-0.838296	0.0302183	0.612329	3161.38	1445.54	1677.03	1186.72	1130.41	1186.25
WBGene00012173	W01B6.6	-1.2635	0.0302633	0.612329	2065.76	536.214	580.481	430.942	419.295	468.549
WBGene00020915	nol-5	-1.50914	0.0303073	0.612329	60196.6	9650.98	13420.3	10823	7963.44	10462
WBGene00016603	met-1	-1.35962	0.0303126	0.612329	16086.9	3327.77	4207.48	3025.71	3125.75	3047.69
WBGene00197125	T28F12.4	-8.46794	0.0303353	0.612329	164.102	0	0	0	0	0
WBGene00000932	dao-6	0.889316	0.0303523	0.612329	62.745	82.427	142.504	218.726	166.454	163.269
WBGene00014082	ZK795.2	-1.39269	0.030398	0.612329	4710.7	1139.07	958.075	915.916	798.556	872.471
WBGene00022579	ZC262.2	-1.54382	0.0304037	0.612329	12457.3	1940.54	2507.9	1809.05	2256.61	1727.93
WBGene00011410	T04A8.8	-1.32892	0.0304048	0.612329	6950.22	1739.74	1635.97	1432.14	1363.23	1308.71
WBGene00000546	clp-6	-1.24061	0.0304209	0.612329	3031.07	980.794	747.138	705.001	600.497	701.548
WBGene00010366	H05L14.1	-1.14883	0.0304291	0.612329	6317.94	2068.13	2030.48	1607.9	1315.83	1766.2
WBGene00001499	fsn-1	-0.598897	0.0304292	0.612329	1785.82	1195.63	1285.75	1027.23	907.067	869.92
WBGene00022224	set-28	1.39151	0.0304964	0.612329	0	9.20727	8.85616	20.1801	22.1236	18.7079
WBGene00271819	F10C1.23	-1.22326	0.0305024	0.612329	1288.69	382.76	355.051	285.776	279.179	295.926
WBGene00045207	F13E9.14	2.3351	0.0305072	0.612329	0	4.82286	3.22042	4.55679	10.535	36.5655
WBGene00010027	F54B11.4	2.28694	0.0305489	0.612329	0	4.38442	0.805105	6.50971	17.9096	11.0547
WBGene00020071	ttbk-2.2	-1.09747	0.0305787	0.612329	661.236	254.296	208.522	181.621	170.668	164.97
WBGene00021559	Y45G5AM.7	-1.02127	0.0305945	0.612329	5314.02	2069.88	1971.7	1469.24	1641.36	1489.83
WBGene00011538	T06E6.1	-1.57693	0.0307134	0.612329	12925.5	2141.35	2090.86	1891.72	2020.62	1834.23
WBGene00010227	F58A4.2	-0.826185	0.0307661	0.612329	1298.34	588.389	789.003	503.851	547.822	447.29
WBGene00017170	F01G12.1	1.65345	0.0307727	0.612329	0	3.50753	6.44084	11.0665	12.642	16.1569
WBGene00011142	bud-13	-1.30254	0.0308088	0.612329	11019	2532	3144.74	2063.58	2587.41	2111.45
WBGene00000636	col-60	-2.00571	0.0310256	0.612329	126479	6905.02	14224.6	13994.6	11103.9	11655.1
WBGene00022616	hsd-3	1.34623	0.0310366	0.612329	0	14.0301	21.7378	29.2937	41.0866	39.1166
WBGene00009621	fipr-21	-1.34559	0.0310368	0.612329	21748.4	6203.51	4706.65	4233.91	5277	3334.27
WBGene00007778	C27D8.2	-0.674736	0.0310652	0.612329	3272.39	1994.03	1978.14	1544.75	1431.71	1548.51
WBGene00220261	ZC434.10	1.0752	0.0310675	0.612329	115.837	91.6343	193.225	176.413	245.466	426.881
WBGene00004783	seu-1	-1.58321	0.0311009	0.612329	23703.1	3512.79	4149.51	3507.43	3593.5	3362.33
WBGene00016675	C45G9.4	-1.35216	0.0311229	0.612329	1447.96	409.505	301.914	334.599	251.787	253.408
WBGene00018223	bath-13	0.823057	0.0311233	0.612329	101.357	84.6192	50.7216	141.261	113.778	148.813
WBGene00004704	rsp-7	-1.26098	0.0311345	0.612329	10840.4	2470.62	3478.86	2226.97	2385.13	2386.96
WBGene00022024	Y64H9A.2	0.990174	0.0311571	0.612329	62.745	75.412	169.877	197.244	208.594	221.944
WBGene00019082	pup-3	-0.846881	0.0311785	0.612329	101.357	59.6281	57.1625	41.0111	40.0331	33.1641
WBGene00020840	T27A3.4	-0.670082	0.0311876	0.612329	5656.71	3875.39	3311.4	2749.05	2403.04	2907.39
WBGene00015461	C05C8.2	-1.34354	0.031218	0.612329	8229.25	1614.78	2448.33	1538.24	1500.19	1799.36
WBGene00019799	M151.7	-1.12155	0.0312741	0.612329	168.929	69.2738	106.274	64.4461	61.1032	28.0619
WBGene00000638	col-62	-1.81005	0.0312812	0.612329	10628	1488.07	1403.3	1822.07	1439.09	591.001
WBGene00021110	W09C3.2	-1.45173	0.0312848	0.612329	3841.93	838.3	707.688	671.151	594.176	698.997
WBGene00022652	ZK84.5	-1.08317	0.0312864	0.612329	579.185	208.698	202.887	169.903	138.009	151.364
WBGene00021289	Y25C1A.2	-1.87845	0.0313124	0.612329	4.82654	10.5226	11.2715	3.90582	2.10701	1.70072
WBGene00016576	C41H7.6	-1.04687	0.0313565	0.612329	786.726	286.302	338.949	170.554	261.269	244.054
WBGene00000892	cyn-16	-1.50478	0.0313805	0.612329	8509.19	1454.31	1698.77	1178.26	1501.24	1425.21
WBGene00022134	Y71G10AL.1	-1.69695	0.0313849	0.612329	21328.5	2969.57	2718.04	2902.03	2940.33	2486.46
WBGene00010456	srdh-1	-0.894997	0.031432	0.612329	6023.52	2961.67	2571.51	2009.55	1896.31	2298.53
WBGene00017484	F15E6.3	-1.53629	0.0314441	0.612329	2500.15	1935.28	322.847	692.633	626.835	318.885
WBGene00021097	cdc-37	-1.56944	0.0315003	0.612329	20923.1	3296.64	3553.73	3059.56	3269.02	3024.73
WBGene00017815	F26B1.1	-1.33251	0.0316256	0.612329	810.859	211.767	185.979	168.601	140.116	164.97
WBGene00018971	clec-67	1.0446	0.0316873	0.612329	453.695	287.618	504.801	1368.99	501.468	693.044
WBGene00044318	tag-267	-1.45403	0.0317433	0.612329	4334.23	787.003	947.609	682.868	828.054	698.997
WBGene00303233	D1014.13	-1.02999	0.031777	0.612329	1057.01	393.721	401.748	273.408	300.249	324.838
WBGene00009836	fbxa-185	1.67855	0.0317909	0.612329	0	14.4686	4.83063	22.133	34.7656	21.259
WBGene00044149	T24D5.6	-2.05946	0.0318223	0.612329	120.664	9.20727	20.1276	11.0665	16.8561	5.95253
WBGene00009069	F23A7.4	-1.18215	0.031827	0.612329	1554.15	375.744	748.748	307.258	435.097	431.984
WBGene00010044	F54C9.9	-1.46439	0.0318338	0.612329	37565	6620.03	7972.96	6001.95	6633.91	6260.36
WBGene00009681	gipc-2	-0.515001	0.0318997	0.612329	10213	8463.24	7798.25	6685.47	5459.26	6370.06
WBGene00007601	C15C6.2	-0.851936	0.031901	0.612329	8349.92	4499.73	3720.39	3422.8	2752.81	2994.12
WBGene00044213	Y102A5C.36	0.749671	0.0319525	0.612329	149.623	101.718	97.4177	147.119	230.717	190.481
WBGene00014235	ZK1225.1	2.13088	0.0319849	0.612329	0	0.876883	4.02553	7.81165	8.42803	10.2043
WBGene00007244	C01G12.3	-0.65941	0.0319867	0.612329	912.216	539.283	615.1	407.508	431.937	456.644
WBGene00017313	cpsf-2	-1.5324	0.0320159	0.612329	18393.9	3536.91	2899.99	2866.87	3142.6	2569.79
WBGene00000246	bcc-1	0.963343	0.0320574	0.612329	72.3981	229.743	181.954	299.446	309.73	363.104
WBGene00001832	hcp-4	-1.34024	0.0320923	0.612329	15319.4	3553.13	3593.18	3080.39	2864.48	2921.84
WBGene00007163	fbxa-154	1.69008	0.0321118	0.612329	0	3.94597	4.02553	11.7175	9.48153	12.7554
WBGene00001035	dnj-17	-1.41975	0.0321314	0.612329	11897.4	2297	2699.52	1871.54	2392.51	2045.12
WBGene00015907	C17F3.1	-0.670431	0.0321332	0.612329	1892	1278.93	1201.22	984.267	751.148	1000.02
WBGene00011336	ubxn-5	-0.902857	0.0321369	0.612329	3113.12	1412.22	1368.68	1150.26	974.491	1017.03
WBGene00007570	C14A6.6	-1.35091	0.0321425	0.612329	1785.82	426.165	401.748	354.779	320.265	343.546
WBGene00019431	K06A5.3	-1.41561	0.0321693	0.612329	1689.29	363.468	347.805	294.239	276.018	323.988
WBGene00021660	Y48G1A.4	-1.44749	0.0321948	0.612329	14069.4	2581.98	2983.72	2360.42	2386.19	2447.34
WBGene00011100	nhr-209	0.826517	0.0322052	0.612329	82.0512	200.806	162.631	249.973	274.964	292.524
WBGene00006051	ssq-2	-1.55739	0.032245	0.612329	38520.6	5019.28	8602.55	6478.46	5061.03	6171.92
WBGene00010476	rnf-113	-1.52834	0.0322686	0.612329	5333.33	872.937	989.474	887.273	839.643	762.774
WBGene00022157	Y71G12B.22	-0.961895	0.0322987	0.612329	796.379	339.354	314.796	250.624	250.734	233.849
WBGene00043743	nsph-4.1	-1.10681	0.0324143	0.612329	2895.92	1008.85	937.948	848.215	679.51	712.603
WBGene00016844	sucg-1	-0.892052	0.0324886	0.612329	6399.99	2477.2	4073.83	2228.27	2123.86	2617.41
WBGene00219278	R09A8.9	-2.48307	0.0325212	0.612329	82.0512	4.38442	5.63574	7.16068	5.26752	2.55108
WBGene00304908	#N/A	-0.752173	0.0325644	0.612329	139.97	83.3039	111.105	69.0029	68.4777	54.4231
WBGene00001718	grl-9	2.19233	0.0325667	0.612329	9.65308	2.63065	3.22042	9.11359	41.0866	5.95253
WBGene00016245	C30B5.4	-1.45549	0.032589	0.612329	10512.2	1857.68	2259.13	1732.88	1913.16	1682.86
WBGene00012277	ccch-3	-1.44744	0.0326298	0.612329	5193.36	1004.91	1061.13	794.835	1007.15	854.613
WBGene00013260	rsr-2	-1.58242	0.0327048	0.612329	9406.93	1349.08	1629.53	1359.88	1393.79	1377.59
WBGene00017447	F14B8.5	0.50415	0.0327123	0.612329	752.94	708.96	913.794	1047.41	1119.87	1207.51
WBGene00022670	ZK177.2	-1.47407	0.032726	0.612329	250.98	62.2587	45.891	34.5014	38.9796	51.0217
WBGene00012675	Y39B6A.13	-0.787503	0.0327499	0.612329	791.553	379.69	458.105	304.654	306.57	321.437
WBGene00017021	D1022.2	-2.98615	0.0328396	0.612329	9.65308	1.75377	10.4664	0.650971	2.10701	0
WBGene00014087	ZK809.5	-1.14477	0.0328402	0.612329	8933.93	2465.36	3205.12	2109.8	2320.87	2166.72
WBGene00020997	gpa-18	-1.53388	0.0328504	0.612329	193.062	39.4597	42.6706	33.1995	18.9631	38.2663
WBGene00008881	F16B12.5	-4.64747	0.032895	NA	0	3.94597	6.44084	0	0	0
WBGene00018289	F41E6.8	1.00256	0.0329235	0.612329	24.1327	22.3605	36.2297	46.2189	77.9593	45.0691
WBGene00019794	M151.2	-2.07751	0.0330158	0.612329	43.4389	7.89195	12.0766	8.46262	1.0535	3.40144
WBGene00011261	nphp-4	0.714323	0.0330659	0.612329	67.5716	119.256	103.053	145.817	189.631	160.718
WBGene00195178	ZC581.10	-1.53614	0.0330796	0.612329	3171.04	540.599	537.005	481.718	465.649	512.768
WBGene00004392	rnr-2	-0.772967	0.0331387	0.612329	5444.34	2569.27	3788.83	2363.02	2055.39	2477.95
WBGene00007274	C03C11.1	-1.17325	0.0331442	0.612329	2031.97	617.764	619.126	520.776	406.652	514.469
WBGene00017386	nspd-5	-1.15356	0.0332548	0.612329	4010.86	1191.68	1270.46	972.55	908.12	1021.28
WBGene00006924	vig-1	-1.46643	0.033314	0.612329	209419	35491.4	44969.2	38315.5	30822.4	35756.8
WBGene00005927	srx-36	2.31515	0.0333316	0.612329	0	1.75377	0.805105	5.85873	6.32102	6.80289
WBGene00009588	F40F11.3	-1.10834	0.0333332	0.612329	1834.09	548.491	700.442	408.159	527.805	486.407
WBGene00000696	col-122	-1.87953	0.0334007	0.612329	309034	71292.4	27858.3	49596.8	49761.2	11571.7
WBGene00015911	C17F4.3	1.27195	0.0334449	0.612329	135.143	144.686	44.2808	330.693	316.051	128.405
WBGene00019337	K02F6.3	-0.582475	0.0334909	0.612329	1129.41	1134.69	839.725	795.486	673.189	599.505
WBGene00006571	tim-1	-1.4265	0.0335465	0.612329	16028.9	3437.38	3006.26	2832.37	2868.69	2653.98
WBGene00009385	sas-5	-0.537871	0.0335587	0.612329	1834.09	1399.51	1455.63	1048.06	1216.8	954.956
WBGene00000676	col-102	6.91845	0.033568	0.612329	0	2.63065	0	59.2383	373.994	0
WBGene00006367	sym-2	0.911831	0.033639	0.612329	328.205	714.66	837.309	997.287	1448.57	1119.08
WBGene00010061	F54E12.2	-0.772995	0.0336428	0.612329	10140.6	5206.06	5393.4	4217.64	3963.28	3943.98
WBGene00008358	nspc-18	0.941864	0.0336489	0.612329	77.2247	243.774	163.436	327.438	325.533	305.28
WBGene00000804	csc-1	-1.27677	0.0336506	0.612329	5130.61	1252.19	1355.8	986.22	1117.77	1083.36
WBGene00021358	Y37E11AL.2	-1.42002	0.0336989	0.612329	2871.79	642.755	532.98	505.804	478.291	522.972
WBGene00011308	pnn-1	-1.64334	0.0337241	0.612329	21705	2745.08	3365.34	2875.99	3131.01	2892.93
WBGene00007460	C08F11.13	1.63018	0.0338302	0.612329	91.7043	1052.7	673.873	1371.59	1455.94	2827.45
WBGene00004339	rfc-3	-0.74005	0.0338313	0.612329	2987.63	1620.04	1727.76	1275.9	1382.2	1123.33
WBGene00001906	his-32	1.10641	0.0338461	0.612329	4.82654	12.2764	15.297	23.4349	29.4981	27.2116
WBGene00012996	pinn-4	-1.38563	0.033877	0.612329	6694.41	1288.14	1660.93	1074.75	1432.77	1177.75
WBGene00009549	F38H4.5	-0.587689	0.0338872	0.612329	120.664	118.379	120.766	76.8145	73.7453	88.4376
WBGene00021079	W08A12.2	0.896322	0.0338908	0.612329	144.796	345.93	208.522	352.175	429.83	542.53
WBGene00022092	ccdc-12	-1.42018	0.0339145	0.612329	3610.25	636.179	856.632	587.175	641.584	672.636
WBGene00016944	uri-1	-1.00484	0.033929	0.612329	5560.17	1892.31	2382.31	1557.77	1692.98	1641.2
WBGene00013129	Y52B11A.10	-1.69636	0.0339565	0.612329	17496.2	2432.91	2062.68	2287.51	2475.73	2018.76
WBGene00017781	F25E2.3	0.959999	0.0340058	0.612329	202.715	293.317	275.346	320.277	394.01	797.639
WBGene00015500	C06A5.2	-1.37633	0.0340133	0.612329	1583.11	318.309	377.594	270.804	296.035	305.28
WBGene00045399	Y47G6A.33	-1.43265	0.0340227	0.612329	2987.63	705.891	727.815	703.699	638.423	290.824
WBGene00015720	C13A2.3	1.64583	0.034039	0.612329	4.82654	3.50753	15.297	14.9723	28.4446	34.8648
WBGene00008359	nspc-17	0.643838	0.0340442	0.612329	178.582	310.417	263.269	412.715	414.027	374.159
WBGene00022017	Y61A9LA.5	0.692524	0.0341099	0.612329	77.2247	98.2109	66.0186	117.175	135.902	142.01
WBGene00012919	Y46G5A.34	-1.43464	0.0341429	0.612329	849.471	190.284	156.19	162.743	139.063	135.207
WBGene00016173	fust-1	-1.72834	0.0341619	0.612329	29963.2	3039.72	4332.27	3837.47	3317.48	4108.95
WBGene00016573	C41H7.3	-1.01713	0.0341789	0.612329	395.776	153.893	147.334	106.108	120.099	109.697
WBGene00001880	his-6	1.03673	0.0342125	0.612329	82.0512	40.3366	60.3829	81.3713	97.9759	180.277
WBGene00009304	eva-1	0.719426	0.0342667	0.612329	178.582	247.72	277.761	384.724	301.302	489.808
WBGene00007564	mrps-22	-0.784529	0.0342756	0.612329	5304.37	2647.75	2788.88	2028.42	2141.77	2053.62
WBGene00022851	ZK1127.4	-1.44771	0.0343097	0.612329	11569.2	2061.55	2404.85	1868.29	2094.37	1910.76
WBGene00011342	T01G5.7	-1.20189	0.0343225	0.612329	86.8777	33.76	42.6706	32.5485	18.9631	14.4561
WBGene00219208	B0365.9	1.10209	0.0343381	0.612329	72.3981	174.938	288.228	309.862	379.261	484.706
WBGene00019768	M04F3.2	-1.28004	0.0343711	0.612329	646.756	145.563	218.184	125.637	111.671	172.623
WBGene00045062	Y38H8A.8	-1.00813	0.0344123	0.612329	130.317	104.788	49.9165	45.5679	55.8357	36.5655
WBGene00004874	smc-4	-1.40197	0.034474	0.612329	34852.4	7799.44	6701.7	6787.02	6268.35	5614.94
WBGene00012044	T26E4.2	-3.69001	0.0344761	0.612329	9.65308	3.06909	1.61021	0	0	0.850361
WBGene00020300	tag-261	-1.12805	0.0344936	0.612329	1920.96	520.43	732.646	473.256	499.361	471.95
WBGene00171931	21ur-11230	-2.54571	0.0345532	0.612329	33.7858	2.19221	4.83063	1.95291	2.10701	1.70072
WBGene00016440	gipc-1	-1.1192	0.0345538	0.612329	18123.7	6314	5467.47	5274.16	4328.85	4155.72
WBGene00010321	F59B10.5	0.529701	0.0346183	0.612329	390.95	381.883	311.576	459.585	567.839	530.625
WBGene00019689	K12H6.9	-2.34032	0.034689	0.612329	0	7.01507	23.3481	1.95291	3.16051	1.70072
WBGene00002027	hsr-9	-1.0658	0.0347109	0.612329	26444.6	8726.3	9516.34	7637.84	6627.59	7073.3
WBGene00011988	har-2	-1.31485	0.0347267	0.612329	3841.93	942.65	874.344	788.976	757.469	721.957
WBGene00008082	com-1	-1.35804	0.0347424	0.612329	3692.3	893.983	760.824	709.558	757.469	613.11
WBGene00016638	perm-4	-1.17785	0.0347541	0.612329	21285	10221.8	6275.8	7714.65	5661.53	3318.11
WBGene00016996	D1005.2	0.612971	0.0347726	0.612329	120.664	125.394	157.801	184.225	239.145	202.386
WBGene00010593	gsnl-1	0.562256	0.0347791	0.612329	1742.38	1411.78	1956.41	2550.5	2155.47	2835.1
WBGene00002005	hsp-1	-0.77521	0.034883	0.612329	104886	48577.1	83801.8	51034.1	44403.1	43188.1
WBGene00044204	suds-3	-1.23795	0.034914	0.612329	2818.7	745.351	767.265	571.552	685.831	572.293
WBGene00021630	Y47D9A.3	-1.62297	0.0349244	0.612329	1032.88	174.938	135.258	155.582	117.992	158.167
WBGene00045407	T07D4.5	-0.724644	0.0350189	0.612329	651.583	352.507	512.852	258.435	348.71	302.729
WBGene00009667	F43G9.4	-1.01744	0.0351014	0.612329	3542.68	1206.15	1430.67	981.664	1089.32	972.813
WBGene00015813	thoc-2	-1.41431	0.0352075	0.612329	37434.6	7498.67	7447.22	6345.66	6734	6567.34
WBGene00018041	F35D2.3	0.795674	0.0352459	0.612329	38.6123	67.52	87.7565	104.155	124.313	127.554
WBGene00018065	F35F11.2	-1.3034	0.0352793	0.612329	844.645	240.704	185.174	170.554	143.277	194.733
WBGene00013688	riok-2	-1.52176	0.0352819	0.612329	22028.3	3752.18	3627.8	3508.73	3475.51	3252.63
WBGene00016541	ttbk-8.2	-0.664947	0.0352876	0.612329	4676.92	2805.15	2969.23	2260.82	1947.93	2369.96
WBGene00003435	msp-40	-1.2653	0.03531	0.612329	8851.88	2290.86	2289.72	2070.74	1536.01	1974.54
WBGene00006436	ttn-1	-1.49612	0.0353137	0.612329	75911.8	16480.1	16364.6	20338.9	10418.1	7792.71
WBGene00019461	K07A3.3	-1.12711	0.0353173	0.612329	2350.53	876.883	640.059	619.073	552.036	591.851
WBGene00007200	vamp-8	-1.81009	0.0353234	0.612329	2876.62	570.413	220.599	406.857	449.846	186.229
WBGene00019400	K04G7.1	-0.596237	0.0353254	0.612329	1703.77	1048.75	1365.46	931.539	871.248	909.036
WBGene00009223	mdt-28	-1.54776	0.0353542	0.612329	3446.15	523.061	593.363	483.671	546.768	525.523
WBGene00020223	T05A7.6	-1.14117	0.0353612	0.612329	7466.66	2538.14	2120.65	1926.87	1596.06	1966.89
WBGene00022586	ZC308.4	-0.726589	0.0353648	0.612329	410.256	431.865	720.569	354.779	313.944	280.619
WBGene00017025	D1037.1	-1.50065	0.0353946	0.612329	13692.9	2397.4	2415.32	1928.17	2515.77	2091.04
WBGene00012357	W09D6.4	-0.612103	0.0354064	0.612329	1409.35	918.097	1020.07	706.954	647.905	823.15
WBGene00015073	B0238.9	-0.620069	0.0354458	0.612329	2644.94	1819.53	1802.63	1583.81	1275.79	1205.81
WBGene00000222	atf-6	0.683328	0.0354804	0.612329	381.297	661.17	427.511	792.231	871.248	717.705
WBGene00021886	Y54G2A.21	0.568078	0.0354858	0.612329	188.235	227.113	176.318	264.294	291.821	327.389
WBGene00012104	sygl-1	-0.78099	0.0355005	0.612329	2297.43	1112.76	1311.52	1009	847.017	880.124
WBGene00000015	abf-4	-2.41622	0.0355601	0.612329	72.3981	5.69974	4.02553	7.16068	3.16051	3.40144
WBGene00013958	ZK265.6	-1.0066	0.0356049	0.612329	6588.23	2038.32	3348.43	1810.35	2007.98	2133.56
WBGene00017922	F29B9.7	-1.27614	0.0356472	0.612329	1139.06	342.423	252.803	246.718	200.166	262.762
WBGene00000388	cdc-25.3	-1.04011	0.0357502	0.612329	91.7043	99.9647	226.235	86.5791	68.4777	51.0217
WBGene00008684	mig-32	-0.91688	0.0358204	0.612329	4416.28	1770.87	2040.94	1471.84	1585.52	1290.85
WBGene00009501	F37A8.1	-1.30098	0.0358206	0.612329	1211.46	311.732	278.566	221.981	231.771	271.265
WBGene00044475	F56D6.13	-0.87856	0.0358258	0.612329	545.399	326.639	356.662	285.125	133.795	242.353
WBGene00015856	C16C8.19	-3.96668	0.0358473	0.612329	0	2.19221	19.3225	1.30194	0	0
WBGene00022467	Y119C1B.1	-1.20615	0.0358973	0.612329	2649.77	731.321	742.307	551.372	573.106	655.629
WBGene00044718	T20D4.20	1.65991	0.0359118	0.612329	0	4.82286	4.02553	10.4155	10.535	16.1569
WBGene00194991	B0213.24	-3.29102	0.0359322	0.612329	24.1327	1.31532	2.41532	1.30194	0	0.850361
WBGene00271650	C17G10.14	-2.55505	0.0359607	0.612329	33.7858	3.06909	4.02553	1.30194	1.0535	3.40144
WBGene00018448	F45D11.1	1.67426	0.035961	0.612329	14.4796	48.667	17.7123	96.9946	151.705	22.1094
WBGene00009127	clsp-1	-1.37345	0.0359678	0.612329	13943.9	2753.85	3189.83	2371.49	2712.77	2585.95
WBGene00077490	M03A1.8	1.21011	0.0359826	0.612329	4.82654	28.0603	21.7378	33.8505	65.3172	45.9195
WBGene00003710	nhr-120	0.99477	0.035998	0.612329	77.2247	270.957	229.455	378.865	387.689	413.276
WBGene00021038	W05F2.6	-0.758584	0.0360376	0.612329	3774.35	1928.7	2056.24	1490.72	1606.59	1477.08
WBGene00003142	mau-8	-1.49432	0.0360439	0.612329	5497.43	910.205	1051.47	784.419	1051.4	806.993
WBGene00044662	F26G1.9	1.28213	0.0360556	0.612329	33.7858	53.0514	126.402	140.61	112.725	280.619
WBGene00008688	F11A10.7	-1.47065	0.0360722	0.612329	22129.7	3469.39	4818.55	3086.9	3852.66	4030.71
WBGene00015192	B0432.11	-1.47153	0.0361663	0.612329	1028.05	198.176	180.344	175.762	166.454	159.868
WBGene00000928	dao-2	1.20566	0.0362212	0.612329	970.135	1258.77	3207.54	2627.97	3738.88	6188.93
WBGene00006643	tsp-17	1.03501	0.036244	0.612329	14.4796	22.3605	12.0766	29.2937	35.8191	39.967
WBGene00021028	W04C9.6	1.00892	0.0363313	0.612329	9.65308	38.5829	37.0348	54.6815	75.8523	62.0764
WBGene00010609	dut-1	-0.569811	0.0363477	0.612329	3257.91	2136.96	2625.45	1911.9	1855.22	1624.19
WBGene00008763	F13G3.3	1.01765	0.0364085	0.612329	19.3062	61.3818	70.0442	80.7203	127.474	119.901
WBGene00020983	W03D2.9	1.11981	0.0364363	0.612329	19.3062	29.814	51.5267	48.8228	71.6383	110.547
WBGene00016179	C28C12.3	-1.63593	0.0365276	0.612329	67.5716	11.8379	20.9327	7.81165	14.7491	6.80289
WBGene00000687	col-113	-1.95665	0.0366427	0.612329	25175.2	1363.99	2730.92	2937.83	2198.66	2401.42
WBGene00011324	T01C3.9	-0.808747	0.0367245	0.612329	1969.23	974.217	953.245	705.001	761.683	746.617
WBGene00015246	scl-23	-1.5117	0.0367771	0.612329	1612.06	279.287	267.295	259.737	233.878	258.51
WBGene00022458	prp-31	-1.24804	0.0368217	0.612329	8224.43	1875.65	2391.16	1683.41	1737.23	1831.68
WBGene00016956	C55C3.6	-1.23405	0.0368217	0.612329	1042.53	284.11	272.931	246.067	199.112	227.897
WBGene00013987	ZK512.8	-0.875126	0.0368821	0.612329	1969.23	918.535	856.632	719.973	611.032	699.847
WBGene00013939	ZK218.5	4.1042	0.0369147	0.612329	0	0.876883	0	25.3879	4.21402	0
WBGene00017154	ugt-57	1.24491	0.0369809	0.612329	33.7858	175.377	197.251	309.862	412.973	267.013
WBGene00017087	dph-6	-0.957102	0.0369862	0.612329	994.267	373.114	437.172	288.38	286.553	345.247
WBGene00021154	Y4C6A.4	-0.910526	0.0370003	0.612329	473.001	213.521	205.302	169.903	130.634	164.12
WBGene00045394	ZK813.7	-1.97865	0.0370012	0.612329	6679.93	2520.6	781.757	1111.86	1314.77	104.594
WBGene00004750	sea-1	-1.81943	0.0370262	0.612329	62.745	15.7839	39.4502	19.5291	10.535	1.70072
WBGene00009200	F28C1.1	-1.41461	0.037056	0.612329	16062.7	2841.54	3532.8	2538.13	2841.3	3031.54
WBGene00012266	W04G5.5	2.37724	0.0371103	0.612329	0	1.31532	0.805105	5.20776	6.32102	5.10217
WBGene00016057	C24D10.6	-1.09816	0.0371705	0.612329	3224.13	977.725	1107.82	803.298	889.157	779.781
WBGene00015757	C14C6.3	3.04308	0.0373946	0.612329	0	0.876883	0	7.81165	3.16051	3.40144
WBGene00020466	sld-2	-1.03217	0.0374154	0.612329	1476.92	505.085	549.887	379.516	443.525	406.473
WBGene00011099	nhr-208	1.01412	0.037418	0.612329	19.3062	85.9346	73.2646	121.081	134.848	130.956
WBGene00022063	Y67D8B.4	1.04264	0.0374674	0.612329	38.6123	39.0213	14.4919	66.399	57.9427	58.6749
WBGene00018034	sek-5	2.32508	0.0375991	0.612329	0	1.75377	0.805105	7.81165	4.21402	6.80289
WBGene00021875	Y54G2A.10	0.931975	0.0376163	0.612329	193.062	381.444	176.318	544.211	568.892	333.342
WBGene00002214	klc-1	-1.02783	0.0376324	0.612329	5502.26	1804.63	2156.88	1669.74	1429.6	1533.2
WBGene00016441	C35D10.3	-1.19808	0.0376412	0.612329	757.767	289.371	170.682	180.97	188.577	154.766
WBGene00196315	Y24D9A.11	-1.40988	0.0376948	0.612329	2466.36	489.739	607.854	394.488	313.944	627.567
WBGene00003389	mog-1	-1.43351	0.0377768	0.612329	21029.2	3811.81	4086.71	3706.63	3573.48	3424.4
WBGene00007938	C34F6.1	0.866513	0.0378467	0.612329	357.164	349.438	690.78	844.309	641.584	1073.16
WBGene00019537	K08D12.3	-1.07876	0.0378599	0.612329	16487.5	4466.41	7637.23	4371.27	3962.23	5194.86
WBGene00015505	C06A5.8	-1.28597	0.0378686	0.612329	3248.26	886.529	731.036	609.959	808.037	571.443
WBGene00014179	ZK1010.5	-1.21768	0.0378785	0.612329	6240.72	1927.39	1470.93	1519.37	1265.26	1352.92
WBGene00021464	ugt-31	0.895372	0.0380503	0.612329	173.755	228.428	352.636	651.621	437.204	329.94
WBGene00013799	athp-3	-1.7792	0.0380644	0.612329	86.8777	12.2764	16.9072	8.46262	15.8026	6.80289
WBGene00021765	Y51F10.4	-1.11355	0.0380734	0.612329	3484.76	1113.64	1082.87	821.525	990.294	806.142
WBGene00019929	R07C3.13	-0.789739	0.0381019	0.612329	468.174	229.305	301.914	195.942	153.812	218.543
WBGene00016009	C23F12.4	0.55372	0.0381021	0.612329	164.102	228.867	226.235	285.125	329.747	314.634
WBGene00016954	C55C3.4	-1.29481	0.0381098	0.612329	1274.21	335.408	293.058	315.721	221.236	232.149
WBGene00020287	lsy-13	-1.30301	0.0381317	0.612329	6366.21	1454.31	1540.17	1426.93	1273.69	1086.76
WBGene00170745	21ur-8511	-3.75254	0.0381327	0.612329	19.3062	6.13818	0	0.650971	1.0535	0
WBGene00010784	twk-48	0.755451	0.0381534	0.612329	48.2654	79.7964	86.1463	99.5985	135.902	143.711
WBGene00012784	Y43C5A.4	-1.23912	0.0381784	0.612329	3031.07	813.309	745.527	620.375	631.049	686.242
WBGene00019640	dos-2	1.23464	0.0382226	0.612329	72.3981	36.3907	99.833	123.684	92.7083	271.265
WBGene00006052	ssq-3	-1.09458	0.0382796	0.612329	8369.22	2504.82	2855.71	2051.21	2160.74	2209.24
WBGene00003159	mcm-7	-0.54073	0.0382979	0.612329	3581.29	2622.32	3346.82	2507.54	1950.04	2098.69
WBGene00011505	pzf-1	-0.938505	0.0383333	0.612329	120.664	57.4359	98.2228	58.5873	32.6586	47.6202
WBGene00255441	T11G6.11	-1.75328	0.0383556	0.612329	275.113	36.3907	40.2553	24.0859	24.2306	52.7224
WBGene00001609	glp-1	-0.590291	0.038404	0.612329	5270.58	3575.05	3664.03	3135.72	2660.1	2500.06
WBGene00012209	hmg-20	-0.876244	0.0384116	0.612329	1510.71	618.203	725.4	509.71	506.735	528.074
WBGene00195256	F25D1.8	3.92357	0.0384417	NA	0	0	0	1.95291	2.10701	5.95253
WBGene00001506	fut-2	1.01435	0.0384597	0.612329	82.0512	142.932	263.269	306.607	269.697	430.283
WBGene00021136	W10G11.3	-1.99414	0.0384671	0.612329	1245.25	339.354	106.274	255.831	140.116	26.3612
WBGene00021359	Y37E11AL.3	-1.19265	0.0385123	0.612329	6260.02	1573.13	1880.73	1391.12	1421.18	1430.31
WBGene00044660	fbxa-87	1.21951	0.0385187	0.612329	14.4796	92.0727	47.5012	108.712	111.671	162.419
WBGene00003230	mex-5	-0.560544	0.0386038	0.612329	4879.63	5494.11	6522.96	4591.95	3534.51	3335.97
WBGene00000735	col-162	-1.8101	0.0386052	0.612329	52556.2	3047.61	9226.51	6229.79	5508.77	6745.92
WBGene00011038	R05H5.3	-0.98108	0.038624	0.612329	6308.29	2037.44	3034.44	1751.11	1927.91	2077.43
WBGene00003649	nhr-59	0.643119	0.038667	0.612329	82.0512	136.794	110.299	166.648	175.935	190.481
WBGene00021601	Y46H3A.5	1.33291	0.0386936	0.612329	28.9592	10.961	5.63574	31.2466	33.7121	27.2116
WBGene00001977	hmg-12	-0.935533	0.0386951	0.612329	9957.15	3694.31	4382.99	3081.04	3192.12	3146.34
WBGene00009324	F32B6.10	-1.01623	0.0386984	0.612329	1182.5	446.334	439.587	405.555	287.607	320.586
WBGene00012491	Y20C6A.1	0.931274	0.0387139	0.612329	96.5308	287.618	214.963	315.07	404.545	449.841
WBGene00194703	F26B1.8	-0.792449	0.0387902	0.612329	4691.4	2621	2445.91	2307.04	1538.12	1778.11
WBGene00016046	C24B5.4	0.980416	0.0388612	0.612329	86.8777	309.101	210.938	387.978	440.365	397.119
WBGene00006981	zig-4	0.686301	0.0388698	0.612329	91.7043	160.47	115.935	192.036	229.664	189.631
WBGene00304981	#N/A	-1.20012	0.0388779	0.612329	574.358	166.608	153.775	130.845	113.778	137.759
WBGene00011109	gpch-1	-1.41712	0.0388811	0.612329	23437.7	4317.33	4676.86	3659.11	4485.82	3994.15
WBGene00196096	ZK616.62	-3.64952	0.0388856	0.612329	19.3062	1.31532	2.41532	1.30194	0	0
WBGene00014236	ZK1225.2	2.21389	0.0389576	0.612329	4.82654	1.31532	0.805105	4.55679	9.48153	6.80289
WBGene00018232	F40E3.5	-1.54307	0.0389578	0.612329	3204.82	605.488	416.239	516.22	485.665	443.889
WBGene00012638	Y38H8A.4	-0.617905	0.0389883	0.612329	955.655	647.14	581.286	449.17	465.649	495.761
WBGene00010742	clc-6	0.86471	0.039039	0.612329	178.582	448.964	429.926	563.74	719.543	670.935
WBGene00194998	C16C4.18	-1.79569	0.0390551	0.612329	1510.71	145.563	173.098	134.751	155.919	232.999
WBGene00011464	T05B9.1	-1.03721	0.0390693	0.612329	6670.28	2135.21	2511.93	1935.99	1795.17	1774.7
WBGene00271645	ZK1236.12	-1.95109	0.0390946	0.612329	501.96	39.0213	39.4502	46.2189	48.4612	52.7224
WBGene00017814	F26A10.2	0.902408	0.0391104	0.612329	844.645	1104.43	1966.07	2261.47	1867.86	3206.71
WBGene00021594	tig-3	-1.18921	0.0391288	0.612329	231.674	99.5263	60.3829	73.5597	49.5147	42.5181
WBGene00008904	F17A2.13	-1.82738	0.0391352	0.612329	9.65308	6.13818	8.85616	1.95291	2.10701	2.55108
WBGene00012679	Y39B6A.18	-1.3889	0.0392329	0.612329	2393.96	517.8	450.054	415.319	390.85	471.95
WBGene00007578	C14B1.7	-0.575976	0.0392496	0.612329	2640.12	1766.04	1867.84	1524.57	1267.37	1403.1
WBGene00001246	elo-8	-0.501921	0.0392628	0.612329	569.532	737.897	583.701	440.707	424.562	477.053
WBGene00004337	rfc-1	-1.10731	0.0392682	0.612329	21806.3	6495.95	7022.93	5496.14	5609.91	5282.44
WBGene00022385	Y95B8A.4	-1.13311	0.0392821	0.612329	1216.29	451.156	309.16	296.192	299.195	298.477
WBGene00009959	F53B6.4	-0.749049	0.039313	0.612329	4570.73	2657.83	2486.16	2215.9	1557.08	1995.8
WBGene00018438	btb-6	-1.32664	0.0393545	0.612329	24.1327	16.2223	20.1276	11.0665	8.42803	3.40144
WBGene00022794	snu-23	-1.38002	0.0393735	0.612329	10932.1	2158.01	2325.95	1752.41	2311.39	1853.79
WBGene00008529	F02E9.3	-1.12057	0.0393876	0.612329	4860.33	1438.97	1685.89	1124.88	1022.95	1517.04
WBGene00196843	C41G11.9	-6.55662	0.0394053	0.612329	337.858	0	0	0.650971	2.10701	0.850361
WBGene00021552	zip-4	-0.922582	0.0394143	0.612329	2080.24	879.952	838.115	688.727	705.848	599.505
WBGene00235268	Y54G2A.76	1.20921	0.0394487	0.612329	53.0919	112.68	249.583	222.632	339.228	419.228
WBGene00015994	C18H7.4	-1.34326	0.0394525	0.612329	2741.48	675.639	528.149	559.184	454.06	535.728
WBGene00021135	W10G11.2	-2.08398	0.0394767	0.612329	284.766	100.842	24.1532	61.1912	29.4981	4.25181
WBGene00008352	fbxa-6	0.941016	0.0394837	0.612329	72.3981	238.512	155.385	308.56	332.907	280.619
WBGene00007445	C08F8.3	-1.08193	0.0395061	0.612329	3306.18	1117.59	1042.61	968.644	797.502	807.843
WBGene00021347	rpb-10	-1.1138	0.0395331	0.612329	1703.77	466.063	621.541	392.535	410.866	478.753
WBGene00010246	F58D5.7	-1.35918	0.0395349	0.612329	4001.2	914.151	764.85	741.455	710.062	756.821
WBGene00184990	C14B1.12	-1.24906	0.0395451	0.612329	1558.97	426.165	366.323	313.117	368.726	301.028
WBGene00021349	arl-13	-1.75221	0.0395785	0.612329	2355.35	269.203	303.525	207.009	214.915	443.889
WBGene00021583	clec-72	1.05694	0.0395839	0.612329	77.2247	203.437	317.211	386.026	388.743	494.06
WBGene00006963	xpa-1	-1.21594	0.0397061	0.612329	3151.73	778.234	887.226	627.536	717.436	721.957
WBGene00044222	T16G12.10	-2.36629	0.0397091	0.612329	0	6.57662	18.5174	2.60388	1.0535	1.70072
WBGene00044007	ZK1320.13	-1.28502	0.0397246	0.612329	1602.41	478.34	388.866	344.363	446.686	216.842
WBGene00012087	T27E7.1	-1.0614	0.039725	0.612329	6810.25	2365.83	2218.06	2009.55	1592.9	1848.69
WBGene00017031	D1044.6	-1.00854	0.0399589	0.612329	7365.3	2393.01	2948.3	2168.38	2093.31	2045.12
WBGene00022694	gcna-1	-0.79339	0.0399775	0.612329	3219.3	1459.13	1745.47	1204.95	1285.27	1204.96
WBGene00019219	H20J04.4	-1.44798	0.0400001	0.612329	7374.95	1381.09	1260.79	1205.6	1300.02	1160.74
WBGene00018864	F55A12.5	-0.616111	0.0400293	0.612329	3233.78	1885.3	2292.94	1600.74	1590.79	1630.99
WBGene00047888	21ur-4315	-2.5236	0.0401489	0.612329	38.6123	2.63065	3.22042	2.60388	2.10701	1.70072
WBGene00015156	cwf-19L2	-0.672956	0.040153	0.612329	3171.04	1839.26	2358.15	1244	1648.73	1719.43
WBGene00022314	spp-31	0.830726	0.0401575	0.612329	275.113	263.503	194.835	563.74	476.184	257.659
WBGene00050914	T12B5.15	-1.44391	0.0403025	0.612329	2278.13	806.294	401.748	584.572	496.2	196.433
WBGene00004084	pph-2	-1.29354	0.0403069	0.612329	1264.55	385.829	247.167	264.945	294.981	208.339
WBGene00019953	wapl-1	-1.2246	0.0403209	0.612329	8475.41	2120.3	2219.68	1880	1852.06	1744.94
WBGene00168256	21ur-15312	-2.70578	0.0403711	0.612329	33.7858	1.75377	3.22042	1.30194	1.0535	2.55108
WBGene00220259	ZK418.13	-0.763731	0.0404078	0.612329	497.134	263.503	266.49	197.244	173.828	222.795
WBGene00020578	T19D12.3	1.07545	0.0404526	0.612329	14.4796	31.1294	12.8817	39.0582	47.4077	45.9195
WBGene00020333	sre-12	3.21652	0.040472	0.612329	0	0	0.805105	4.55679	6.32102	1.70072
WBGene00020293	nep-20	-0.74665	0.040502	0.612329	1100.45	654.593	531.369	460.236	422.455	468.549
WBGene00015766	C14C11.2	-0.770967	0.0405132	0.612329	868.777	454.664	434.757	343.712	362.405	312.933
WBGene00015689	C10G11.9	-0.755118	0.0405147	0.612329	1558.97	990.001	718.959	630.139	619.46	676.037
WBGene00021451	mltn-8	-1.3245	0.040588	0.612329	96.5308	36.3907	24.1532	24.0859	22.1236	11.9051
WBGene00194981	Y49E10.30	-2.03408	0.0406939	0.612329	361.991	16.6608	37.8399	41.0111	28.4446	29.7626
WBGene00013014	Y48E1C.1	-1.34843	0.04082	0.612329	4285.97	1006.66	813.961	774.004	878.622	739.814
WBGene00010531	K03D3.5	-2.68242	0.0408216	0.612329	0	7.89195	15.297	1.95291	2.10701	0
WBGene00014036	ZK643.5	-1.39411	0.0408391	0.612329	12206.3	2339.96	2387.14	2059.67	2301.91	2075.73
WBGene00011116	pdcd-2	-1.26203	0.0409125	0.612329	6535.14	1915.55	1339.7	1290.22	1503.35	1282.34
WBGene00021869	Y54G2A.3	-1.1346	0.0409867	0.612329	5729.1	1947.12	1901.66	1780.4	1645.57	929.445
WBGene00001973	hmg-3	-1.25615	0.0410483	0.612329	32139.9	7621.43	7993.89	6260.38	7350.3	6376.01
WBGene00017895	vrk-1	-0.938765	0.0411201	0.612329	5376.77	2042.26	2303.41	1932.08	1596.06	1534.05
WBGene00011095	gana-1	0.90456	0.0411262	0.612329	994.267	1503.42	726.205	2691.11	2084.88	1264.49
WBGene00023491	tsp-21	0.623112	0.0411361	0.612329	96.5308	143.37	152.165	188.13	234.931	200.685
WBGene00015496	C05E11.7	0.847876	0.0411417	0.612329	33.7858	45.5979	71.6544	97.6456	74.7988	111.397
WBGene00013156	Y53F4B.9	-0.983747	0.0411888	0.612329	5888.38	1947.56	2519.17	1783.01	1583.42	1860.59
WBGene00044642	clec-69	1.37747	0.0413743	0.612329	4.82654	7.01507	18.5174	17.5762	31.6051	37.4159
WBGene00010328	F59C6.11	1.02896	0.0413851	0.612329	33.7858	116.187	117.545	185.527	142.223	242.353
WBGene00018890	F55F8.2	-1.25178	0.0414405	0.612329	18582.2	4460.27	4526.3	3821.2	3870.57	3878.5
WBGene00200927	Y116A8C.466	-1.94154	0.0414912	0.612329	111.01	14.4686	13.6868	12.3684	4.21402	17.0072
WBGene00000121	aly-2	-0.744744	0.0415795	0.612329	6515.83	3041.91	4055.32	2599.33	2814.96	2698.2
WBGene00001263	emb-9	-1.61795	0.0416671	0.612329	320429	41335	41697.2	46181.8	43528.7	41731.5
WBGene00000301	cav-1	-1.65004	0.0416982	0.612329	130.317	15.7839	35.4246	22.133	22.1236	10.2043
WBGene00008243	C50H2.7	-0.94098	0.0417064	0.612329	395.776	173.184	190.005	114.571	100.083	172.623
WBGene00021616	Y47D7A.2	-2.24912	0.0417489	0.612329	14.4796	7.45351	11.2715	5.20776	1.0535	0
WBGene00016625	aff-1	1.08657	0.0417669	0.612329	28.9592	142.494	108.689	173.809	237.038	210.89
WBGene00196520	Y105C5A.1275	-7.96237	0.0417836	0.612329	115.837	0	0	0	0	0
WBGene00021595	Y46E12BL.2	-1.39734	0.0418255	0.612329	14040.4	2838.91	2581.17	2841.49	2331.4	2209.24
WBGene00050913	T12B5.14	-0.506986	0.0418971	0.612329	260.633	232.374	228.65	186.178	163.293	153.065
WBGene00044016	C35A5.10	0.831661	0.0419804	0.612329	111.01	117.064	192.42	343.061	215.968	198.134
WBGene00017228	F07G11.1	3.69261	0.0419857	0.612329	0	1.31532	0	0.650971	27.3911	1.70072
WBGene00011916	T22C1.5	-1.08367	0.042007	0.612329	3050.37	1011.92	932.312	762.286	871.248	715.154
WBGene00007624	hrde-1	-0.854874	0.0420579	0.612329	12915.8	5481.4	7070.43	5765.65	4300.4	4005.2
WBGene00015523	ztf-30	1.10158	0.0420687	0.612329	9.65308	43.8442	47.5012	76.8145	104.297	56.9742
WBGene00008725	F13A7.7	-0.641319	0.0421024	0.612329	405.429	288.933	250.388	214.169	167.507	213.441
WBGene00012186	mlt-11	0.784507	0.0421159	0.612329	4285.97	2532	5313.69	5781.92	6468.51	8640.52
WBGene00016411	C34E10.10	-1.02908	0.0421336	0.612329	3701.96	1221.5	1350.16	1007.05	1142	916.689
WBGene00009004	pfd-6	-1.42391	0.0421962	0.612329	9001.5	1407.4	1962.04	1331.89	1643.47	1630.14
WBGene00015809	znf-622	-1.63017	0.042218	0.612329	22144.2	3073.04	2575.53	3133.12	3233.2	2608.06
WBGene00018284	F41E6.1	-1.21337	0.0422397	0.612329	313.725	83.7424	88.5616	57.2854	68.4777	77.3829
WBGene00023068	F54D7.7	-1.75694	0.042311	0.612329	839.818	106.541	82.1207	65.0971	112.725	123.302
WBGene00004132	ifet-1	-0.921408	0.0423124	0.612329	30783.7	13305.4	12158.7	11586.6	9213.94	8887.98
WBGene00020067	clec-158	-1.8025	0.0423224	0.612329	14.4796	5.2613	28.1787	5.85873	5.26752	2.55108
WBGene00013436	Y66D12A.10	-0.779087	0.0423418	0.612329	1501.05	687.477	1080.45	519.474	702.687	674.336
WBGene00007331	pho-11	0.788224	0.042391	0.612329	6414.47	3685.1	7540.62	8495.82	9028.53	12931.4
WBGene00011730	drr-2	-1.29993	0.042395	0.612329	14291.4	2969.57	3404.79	2899.42	2841.3	2646.32
WBGene00019477	cest-17	1.01628	0.042476	0.612329	183.409	597.158	611.075	768.796	1026.11	1047.65
WBGene00016636	perm-2	-1.11139	0.0424964	0.612329	10193.7	5028.05	3397.54	3969.62	3061.48	1580.82
WBGene00000660	col-85	2.587	0.0425244	0.612329	19.3062	18.4145	1.61021	15.6233	207.54	5.95253
WBGene00007981	glb-11	0.686668	0.0425556	0.612329	125.49	233.689	190.005	285.776	269.697	351.199
WBGene00022074	Y69A2AR.1	-1.25634	0.0425606	0.612329	5883.55	1391.18	1408.13	1189.32	1234.71	1204.11
WBGene00022019	sut-2	-1.39855	0.0425654	0.612329	31160.1	5916.33	5849.09	5194.74	5975.47	5106.42
WBGene00001974	hmg-4	-1.34306	0.0425711	0.612329	23138.4	4386.61	5545.56	3489.2	4930.4	4610.66
WBGene00022792	ZK686.2	-1.02128	0.0425772	0.612329	4773.45	1456.94	1909.71	1385.92	1274.74	1341.02
WBGene00012872	Y45F10B.8	-1.47622	0.042584	0.612329	202.715	41.2135	35.4246	26.0388	35.8191	34.0144
WBGene00009805	F47B8.4	1.08235	0.0425885	0.612329	67.5716	178.884	53.9421	205.056	245.466	200.685
WBGene00004969	spe-15	-0.994056	0.042653	0.612329	11236.2	4594.87	3744.54	3297.17	2834.98	3687.17
WBGene00017735	did-2	-1.49414	0.0426879	0.612329	12862.7	1723.08	2537.69	1824.67	1966.89	2282.37
WBGene00003614	nhr-15	0.794907	0.0427887	0.612329	62.745	118.379	122.376	149.723	162.24	234.7
WBGene00002694	let-502	-1.47669	0.0428135	0.612329	36179.7	6557.33	5435.27	6050.77	6052.38	5200.81
WBGene00022102	Y69F12A.1	-1.26344	0.0428335	0.612329	1501.05	393.282	330.093	327.438	268.643	323.988
WBGene00003470	msp-152	-0.508278	0.0428654	0.612329	3209.65	2390.38	2710.79	2137.14	1690.87	2003.45
WBGene00044631	bus-18	0.810411	0.042873	0.612329	62.745	53.9283	81.3156	80.7203	125.367	142.861
WBGene00013290	Y57G11A.2	-1.10441	0.0429583	0.612329	17110.1	5870.73	4827.41	4770.31	3586.13	4568.99
WBGene00008729	F13B12.1	-1.30394	0.042977	0.612329	18664.2	4305.06	3931.33	3478.79	3992.78	3417.6
WBGene00007784	ruvb-1	-0.563849	0.0429919	0.612329	3779.18	2581.98	3351.65	2544.64	1961.62	2054.47
WBGene00170809	21ur-14330	-1.42375	0.0430877	0.612329	352.337	72.3429	63.6033	51.4267	60.0497	65.4778
WBGene00007572	C14A6.8	-0.921914	0.0430981	0.612329	33.7858	25.4296	27.3736	15.6233	12.642	15.3065
WBGene00019838	R02F2.9	-1.43751	0.0431824	0.612329	3919.15	687.038	702.052	567.646	715.329	671.785
WBGene00011115	R07E5.7	-1.49295	0.0431851	0.612329	7206.03	1061.03	1244.69	1047.41	1167.28	1159.89
WBGene00016702	C46A5.6	-1.25396	0.043201	0.612329	5893.21	1569.18	1269.65	1207.55	1305.29	1142.04
WBGene00017736	F23C8.7	-1.26799	0.0432226	0.612329	1814.78	506.839	364.713	346.967	385.582	376.71
WBGene00017920	jmjd-1.2	-1.19241	0.043239	0.612329	17433.5	4420.81	4751.73	3788	4188.73	3658.25
WBGene00009815	F47B10.4	2.46023	0.0432486	0.612329	0	0.438442	1.61021	3.90582	6.32102	5.10217
WBGene00022435	cfap-36	-1.27322	0.0432624	0.612329	463.348	116.187	105.469	87.23	99.0294	90.9887
WBGene00003233	mgl-2	0.812218	0.0433253	0.612329	111.01	285.864	198.861	329.391	356.084	386.914
WBGene00009109	degt-1	1.34229	0.0433345	0.612329	4.82654	74.5351	75.6799	126.288	129.581	162.419
WBGene00010234	ttr-50	-1.48712	0.0433563	0.612329	260.633	60.0665	79.7054	70.3048	51.6217	17.0072
WBGene00010633	nspd-2	-0.92071	0.0433973	0.612329	6733.02	2492.54	2918.51	2178.15	2036.42	2190.53
WBGene00008226	C50B8.4	0.888891	0.0434171	0.612329	67.5716	183.707	204.497	292.937	266.536	311.232
WBGene00012144	lgmn-1	0.65498	0.0434201	0.612329	8079.63	7677.55	4588.29	11672.6	9576.35	10771.5
WBGene00010451	K01A11.3	-1.88248	0.0434223	0.612329	289.592	25.4296	24.9583	27.9917	31.6051	29.7626
WBGene00012554	Y37D8A.16	0.773792	0.0434517	0.612329	661.236	1440.28	1435.5	2059.67	1925.8	2091.04
WBGene00200080	C32D5.18	-1.96737	0.0434709	0.612329	120.664	23.2374	13.6868	11.0665	3.16051	23.8101
WBGene00003841	ocr-4	0.910135	0.0434747	0.612329	19.3062	35.5138	20.9327	50.1247	58.9962	42.5181
WBGene00008312	C54G4.2	-1.1574	0.043496	0.612329	3026.24	841.808	838.115	659.433	727.971	715.154
WBGene00019248	H27M09.5	-1.11027	0.0435166	0.612329	2630.46	823.832	756.799	606.705	636.316	699.847
WBGene00009159	F26E4.4	-1.01938	0.0436513	0.612329	5898.03	1879.16	2259.13	1594.23	1851.01	1497.49
WBGene00012628	Y38H6C.16	0.994633	0.0437571	0.612329	28.9592	71.0275	106.274	106.759	159.079	166.671
WBGene00018341	F42A10.5	-0.985146	0.0437885	0.612329	10768	3425.11	4518.25	3133.77	3131.01	3178.65
WBGene00016707	C46E10.1	-1.00165	0.0438086	0.612329	1525.19	733.074	455.69	513.616	398.224	435.385
WBGene00017328	F10C5.2	-1.15806	0.0438103	0.612329	8933.93	2466.67	2458.79	2188.56	1993.23	2021.31
WBGene00012551	cec-7	-1.09137	0.0438107	0.612329	4459.72	1342.07	1400.08	1204.3	1115.66	1051.9
WBGene00001398	fat-6	1.04564	0.0438161	0.612329	3504.07	11892.3	10927.7	14223.7	22707.2	17436.7
WBGene00004050	pme-2	-1.17075	0.0438697	0.612329	6453.08	1748.94	1756.74	1570.14	1517.05	1329.11
WBGene00011493	T05F1.8	-1.23975	0.0439555	0.612329	3064.85	817.255	690.78	722.577	615.246	591.851
WBGene00050956	C14A6.13	-1.15967	0.0439809	0.612329	2490.49	715.537	673.068	524.031	556.25	648.826
WBGene00044633	F54H12.7	-0.984518	0.0439927	0.612329	2249.17	816.817	830.869	625.583	598.39	736.413
WBGene00003778	nnt-1	0.80105	0.0439929	0.612329	1906.48	1222.38	792.224	2006.94	2351.42	2445.64
WBGene00010478	dkc-1	-1.37861	0.0440094	0.612329	44042.2	8284.79	8826.37	9051.09	6879.38	7582.67
WBGene00201562	T19D7.10	-6.13026	0.0440096	0.612329	33.7858	0	0	0	0	0
WBGene00002000	hrp-2	-1.27398	0.0440549	0.612329	33385.2	6826.54	8552.63	6701.74	6446.39	7010.38
WBGene00021620	Y47D7A.7	-2.04258	0.0441215	0.612329	125.49	81.9886	28.1787	38.4073	16.8561	0.850361
WBGene00019260	H34I24.1	-0.826545	0.0443027	0.612329	661.236	345.492	288.228	265.596	207.54	246.605
WBGene00005014	spt-4	-1.40222	0.0443148	0.612329	4034.99	788.318	722.985	682.217	808.037	602.906
WBGene00019164	H06H21.8	-0.505587	0.0443229	0.612329	2384.31	2100.14	1918.57	1748.51	1285.27	1467.72
WBGene00009145	F26A3.7	-1.13358	0.0443292	0.612329	4199.09	1091.28	1374.31	890.528	1126.2	1013.63
WBGene00003576	ndc-80	-0.929775	0.0443321	0.612329	9025.63	3369.86	3717.17	2724.31	3009.86	2714.35
WBGene00010354	cyp-31A2	-0.555554	0.0443785	0.612329	781.9	936.95	1026.51	755.777	577.32	540.83
WBGene00009630	F42E8.1	1.05422	0.0444262	0.612329	14.4796	15.3455	8.85616	22.133	32.6586	24.6605
WBGene00022507	ZC21.8	-1.20577	0.0444543	0.612329	588.838	179.761	132.842	128.241	127.474	128.405
WBGene00000757	col-184	-1.75364	0.0444708	0.612329	179740	42087.8	17345.2	30879.4	32592.2	7452.57
WBGene00021400	Y38C1AA.9	-1.61162	0.0444757	0.612329	931.522	198.614	93.3922	145.166	166.454	85.0361
WBGene00009491	F36G9.15	-2.164	0.0444926	0.612329	183.409	9.64572	13.6868	22.133	7.37453	14.4561
WBGene00003919	par-4	-0.695209	0.044511	0.612329	2876.62	1676.6	1575.59	1389.17	1124.09	1259.38
WBGene00012172	W01B6.5	-1.22647	0.0445885	0.612329	2553.24	665.116	655.356	519.474	441.418	687.942
WBGene00044530	F32D1.11	1.07016	0.0446134	0.612329	82.0512	155.647	310.771	302.701	359.245	510.217
WBGene00199001	F54F11.4	-2.46451	0.0446351	0.612329	38.6123	2.63065	3.22042	1.95291	3.16051	1.70072
WBGene00017139	clec-141	-2.09283	0.0446595	0.612329	14.4796	3.94597	6.44084	1.95291	1.0535	1.70072
WBGene00007187	tag-342	-0.729073	0.0446763	0.612329	2003.01	990.878	1128.76	797.439	828.054	849.511
WBGene00044280	W02A2.9	1.07512	0.0446855	0.612329	154.449	146.878	128.012	184.876	175.935	540.83
WBGene00006053	ssq-4	-1.10979	0.044689	0.612329	32506.8	9012.61	10243.4	7838.34	7746.41	8392.22
WBGene00001028	dnj-10	-1.21835	0.0446955	0.612329	10232.3	2464.04	2633.5	2056.42	2370.38	2154.82
WBGene00000802	crt-1	-1.56518	0.0447614	0.612329	324575	46384.5	43844.4	39626.5	54410.3	46135.5
WBGene00022621	ZC477.7	-1.2605	0.0450032	0.612329	4638.31	1044.81	1136.81	1051.97	810.144	977.915
WBGene00012404	Y6G8.2	1.14477	0.045004	0.612329	139.97	616.011	226.235	693.284	668.975	833.354
WBGene00009129	F25H5.7	-1.37602	0.0450082	0.612329	4208.74	858.469	751.163	733.644	744.827	757.672
WBGene00021526	nspg-5	0.954026	0.0450606	0.612329	9.65308	12.7148	16.9072	27.9917	27.3911	25.5108
WBGene00005106	srd-28	2.20431	0.0451392	0.612329	0	5.69974	1.61021	5.85873	8.42803	29.7626
WBGene00018745	F53C3.1	-1.29595	0.0451496	0.612329	1346.6	324.447	280.982	255.831	228.61	304.429
WBGene00010623	K07A12.5	-1.02746	0.0451662	0.612329	1988.53	693.615	668.237	626.885	486.719	521.271
WBGene00014249	ZK1307.8	-1.25141	0.0451699	0.612329	20199.1	3897.31	6580.93	3529.56	4128.68	5221.22
WBGene00001259	emb-5	-1.35085	0.0452653	0.612329	37844.9	7406.59	7666.21	7672.34	6762.44	6306.28
WBGene00007733	smz-1	-0.949261	0.0453994	0.612329	5999.39	2461.85	2095.69	1860.47	1730.91	1866.54
WBGene00020139	T01B11.2	-0.541709	0.0454331	0.612329	5893.21	3774.54	4698.59	3151.35	3275.34	3429.51
WBGene00015297	sco-1	-1.16909	0.0454513	0.612329	4025.33	1032.53	1135.2	865.791	1001.88	879.274
WBGene00006793	unc-59	-0.983488	0.0454996	0.612329	4604.52	1554.28	1751.91	1281.11	1312.67	1397.99
WBGene00010620	K07A12.1	-1.44477	0.0455044	0.612329	29200.6	4828.56	5039.96	4506.02	5361.28	4479.7
WBGene00194902	Y39H10B.3	1.09795	0.0455236	0.612329	33.7858	15.7839	10.4664	30.5956	44.2472	34.8648
WBGene00000876	cyl-1	-1.30867	0.0455713	0.612329	13075.1	2898.98	2751.04	2310.29	2970.88	2272.17
WBGene00000475	cey-4	-1.37166	0.0455873	0.612329	67277.1	11271.9	14778.5	11431.7	11627.5	13001.2
WBGene00004075	pod-1	-0.546069	0.045603	0.612329	12669.7	9422.99	8082.45	6906.8	6742.42	7003.58
WBGene00011517	cgt-1	0.963314	0.045703	0.612329	53.0919	181.953	150.555	249.322	211.754	316.334
WBGene00018070	F35H10.5	-0.981014	0.0457268	0.612329	482.654	163.539	201.276	125.637	160.133	135.207
WBGene00164973	C39B10.7	1.38362	0.0457863	0.612329	0	29.3756	20.9327	36.4543	72.6918	43.3684
WBGene00219979	F56A12.11	-3.77819	0.0457884	NA	0	6.57662	4.02553	0	0	0.850361
WBGene00021012	pig-1	-0.584995	0.0458233	0.612329	1809.95	1172.39	1150.5	936.747	912.334	892.029
WBGene00020284	mel-46	-1.44235	0.0458566	0.612329	21989.7	4637.4	3130.25	3697.51	4209.8	3037.49
WBGene00021633	Y47G6A.3	-1.1347	0.0458621	0.612329	2804.22	801.471	784.978	634.696	636.316	721.106
WBGene00044249	F55B11.6	1.30864	0.0458703	0.612329	0	12.7148	8.85616	20.8311	25.2841	22.1094
WBGene00015824	C16B8.4	0.774854	0.0459031	0.612329	57.9185	125.833	138.478	166.648	204.38	204.937
WBGene00001885	his-11	0.929758	0.0459195	0.612329	19.3062	28.4987	18.5174	31.8976	51.6217	48.4706
WBGene00001975	hmg-5	-1.13228	0.0459241	0.612329	5796.68	1575.76	1694.75	1372.9	1344.27	1411.6
WBGene00020826	T26A8.3	-2.37987	0.0459457	0.612329	4.82654	6.13818	14.4919	3.90582	0	0.850361
WBGene00013303	Y57G11C.5	-0.5785	0.0459562	0.612329	1274.21	1085.14	837.309	798.09	603.658	729.61
WBGene00017501	pud-3	0.896303	0.0459642	0.612329	458.521	452.91	879.175	1098.19	1515.99	729.61
WBGene00044483	H06H21.11	-1.01594	0.0460001	0.612329	1346.6	421.342	503.996	360.638	383.475	370.757
WBGene00003035	lin-52	-1.05233	0.0460003	0.612329	1911.31	591.896	648.915	480.416	559.411	471.95
WBGene00007800	C29A12.6	1.01205	0.0461128	0.612329	14.4796	21.0452	36.2297	35.1524	61.1032	58.6749
WBGene00010703	K09A9.6	-1.54853	0.046198	0.612329	20580.4	2571.9	3170.5	3118.8	3079.39	2795.99
WBGene00001016	dna-2	-0.569232	0.046316	0.612329	2760.78	1763.41	1867.04	1399.59	1402.21	1491.53
WBGene00005538	sri-26	2.67401	0.0463187	0.612329	0	1.31532	0	4.55679	6.32102	4.25181
WBGene00019318	K02E10.4	1.0147	0.0463474	0.612329	130.317	210.014	424.29	392.535	494.093	677.738
WBGene00198190	F25H2.16	-1.74651	0.0463841	0.612329	337.858	32.8831	50.7216	29.9446	29.4981	62.9267
WBGene00012903	vps-2	-1.35781	0.0463973	0.612329	9986.11	1734.91	2203.57	1653.47	1755.14	2018.76
WBGene00022126	Y71F9B.2	-0.899113	0.0464176	0.612329	2022.32	765.519	898.497	596.94	683.724	686.242
WBGene00013340	tcc-1	-1.04661	0.0464258	0.612329	25711	6653.79	12037.1	6361.93	7220.72	7904.96
WBGene00001942	his-68	-0.939017	0.0464394	0.612329	410.256	142.055	191.615	115.222	125.367	138.609
WBGene00206478	M6.11	2.46328	0.0465192	0.612329	0	1.75377	0.805105	3.90582	13.6955	3.40144
WBGene00013867	ZC373.2	-1.69663	0.0465284	0.612329	5743.58	2146.17	745.527	1326.03	1135.68	199.835
WBGene00194935	M02G9.4	-1.07691	0.046559	0.612329	337.858	105.226	115.13	80.7203	75.8523	100.343
WBGene00013053	Y50E8A.10	-1.4415	0.0466085	0.612329	1718.25	317.87	275.346	334.599	261.269	250.006
WBGene00004455	rpl-42	-0.925927	0.0466506	0.612329	632.277	240.704	280.177	182.923	175.935	238.952
WBGene00002957	let-858	-1.19441	0.046787	0.612329	13755.6	3289.63	3688.99	3093.41	3084.66	2875.07
WBGene00015106	B0280.11	-0.725109	0.0467958	0.612329	1279.03	709.399	640.059	549.419	496.2	532.326
WBGene00008634	F10A3.4	0.576656	0.0468226	0.612329	250.98	397.667	394.502	558.533	527.805	494.91
WBGene00009091	F23D12.7	1.16485	0.0468251	0.612329	48.2654	221.851	235.896	296.192	350.817	512.768
WBGene00019311	K02E7.6	1.06779	0.04683	0.612329	72.3981	51.2977	53.1369	59.2383	105.35	198.134
WBGene00001728	grl-19	3.40421	0.0468573	0.612329	0	1.31532	0	2.60388	21.0701	0.850361
WBGene00021340	Y34F4.5	0.677116	0.0468997	0.612329	222.021	395.913	349.416	442.66	629.995	498.312
WBGene00012343	casc-3	-1.4641	0.0470531	0.612329	11728.5	1375.39	2768.76	1755.67	1858.38	2134.41
WBGene00011039	R05H5.4	-0.753753	0.0470652	0.612329	2152.64	1071.11	1094.94	827.384	806.984	914.989
WBGene00000732	col-159	-1.15793	0.0470934	0.612329	97245.1	28762.2	30328.3	28157.1	27008.7	14889.8
WBGene00018240	cox-17	-0.772208	0.0471165	0.612329	477.828	221.851	283.397	179.017	168.561	217.692
WBGene00012650	orc-1	-0.524369	0.0471627	0.612329	2331.22	1600.75	1693.94	1346.21	1336.9	1214.32
WBGene00014576	Y43F11A.6	-1.1828	0.0472669	0.612329	1259.73	288.056	396.917	317.023	239.145	293.375
WBGene00169859	21ur-8879	-2.99402	0.0472715	0.612329	19.3062	2.63065	1.61021	1.30194	0	0.850361
WBGene00022064	Y67D8B.5	-0.845415	0.0472924	0.612329	743.287	363.907	299.499	258.435	245.466	268.714
WBGene00009326	F32D8.1	0.870108	0.047317	0.612329	24.1327	32.8831	56.3574	72.2577	61.1032	85.0361
WBGene00016231	C29G2.3	-2.15941	0.0473739	0.612329	57.9185	3.50753	7.24595	3.90582	6.32102	3.40144
WBGene00012671	Y39B6A.9	-1.15237	0.0473823	0.612329	337.858	101.718	286.617	57.9364	145.384	120.751
WBGene00009299	F31E9.6	0.95654	0.0474101	0.612329	9.65308	11.8379	16.1021	26.0388	25.2841	25.5108
WBGene00001691	grd-2	0.888001	0.0474588	0.612329	410.256	276.657	602.219	625.583	623.674	1136.93
WBGene00001711	grl-2	1.22516	0.0474591	0.612329	19.3062	17.0992	37.0348	39.0582	37.9261	98.6419
WBGene00020106	R151.1	0.624569	0.0474671	0.612329	188.235	217.029	274.541	321.579	302.356	436.235
WBGene00002047	icp-1	-1.08749	0.0474766	0.612329	5019.6	1436.33	1571.57	1260.93	1292.65	1216.02
WBGene00014177	frg-1	-1.20919	0.0474856	0.612329	5844.94	1266.22	1706.82	1126.18	1428.55	1252.58
WBGene00001723	grl-14	0.979082	0.0474938	0.612329	53.0919	100.842	77.2901	90.4849	142.223	236.4
WBGene00195004	K08D12.8	0.857723	0.0474983	0.612329	77.2247	92.5112	176.318	196.593	179.096	265.313
WBGene00013434	Y66D12A.8	-1.04258	0.0475667	0.612329	3533.03	1000.96	1320.37	938.049	971.331	924.343
WBGene00006514	tdp-1	-1.00294	0.0475864	0.612329	3682.65	1164.06	1373.51	1054.57	989.24	1051.05
WBGene00011098	nhr-207	1.0338	0.0476033	0.612329	4.82654	21.0452	27.3736	37.1053	38.9796	49.321
WBGene00013556	Y75B8A.23	-1.35257	0.0476752	0.612329	1042.53	212.644	211.743	220.028	145.384	203.236
WBGene00044220	Y102A5C.35	1.30653	0.0476902	0.612329	0	14.0301	8.85616	24.0859	22.1236	25.5108
WBGene00001598	glh-1	-1.14072	0.047697	0.612329	65563.7	15918.9	21033.4	16274.3	13754.5	16457.9
WBGene00050940	C25D7.16	-1.04156	0.0477402	0.612329	574.358	196.422	181.149	156.884	139.063	158.167
WBGene00011747	sna-2	-1.13553	0.0477622	0.612329	9020.8	2398.71	2584.39	2166.43	2135.45	2064.68
WBGene00206484	C31H2.14	-1.42389	0.0477944	0.612329	453.695	148.193	66.0186	110.665	85.3338	48.4706
WBGene00019343	nep-18	-0.885866	0.0478987	0.612329	748.114	382.321	270.515	274.71	240.199	233.849
WBGene00009103	rtfo-1	-0.920866	0.0479197	0.612329	11805.7	4033.22	5403.87	3622	3987.51	3601.28
WBGene00000208	asc-1	-1.30369	0.047935	0.612329	6863.34	1677.04	1268.04	1297.38	1481.23	1188.81
WBGene00009987	tbcb-1	-1.25127	0.0479797	0.612329	6269.68	1283.76	1623.9	1219.27	1394.84	1234.72
WBGene00012926	Y47D3A.13	-1.05315	0.0480544	0.612329	3774.35	1242.98	1184.31	1063.03	840.696	1076.56
WBGene00018931	ugt-52	0.690661	0.0480628	0.612329	111.01	157.401	87.7565	201.15	179.096	200.685
WBGene00008536	F02H6.3	-1.06786	0.0480714	0.612329	279.939	74.9735	145.724	88.532	60.0497	83.3354
WBGene00003092	lys-3	0.941269	0.0481012	0.612329	19.3062	21.4836	45.891	57.9364	53.7287	62.9267
WBGene00022357	kbp-4	-0.959376	0.048127	0.612329	2046.45	711.591	825.233	523.38	666.868	643.723
WBGene00011171	R09E10.1	-1.2538	0.0481325	0.612329	2500.15	572.605	576.455	518.824	448.793	556.136
WBGene00003968	peb-1	0.877192	0.0481899	0.612329	419.909	746.666	313.186	874.253	1166.23	687.942
WBGene00011788	T15H9.2	-0.883488	0.0482115	0.612329	1385.22	515.607	673.873	407.508	475.13	503.414
WBGene00013106	set-26	-1.53545	0.0482416	0.612329	11337.5	1742.81	1421.82	1798.63	1661.38	1538.3
WBGene00022227	Y73B3B.5	-1.52074	0.0482631	0.612329	3166.21	562.959	371.154	472.605	504.628	447.29
WBGene00015688	C10G11.8	-1.01585	0.0482805	0.612329	12761.4	4817.16	4107.65	4280.13	2956.13	3479.68
WBGene00018485	F46C8.3	0.556462	0.0483134	0.612329	212.368	313.486	230.26	354.779	373.994	399.67
WBGene00006331	sup-26	0.595427	0.0483734	0.612329	3682.65	3945.1	2409.68	4532.71	5520.36	5105.57
WBGene00009314	phm-2	-1.45843	0.0483735	0.612329	12071.2	1909.85	1912.93	1975.7	1905.79	1897.16
WBGene00013983	ZK512.2	-1.30737	0.0483803	0.612329	13017.2	2959.48	2549.77	2903.33	2450.45	2125.9
WBGene00001860	him-1	-1.06277	0.0483856	0.612329	18587	5541.03	6011.72	5229.9	4701.79	4488.21
WBGene00202250	R13A1.17	-2.92338	0.0483897	0.612329	9.65308	3.06909	3.22042	0	1.0535	0.850361
WBGene00305157	#N/A	-2.25912	0.0484291	0.612329	154.449	7.89195	7.24595	5.85873	17.9096	10.2043
WBGene00006961	xnp-1	-1.44033	0.0484372	0.612329	71679	11336.8	12237.6	10562	12759	11773.3
WBGene00015690	C10G11.10	-0.677729	0.0484412	0.612329	164.102	109.61	104.664	83.9752	62.1567	81.6347
WBGene00022339	Y82E9BR.6	1.29251	0.0485073	0.612329	0	14.4686	10.4664	20.1801	29.4981	27.2116
WBGene00012249	W04E12.4	-1.46004	0.0485534	0.612329	1988.53	340.231	295.474	311.815	309.73	327.389
WBGene00008583	ugt-65	-1.68378	0.048578	0.612329	7249.46	516.484	1284.14	914.614	722.704	1176.05
WBGene00013091	Y51B9A.9	0.874494	0.0486013	0.612329	62.745	200.806	163.436	268.851	270.75	270.415
WBGene00197241	Y37E11C.3	-4.33844	0.0486033	NA	9.65308	0.438442	1.61021	0	0	0
WBGene00021830	Y54E10A.10	-1.13076	0.0486275	0.612329	7852.78	1971.23	2460.4	2070.09	1745.66	1786.61
WBGene00007898	C33D9.3	0.80409	0.0486371	0.612329	328.205	796.21	553.107	960.832	1168.34	825.701
WBGene00003779	nob-1	0.888923	0.0486849	0.612329	67.5716	185.022	93.3922	189.432	235.985	236.4
WBGene00000838	cul-3	-0.820501	0.0486893	0.612329	11525.8	5194.22	5159.92	4249.54	3858.98	4269.66
WBGene00011736	T12D8.9	-1.2798	0.0487011	0.612329	41653	9018.31	8931.03	7925.57	8632.41	7983.19
WBGene00008487	F01D4.3	-1.16942	0.0487089	0.612329	1930.62	559.013	463.741	463.491	390.85	451.542
WBGene00007071	AC3.5	0.660939	0.0487245	0.612329	2866.97	4035.86	4975.55	4923.94	7183.84	6695.74
WBGene00010047	F54D1.6	0.553699	0.0487271	0.612329	2365	3176.95	3258.26	4092	3705.17	5140.43
WBGene00012877	Y45F10C.1	-1.4188	0.0487308	0.612329	115.837	25.4296	22.5429	20.8311	16.8561	18.7079
WBGene00018998	flap-1	-0.999216	0.0487758	0.612329	3069.68	908.451	1268.04	833.893	849.124	932.846
WBGene00004181	pri-2	-0.5071	0.048856	0.612329	2794.57	2000.17	2147.22	1735.49	1684.55	1451.57
WBGene00016457	C35E7.5	-1.4065	0.0488819	0.612329	101.357	20.1683	35.4246	24.7369	20.0166	10.2043
WBGene00017559	mpz-3	-0.578213	0.0489137	0.612329	709.501	502.454	441.198	393.186	347.656	353.75
WBGene00017853	F27C1.3	-1.18298	0.048916	0.612329	2596.68	719.483	623.957	528.588	542.554	657.329
WBGene00185079	W10D9.6	-0.98658	0.0489435	0.612329	1230.77	437.565	437.172	341.76	399.278	312.933
WBGene00195189	ZC449.8	-0.741451	0.048955	0.612329	130.317	83.7424	156.996	69.6538	80.0663	70.58
WBGene00219317	F31E3.12	-1.88381	0.0489573	0.612329	1317.65	124.079	148.139	106.759	56.8892	264.462
WBGene00044374	C17F4.12	1.38665	0.0490366	0.612329	14.4796	117.941	61.9931	211.565	233.878	85.0361
WBGene00010647	K08C7.4	-1.70117	0.049125	0.612329	270.286	29.3756	32.2042	37.7563	32.6586	28.0619
WBGene00017356	F10E9.4	-0.859184	0.0491338	0.612329	4594.87	1738.42	2288.11	1449.71	1690.87	1602.08
WBGene00194883	B0496.11	-1.78474	0.0491538	0.612329	197.888	21.9221	19.3225	22.133	16.8561	27.2116
WBGene00017928	tut-1	-1.29897	0.0491937	0.612329	7543.88	1545.51	1598.13	1383.96	1553.92	1399.69
WBGene00018132	F37A4.2	-1.29044	0.0492056	0.612329	3475.11	636.617	924.261	551.372	784.86	716.855
WBGene00008575	scl-24	1.81831	0.0492372	0.612329	0	3.06909	3.22042	6.50971	7.37453	15.3065
WBGene00044548	cnc-9	2.04506	0.0492503	0.612329	0	2.19221	6.44084	5.20776	28.4446	10.2043
WBGene00194856	K11D9.5	-1.51131	0.0492524	0.612329	902.563	143.809	155.385	138.657	85.3338	193.032
WBGene00003184	mei-2	-0.53213	0.0492611	0.612329	1052.19	1349.96	1543.39	983.616	956.581	798.489
WBGene00044777	T02B11.9	-1.11841	0.0492862	0.612329	1143.89	355.576	300.304	298.144	257.055	266.163
WBGene00015513	snpc-1.1	-0.568609	0.0493114	0.612329	1674.81	1075.06	1118.29	915.265	856.499	822.299
WBGene00017325	F10C1.3	-0.92186	0.0493166	0.612329	989.441	417.835	424.29	285.125	257.055	415.827
WBGene00019086	F59A6.4	-1.08373	0.0493377	0.612329	3383.4	1089.97	974.177	887.273	717.436	957.507
WBGene00020084	R105.1	-0.758763	0.0493734	0.612329	2876.62	1567.43	1435.5	1305.2	935.511	1222.82
WBGene00007645	C17E4.6	-1.03865	0.0494129	0.612329	7625.93	2251.4	2647.19	2066.83	2099.63	1921.82
WBGene00000373	cyp-14A5	0.577183	0.0494149	0.612329	366.817	458.61	581.286	775.957	613.139	727.909
WBGene00004737	scc-1	-0.852961	0.0494311	0.612329	3180.69	1387.67	1338.08	1093.63	1165.18	1000.88
WBGene00017118	E04A4.3	-1.9899	0.0494534	0.612329	28.9592	10.5226	2.41532	3.25485	3.16051	2.55108
WBGene00022232	exos-2	-0.873955	0.0494655	0.612329	2031.97	707.206	1115.07	689.378	688.991	715.154
WBGene00003547	nas-29	0.848707	0.0494925	0.612329	33.7858	60.0665	97.4177	119.779	108.511	134.357
WBGene00018706	F52F10.2	0.870147	0.0495693	0.612329	207.541	203.437	428.316	506.455	380.315	658.18
WBGene00004996	spp-11	1.5839	0.0495738	0.612329	0	7.89195	4.02553	13.0194	11.5885	22.1094
WBGene00021961	Y57E12B.1	4.11758	0.0495938	NA	0	0	0	1.30194	9.48153	0.850361
WBGene00015207	luc-7L	-1.14083	0.0496096	0.612329	7389.43	1739.3	2411.29	1519.37	1830.99	1875.9
WBGene00016609	C43E11.12	-1.19104	0.0496161	0.612329	1940.27	495.878	527.344	408.159	541.501	341.845
WBGene00008462	E02H4.4	1.78641	0.0496203	0.612329	4.82654	214.836	70.8493	221.33	502.521	301.878
WBGene00202168	F43C9.9	-2.82163	0.0496605	0.612329	43.4389	2.19221	2.41532	3.25485	0	2.55108
WBGene00011660	T09E11.11	1.10383	0.049721	0.612329	57.9185	284.549	178.733	477.812	308.677	358.852
WBGene00017983	F32D1.3	0.648213	0.0497592	0.612329	57.9185	91.1959	65.2135	110.014	116.939	121.602
WBGene00048052	21ur-1675	-2.89682	0.0497867	0.612329	53.0919	0.438442	2.41532	1.95291	3.16051	1.70072
WBGene00007124	B0250.7	-1.13403	0.0498235	0.612329	1558.97	477.025	387.256	352.175	382.422	362.254
WBGene00015623	C09B8.4	-1.96546	0.0498311	0.612329	4.82654	16.6608	126.402	9.76456	10.535	18.7079
WBGene00019467	K07B1.7	-1.34113	0.0498414	0.612329	8663.64	1751.57	1657.71	1344.91	1886.83	1528.1
WBGene00045397	Y54G2A.52	0.950092	0.0498485	0.612329	135.143	487.109	349.416	684.821	605.765	613.961
WBGene00016574	C41H7.4	-0.784056	0.0498537	0.612329	357.164	172.308	173.098	123.033	140.116	134.357
WBGene00019495	sdz-24	0.856301	0.0498859	0.612329	960.482	2038.75	1458.05	2950.2	3440.74	1699.02
WBGene00000637	col-61	-1.5138	0.0499215	0.612329	1240.42	158.716	206.912	216.122	166.454	175.174
WBGene00013587	hrg-10	-0.961026	0.0499488	0.612329	593.664	229.305	301.109	125.637	194.898	250.006
