# Supplementary material for: ADARs regulate cuticle collagen expression and promote survival to pathogen infection
Source: BMC Biol. 2024 Feb 16;22:37. doi: 10.1186/s12915-024-01840-1 (PMC10870475; doi:10.1186/s12915-024-01840-1)
Supplement: Supplementary file 13 — Additional file 13: Table S13. Differentially expressed genes in adr-2(-) animals compared to wildtype animals grown on OP50 for 7 h (Related to Fig. 4). Genes are listed as Wormbase annotations for the three biological replicates. [file 12915_2024_1840_MOESM13_ESM.xlsx]

## Sheet: Differentially exp adr-2(-)
Additional file 13: Table S13. Differentially expressed genes in adr-2(-) animals grown on OP50 for 7 hours compared to wildtype animals grown in the same conditions (Related to Figure 4). Differentially expressed genes are listed as Wormbase annotations in Column A and Gene name in Column B. The log2fold change values, raw p values and the adjusted p values as obtained from the DESeq2 analysis a…
Gene	Gene id	log2FoldChange	pvalue	padj	N2rep1	N2rep2	N2rep3	adr2rep1	adr2rep2	adr2rep3
WBGene00000080	adr-2	-9.38949	1.38621e-31	3.35587e-27	811.982	764.141	737.181	0	0	3.9798
WBGene00010314	F59B2.12	-1.97561	0.00030009	0.998836	70.403	52.2379	150.931	18.5534	25.8274	25.8687
WBGene00012947	Y47H9C.1	-1.15991	0.000357981	0.998836	122.032	121.313	147.754	47.3111	63.8887	64.6718
WBGene00006561	tcl-2	1.24524	0.000487297	0.998836	197.129	185.639	133.455	494.447	425.472	291.52
WBGene00010659	K08D8.5	0.9869	0.000849992	0.998836	159.58	178.731	223.22	412.813	316.045	398.975
WBGene00017501	pud-3	1.75089	0.000911534	0.998836	445.886	445.965	867.459	944.367	2071.63	2919.18
WBGene00219422	Y52B11A.20	2.19234	0.000974213	0.998836	0	9.92952	6.35501	36.1791	36.702	23.8788
WBGene00017843	F26G5.1	1.35564	0.00109127	0.998836	61.016	79.4361	79.4376	115.959	218.853	238.788
WBGene00012634	Y38H6C.23	-1.01513	0.00168647	0.998836	145.5	109.225	111.213	67.7198	57.092	51.7374
WBGene00022071	Y67D8C.7	-2.42848	0.00182245	0.998836	65.7095	10.3612	61.9613	7.42135	7.47634	9.9495
WBGene00012594	nspe-5	-1.68167	0.00185277	0.998836	42.2418	29.7885	32.5694	9.27669	6.79667	15.9192
WBGene00023069	rncs-1	-1.62698	0.00233725	0.998836	2041.69	1830.05	748.302	546.397	678.308	268.637
WBGene00012660	Y39A1A.24	-3.9804	0.00261562	0.998836	98.5643	2.59031	6.35501	1.85534	3.39834	0.99495
WBGene00000708	col-135	-3.49327	0.00344874	0.998836	27673.1	1769.61	381.3	537.12	1670.62	439.768
WBGene00007698	qns-1	-3.04164	0.00377063	0.998836	368743	27494.8	11100.6	11834.3	22395	15237.7
WBGene00168225	21ur-11797	-3.10753	0.00399355	0.998836	305.08	22.8811	10.3269	12.9874	14.273	10.9445
WBGene00012210	W02D9.4	-2.97201	0.00422179	0.998836	192.435	264.643	272.471	50.0941	42.819	0
WBGene00013826	Y116F11B.10	1.10297	0.00455234	0.998836	28.1612	52.6696	35.7469	82.5625	96.5127	86.5607
WBGene00002114	ins-31	-2.36979	0.00459928	0.998836	9.38707	12.5198	42.1019	5.56601	2.71867	4.97475
WBGene00022236	Y73B6BL.12	1.26397	0.00468341	0.998836	37.5483	31.0837	25.42	50.0941	97.1924	69.6465
WBGene00005072	srb-7	-4.73256	0.00494277	0.998836	107.951	1.72687	0.794376	1.85534	2.039	0
WBGene00018096	clec-207	-2.04636	0.0052944	0.998836	28.1612	11.2247	43.6907	8.34902	4.75767	6.96465
WBGene00008202	clec-197	-2.2399	0.00597851	0.998836	450.579	47.489	81.0263	38.9621	30.585	50.7425
WBGene00016361	C33G8.3	-2.9485	0.00599949	0.998836	713.418	60.4405	24.6257	19.481	57.7717	24.8738
WBGene00195006	C35B1.9	-2.69001	0.00656504	0.998836	431.805	42.3084	23.0369	15.7704	29.9054	29.8485
WBGene00022282	Y74C10AR.2	-1.76973	0.0065683	0.998836	42.2418	15.5419	54.8119	9.27669	12.9137	9.9495
WBGene00044080	D1086.10	-2.66804	0.00694923	0.998836	2065.16	188.661	88.9701	116.886	153.605	96.5102
WBGene00019105	asp-8	0.700273	0.00728665	0.998836	431.805	386.388	521.111	672.56	789.773	715.369
WBGene00021701	Y48G9A.7	-1.76306	0.00767565	0.998836	229.983	83.3216	45.2794	33.3961	45.5377	22.8839
WBGene00011454	lron-14	-2.72651	0.00785846	0.998836	145073	12581.6	4774.2	6209.81	11389.2	6940.77
WBGene00235003	F26F2.15	-5.13652	0.00794662	0.998836	32.8548	0.431718	3.1775	0	0.679667	0
WBGene00008267	C53A5.9	2.68948	0.00798656	0.998836	0	3.02203	1.58875	15.7704	19.7103	4.97475
WBGene00016877	C52D10.3	-3.0851	0.00841804	0.998836	97531.7	1424.67	6030.11	3838.69	1944.53	6587.57
WBGene00014136	ZK896.5	0.835404	0.00866549	0.998836	206.516	270.687	312.984	579.793	400.324	448.723
WBGene00000657	col-81	-2.34097	0.00883593	0.998836	424901	57453	26069	27678.9	41356.4	31313.1
WBGene00235342	Y69A2AR.50	-2.25674	0.00893855	0.998836	352.015	42.7401	41.3075	30.6131	19.7103	38.8031
WBGene00022444	Y110A2AL.7	-2.88236	0.00905914	0.998836	9.38707	5.61234	21.4482	0	2.039	2.98485
WBGene00007097	B0024.4	0.854244	0.00912922	0.998836	112.645	156.282	131.866	280.156	189.627	268.637
WBGene00169631	21ur-14353	-2.95464	0.00933241	0.998836	178.354	10.793	11.1213	7.42135	2.71867	14.9243
WBGene00000680	col-106	-2.53398	0.00936362	0.998836	405287	39639.5	18443	20261.2	37096.2	22646.1
WBGene00004512	rrn-1.1	-1.71533	0.00957807	0.998836	1511.32	509.859	262.144	210.581	165.839	315.399
WBGene00014225	ZK1098.9	-1.98114	0.00969719	0.998836	896.465	144.194	127.1	116.886	93.1144	82.5809
WBGene00007290	C04B4.2	1.38217	0.0100655	0.998836	112.645	201.181	328.872	313.552	576.358	806.905
WBGene00166311	21ur-12330	-2.23837	0.0103369	0.998836	281.612	27.1982	38.13	24.1194	18.351	28.8536
WBGene00010946	M176.10	-2.15647	0.0103746	0.998836	14.0806	8.63436	29.3919	1.85534	4.078	5.9697
WBGene00008029	scl-7	-2.05962	0.0111041	0.998836	9.38707	10.3612	23.0369	1.85534	4.75767	3.9798
WBGene00007820	clec-199	-2.1619	0.0112514	0.998836	2116.78	275.436	195.416	206.87	230.407	138.298
WBGene00007867	C32H11.4	1.11927	0.0112745	0.998836	75.0966	106.203	185.09	344.165	217.493	253.712
WBGene00020678	kin-36	-2.17265	0.0115602	0.998836	12259.5	1911.22	925.448	1070.53	1478.28	796.955
WBGene00019815	kin-34	-4.23841	0.0116256	0.998836	42.2418	1.72687	3.1775	0	2.039	0
WBGene00000698	col-124	-2.3721	0.0117964	0.998836	729568	93770.5	36280.7	37538.1	79123.5	49382.4
WBGene00017216	F07F6.2	-2.07766	0.0123392	0.998836	1154.61	132.106	135.838	104.827	106.028	123.374
WBGene00000712	col-139	-2.29605	0.0123963	0.998836	616505	77493	33793.5	39129.1	61924.5	47135.8
WBGene00015655	C09G12.5	-2.34587	0.012802	0.998836	18.7741	4.31718	18.2706	1.85534	2.71867	2.98485
WBGene00013076	Y51A2D.8	-1.32129	0.0129659	0.998836	42.2418	25.9031	49.2513	14.8427	10.8747	20.894
WBGene00012272	dhc-4	-2.18735	0.0131549	0.998836	66404.2	8304.53	5018.07	3975.06	6738.22	6788.55
WBGene00008597	clec-55	-2.32772	0.0132311	0.998836	1628.66	155.85	96.9139	144.716	117.582	110.439
WBGene00009691	F44E5.4	-1.50031	0.0133731	0.998836	140.806	46.1938	88.9701	25.0471	18.351	51.7374
WBGene00013810	Y116A8C.37	-1.85495	0.0137421	0.998836	328.548	58.2819	60.3726	25.0471	50.2954	44.7728
WBGene00008201	C49C3.11	-1.15451	0.0139129	0.998836	84.4837	39.2863	55.6063	25.9747	19.7103	30.8435
WBGene00020917	W01B11.6	-0.967892	0.0140802	0.998836	1914.96	1249.82	1083.53	486.098	793.851	885.506
WBGene00010886	M7.10	-3.5621	0.014381	0.998836	4.69354	3.45374	11.1213	0	0.679667	0.99495
WBGene00010885	M7.9	-1.91498	0.0146582	0.998836	9.38707	12.0881	28.5975	4.63834	2.71867	6.96465
WBGene00194981	Y49E10.30	-2.45495	0.0146717	0.998836	352.015	16.4053	37.3357	21.3364	16.312	34.8233
WBGene00021627	Y47D7A.15	-2.55033	0.0147627	0.998836	415692	14426.7	30322.9	27615.8	15097.4	35889.8
WBGene00194711	D2062.13	-1.84891	0.0147886	0.998836	408.338	65.6212	63.5501	51.9494	48.936	44.7728
WBGene00021871	dml-1	-2.00246	0.0150353	0.998836	2834.9	315.154	349.525	254.181	290.898	325.349
WBGene00008650	F10D11.4	-1.91977	0.0152193	0.998836	2492.27	364.802	294.713	266.241	275.945	287.541
WBGene00021273	Y23H5B.2	-2.10308	0.0153212	0.998836	1473.77	173.982	126.306	152.138	118.942	139.293
WBGene00001554	gcy-34	-2.55792	0.0153485	0.998836	380.176	22.4493	18.2706	30.6131	22.429	16.9142
WBGene00012151	VH15N14R.1	-2.46286	0.0154028	0.998836	450.579	26.7665	26.2144	26.9024	29.9054	32.8334
WBGene00012504	clec-108	-2.56097	0.0154728	0.998836	4.69354	6.90749	11.1213	0.927669	2.039	0.99495
WBGene00010869	M05B5.1	-1.88716	0.0155564	0.998836	4900.05	713.198	625.174	513.928	581.115	588.016
WBGene00195086	F21C10.13	1.42206	0.015842	0.998836	14.0806	47.9207	34.9525	141.933	86.9974	49.7475
WBGene00012671	Y39B6A.9	-1.27966	0.0158491	0.998836	328.548	100.159	282.798	69.5752	102.63	117.404
WBGene00000608	col-19	-2.28101	0.0161106	0.998836	378792	48887.3	18909.3	19829.8	46122.9	25931.4
WBGene00018822	F54D12.9	-4.10594	0.0161804	0.998836	0	6.47577	23.0369	0	0	1.9899
WBGene00305157	#N/A	-2.71891	0.0162246	0.998836	150.193	7.77093	7.14938	9.27669	9.51534	4.97475
WBGene00007489	C09G5.7	-1.93584	0.016487	0.998836	2586.14	337.604	307.423	291.288	244.68	305.45
WBGene00010125	dod-22	1.33271	0.0168076	0.998836	506.902	452.872	291.536	1667.02	1065.72	409.919
WBGene00007769	C27C7.7	2.42655	0.0174615	0.998836	0	1.72687	1.58875	9.27669	10.195	4.97475
WBGene00021957	Y57E12AL.2	-3.06435	0.0175345	0.998836	187.741	2.59031	7.94376	4.63834	5.43734	12.9344
WBGene00021353	iglr-3	0.871762	0.0176677	0.998836	75.0966	56.9868	57.9894	85.3455	110.786	141.283
WBGene00012595	Y38E10A.17	-1.89585	0.017682	0.998836	40819.7	5634.78	4979.94	3986.19	4037.22	5794.59
WBGene00012498	Y24F12A.3	-2.58194	0.0178012	0.998836	478.741	17.7004	28.5975	25.9747	17.6713	42.7829
WBGene00011790	T15H9.5	-1.95153	0.0182232	0.998836	2018.22	211.542	266.91	191.1	193.705	257.692
WBGene00004965	spe-11	-1.86346	0.0190375	0.998836	23570.9	3178.31	2893.91	2673.54	2448.84	3020.67
WBGene00002120	ins-37	-1.85801	0.0192925	0.998836	2820.82	482.661	287.564	348.803	343.912	294.505
WBGene00009212	F28D1.2	-2.02381	0.0193759	0.998836	244.064	25.9031	31.775	28.7577	23.7884	18.9041
WBGene00171931	21ur-11230	-2.97025	0.0195111	0.998836	32.8548	2.15859	4.76626	1.85534	1.35933	0.99495
WBGene00009269	F30A10.12	-1.83455	0.0195619	0.998836	5463.28	706.291	789.61	635.453	525.383	787.006
WBGene00015889	C17C3.3	1.18665	0.0197524	0.998836	23.4677	26.3348	28.5975	94.6222	43.4987	43.7778
WBGene00016675	C45G9.4	-1.4383	0.0198582	0.998836	1408.06	403.225	297.891	281.084	256.914	234.808
WBGene00185055	Y47D3B.12	-1.33235	0.0199236	0.998836	89.1772	43.1718	25.42	16.698	22.429	18.9041
WBGene00015731	C13B7.6	-3.60777	0.0203409	0.998836	51.6289	3.45374	0.794376	2.78301	1.35933	0
WBGene00015944	C18A3.7	-1.75798	0.0204712	0.998836	2581.44	362.211	418.636	269.024	354.107	367.137
WBGene00022203	Y73B3A.1	-1.55631	0.0207383	0.998836	4388.46	807.313	949.279	670.704	677.628	736.263
WBGene00017632	F20B6.9	-2.27302	0.0210143	0.998836	347.322	29.3568	26.2144	23.1917	15.6323	42.7829
WBGene00016699	del-7	-2.58067	0.0210995	0.998836	197.129	8.63436	9.53251	12.9874	13.5933	7.9596
WBGene00021623	Y47D7A.11	-2.2893	0.0211392	0.998836	4.69354	9.92952	7.94376	0.927669	2.039	1.9899
WBGene00202250	R13A1.17	-3.83316	0.0211431	0.998836	9.38707	3.02203	3.1775	0	0.679667	0
WBGene00019961	R08E5.1	-0.751063	0.0212143	0.998836	98.5643	88.5022	77.8488	53.8048	55.7327	44.7728
WBGene00013375	srsx-25	1.49259	0.0215772	0.998836	0	14.6784	12.71	23.1917	31.2647	40.793
WBGene00007200	vamp-8	-1.88443	0.0223197	0.998836	2797.35	561.665	217.659	288.505	406.441	270.626
WBGene00271645	ZK1236.12	-2.15527	0.0223931	0.998836	488.128	38.4229	38.9244	50.0941	38.741	35.8182
WBGene00008491	F01D4.9	-2.38062	0.0224352	0.998836	319.16	17.7004	18.2706	22.264	27.1867	16.9142
WBGene00008859	F15D4.2	-2.18406	0.022645	0.998836	8396.74	777.524	439.29	713.377	864.537	535.283
WBGene00000754	col-181	-2.13019	0.0227463	0.998836	445285	57229.8	22682.6	31346.9	56702.6	31917
WBGene00019232	ugt-13	-0.786767	0.0230881	0.998836	628.934	732.194	413.075	282.011	362.263	383.056
WBGene00006436	ttn-1	-1.53768	0.0231411	0.998836	73819.9	16227.4	16146.5	17571	9335.91	9665.94
WBGene00001938	his-64	-2.16454	0.0232862	0.998836	736.885	56.5551	51.6344	51.0218	64.5684	70.6415
WBGene00007224	C01G6.2	-1.78312	0.023315	0.998836	1591.11	232.264	199.388	180.895	190.307	212.919
WBGene00008274	pdzd-8	-1.98337	0.0235021	0.998836	79959.1	11397.4	5976.09	6110.55	11688.2	6813.42
WBGene00003473	mtl-1	-2.13844	0.0235707	0.998836	2478.19	379.912	116.773	190.172	339.834	143.273
WBGene00017584	F19B10.2	-2.17819	0.0239015	0.998836	605.466	44.8987	43.6907	37.1067	63.209	50.7425
WBGene00020067	clec-158	-2.19684	0.0239275	0.998836	14.0806	5.18062	27.8032	1.85534	6.117	1.9899
WBGene00018529	F47B3.5	-3.25243	0.0240948	0.998836	61.016	1.29515	1.58875	2.78301	1.35933	1.9899
WBGene00022707	ZK354.6	-1.68968	0.0241374	0.998836	7246.82	1172.98	1099.42	881.285	835.991	1229.76
WBGene00004167	pqn-87	-1.77854	0.024159	0.998836	85380.1	10877.1	11427.1	10312.9	10102.6	10968.3
WBGene00011495	T05F1.11	-2.10708	0.0242888	0.998836	14094.7	1640.96	806.292	1517.67	1554.4	765.117
WBGene00016463	C35E7.11	-1.97651	0.0243355	0.998836	520.983	60.0088	46.8682	51.9494	44.1784	60.692
WBGene00016054	C24D10.2	-1.77224	0.024408	0.998836	10945.3	1563.68	1377.45	1210.61	1236.31	1614.8
WBGene00013666	Y105E8A.1	-1.71647	0.0247112	0.998836	4257.04	616.062	618.024	491.664	576.358	598.96
WBGene00017756	F23F12.12	-1.14714	0.0247886	0.998836	3351.18	1611.17	1027.92	661.428	1083.39	953.162
WBGene00021447	Y39A3CR.8	-1.90854	0.0249229	0.998836	1375.21	133.833	165.23	154.921	118.942	169.142
WBGene00009028	F21H7.2	-1.76472	0.0251521	0.998836	14765.9	1879.27	2075.7	1701.34	1609.45	2194.86
WBGene00013544	Y75B8A.7	-1.69545	0.0259985	0.998836	28339.6	4221.77	3968.7	3668	3767.39	3839.51
WBGene00007156	B0379.2	-1.57596	0.0260001	0.998836	3707.89	689.022	624.38	536.192	535.578	607.915
WBGene00013106	set-26	-1.7237	0.0260332	0.998836	11025.1	1716.08	1402.87	1667.02	1383.8	1227.77
WBGene00000751	col-178	-1.97672	0.0261444	0.998836	147579	21325.6	10248.2	10015.1	21867.6	13630.8
WBGene00077576	C15H11.13	-1.69333	0.0262483	0.998836	384.87	54.8282	66.7276	46.3834	49.6157	56.7122
WBGene00015028	B0207.5	-1.23841	0.0262797	0.998836	197.129	63.4626	179.529	62.1538	39.4207	82.5809
WBGene00006588	tnt-3	-1.77774	0.0264912	0.998836	44231.9	4473.03	7260.6	5508.5	4487.84	6321.91
WBGene00010763	K10H10.7	-1.70198	0.0265598	0.998836	2051.08	297.454	295.508	238.411	271.867	298.485
WBGene00235106	F08H9.15	-1.48231	0.0267295	0.998836	1027.88	243.921	197.005	160.487	214.775	145.263
WBGene00020392	knl-3	-1.75537	0.0268915	0.998836	10020.7	1324.51	1286.09	1064.96	1318.55	1354.13
WBGene00016320	C32E8.1	-1.68362	0.0269378	0.998836	272.225	48.3524	39.7188	37.1067	35.3427	35.8182
WBGene00016700	C46A5.4	-2.29624	0.0271376	0.998836	23275.2	723.128	2142.43	1841.42	991.634	2487.38
WBGene00195227	Y71A12B.23	-1.45638	0.0273971	0.998836	314.467	77.7093	64.3445	46.3834	59.131	55.7172
WBGene00001263	emb-9	-1.7325	0.0278067	0.998836	311599	40701.1	41141.5	37847	38468.5	42078.4
WBGene00014246	ZK1307.3	-1.61603	0.0279965	0.998836	1135.84	188.661	185.09	143.789	158.362	186.056
WBGene00206469	F58D2.5	-1.68377	0.0282329	0.998836	112.645	23.3128	18.2706	13.915	13.5933	16.9142
WBGene00021026	W04C9.4	-1.90555	0.0284277	0.998836	20121.2	1602.11	2470.51	1970.37	1837.82	2646.57
WBGene00000752	col-179	-1.8158	0.028431	0.998836	35239.1	7605.15	2977.32	2657.77	6387.51	3966.87
WBGene00003449	msp-56	-1.71808	0.0286455	0.998836	7777.19	1030.51	1051.75	932.307	930.464	1130.26
WBGene00010920	M117.4	-1.55531	0.0289171	0.998836	4261.73	744.282	752.274	589.997	618.497	746.213
WBGene00173380	21ur-10357	-4.51547	0.0290112	0.998836	23.4677	0.431718	0.794376	0	0.679667	0
WBGene00009755	F46A9.2	-1.65205	0.0290561	0.998836	2938.15	507.7	382.095	450.847	384.012	379.076
WBGene00008218	nasp-2	-1.75057	0.0290826	0.998836	52154.6	6189.11	7395.64	4809.96	6930.57	7792.45
WBGene00005027	sra-1	-2.62116	0.0291014	0.998836	244.064	7.33921	6.35501	14.8427	12.9137	12.9344
WBGene00008251	srsx-30	-1.98119	0.0291154	0.998836	150.193	14.2467	18.2706	14.8427	12.9137	15.9192
WBGene00008175	C48B4.12	-1.98793	0.0291942	0.998836	4.69354	7.77093	21.4482	1.85534	3.39834	3.9798
WBGene00017647	F20H11.4	-1.7006	0.0293199	0.998836	15967.4	2386.54	1966.87	2188.37	1897.63	2162.03
WBGene00021027	W04C9.5	-2.0988	0.0294907	0.998836	774.433	47.9207	59.5782	64.9368	67.9667	70.6415
WBGene00022267	Y73C8C.10	-4.37747	0.0298446	0.998836	9.38707	1.29515	1.58875	0	0	0
WBGene00002230	klp-20	-1.64724	0.0300075	0.998836	3102.43	471.004	441.673	406.319	431.589	439.768
WBGene00015192	B0432.11	-1.51049	0.0301543	0.998836	999.723	195.137	177.94	160.487	156.323	160.187
WBGene00044949	Y49A10A.2	-1.80643	0.0302117	0.998836	1417.45	138.582	190.65	163.27	144.769	188.046
WBGene00007990	fipr-23	-2.91959	0.0303646	0.998836	14.0806	2.59031	5.56063	0.927669	1.35933	0
WBGene00199005	Y106G6H.17	-2.66938	0.030591	0.998836	37.5483	5.18062	1.58875	1.85534	2.039	1.9899
WBGene00015941	C18A3.3	-1.86821	0.0308163	0.998836	36637.7	2894.24	4964.85	3758.91	3120.35	5306.07
WBGene00021097	cdc-37	-1.56239	0.0308704	0.998836	20346.5	3246.09	3506.38	2900.82	3185.6	3084.35
WBGene00017500	pud-2.2	3.31467	0.0309013	0.998836	0	0	0.794376	2.78301	3.39834	6.96465
WBGene00012138	T28F4.3	-1.63398	0.0310446	0.998836	5087.79	755.075	756.246	699.462	628.692	793.97
WBGene00013125	clec-92	-1.72452	0.0311783	0.998836	14.0806	8.63436	38.9244	4.63834	7.47634	6.96465
WBGene00165463	21ur-7961	-2.73155	0.0314993	0.998836	75.0966	3.45374	3.97188	0.927669	5.43734	4.97475
WBGene00022371	set-29	-1.58184	0.0315143	0.998836	3675.04	561.665	620.408	493.52	535.578	589.011
WBGene00197125	T28F12.4	-8.39255	0.0318411	0.998836	159.58	0	0	0	0	0
WBGene00007277	asfl-1	-1.71926	0.0318594	0.998836	6500.55	787.454	859.515	711.522	857.74	901.425
WBGene00009683	F44D12.6	-1.51081	0.0320549	0.998836	2093.32	394.59	355.88	326.539	328.279	338.283
WBGene00012689	Y39B6A.30	-1.6446	0.032191	0.998836	13864.7	2060.16	1888.23	2035.31	1699.85	1958.06
WBGene00219720	linc-2	-2.06238	0.0322096	0.998836	384.87	41.0132	23.0369	50.0941	29.2257	25.8687
WBGene00013053	Y50E8A.10	-1.53997	0.0322097	0.998836	1670.9	312.996	271.677	302.42	248.758	219.884
WBGene00016083	C25A8.2	-1.57725	0.0322341	0.998836	3036.72	489.568	492.513	436.932	390.129	515.384
WBGene00196275	K08A8.7	-3.19708	0.032436	0.998836	42.2418	1.72687	0.794376	0.927669	1.35933	1.9899
WBGene00016085	C25A8.5	-1.45802	0.0325258	0.998836	3238.54	734.784	548.119	500.013	530.82	609.904
WBGene00022134	Y71G10AL.1	-1.66698	0.0326019	0.998836	20740.7	2924.03	2681.81	2831.24	2781.2	2680.4
WBGene00017317	attf-2	-1.6858	0.0330407	0.998836	54060.2	6364.82	7735.63	7239.53	6683.85	7259.16
WBGene00000802	crt-1	-1.64344	0.0331027	0.998836	315631	45673.2	43260.1	37109.5	46920.1	45463.3
WBGene00044262	Y95D11A.2	-1.96599	0.0331102	0.998836	492.821	38.8546	48.4569	38.0344	44.1784	63.6768
WBGene00021639	Y47G6A.13	-1.57156	0.0335602	0.998836	5693.26	961.868	850.777	822.842	746.954	951.172
WBGene00000713	col-140	-1.80248	0.0338557	0.998836	420898	77909.6	33583.8	32831.1	75644.2	44146.9
WBGene00219460	K09H9.9	-1.2852	0.0338644	0.998836	417.725	126.925	108.83	116.886	70.0057	75.6162
WBGene00044216	C47E8.10	-1.5159	0.0338659	0.998836	929.32	175.278	155.698	161.414	126.418	148.248
WBGene00018776	ddx-46	-1.67189	0.0338783	0.998836	36656.5	4918.13	4682.85	4719.98	4816.8	4976.74
WBGene00008380	prp-38	-1.6899	0.0339145	0.998836	9499.72	1122.47	1310.72	1128.97	1257.38	1308.36
WBGene00000741	col-168	-1.96869	0.0341204	0.998836	26471.5	1482.95	3430.12	2085.4	1950.64	3979.8
WBGene00000734	col-161	-2.1165	0.0341362	0.998836	137558	6019.01	15343.4	9019.72	6901.34	20724.8
WBGene00235254	F49D11.14	-1.56288	0.0341582	0.998836	427.112	70.37	73.877	57.5155	70.6854	60.692
WBGene00018926	F56A11.6	-1.55831	0.0342585	0.998836	5974.87	1123.76	823.768	812.638	886.966	985.996
WBGene00013129	Y52B11A.10	-1.67381	0.0343467	0.998836	17014.1	2395.6	2035.19	2279.28	2312.91	2125.21
WBGene00021034	enu-3.4	-1.11086	0.0344774	0.998836	375.483	146.784	114.39	83.4902	109.426	94.5203
WBGene00000638	col-62	-1.66225	0.0345958	0.998836	10335.2	1465.25	1384.6	1220.81	1147.28	1793.9
WBGene00008490	F01D4.8	0.972544	0.0346569	0.998836	28.1612	71.2335	47.6626	119.669	113.504	72.6314
WBGene00007610	C15H7.3	-1.53751	0.034673	0.998836	6453.61	1052.96	1058.9	955.499	961.729	1028.78
WBGene00010451	K01A11.3	-1.95397	0.0348728	0.998836	281.612	25.0396	24.6257	28.7577	27.1867	26.8637
WBGene00000636	col-60	-1.99087	0.0351407	0.998836	122994	6799.13	14035	11718.3	7342.44	17122.1
WBGene00019715	M01G5.1	-1.54013	0.0351782	0.998836	10471.3	1647.44	1736.51	1529.73	1565.27	1664.55
WBGene00020435	T11F8.4	-1.57741	0.0352563	0.998836	4533.96	657.938	730.032	731.931	608.302	639.753
WBGene00015115	B0286.1	-1.47496	0.0352797	0.998836	3496.68	664.846	601.343	589.07	566.163	553.192
WBGene00022008	Y59H11AM.4	-1.67884	0.0352835	0.998836	3538.93	490	429.757	445.281	400.324	543.243
WBGene00022314	spp-31	0.703	0.0353934	0.998836	267.532	259.463	192.239	429.511	446.541	286.546
WBGene00022670	ZK177.2	-1.42571	0.035519	0.998836	244.064	61.304	45.2794	38.0344	40.78	46.7627
WBGene00009621	fipr-21	-1.3035	0.0356863	0.998836	21149.1	6108.38	4643.92	3232.93	5167.51	4518.07
WBGene00015032	B0207.9	-1.61383	0.035838	0.998836	2051.08	305.656	296.302	276.445	235.165	351.217
WBGene00013700	Y106G6D.3	-1.60162	0.0358691	0.998836	21374.4	3028.5	3217.22	2877.63	2662.26	3556.95
WBGene00021968	Y57G7A.5	-1.37201	0.0359004	0.998836	3168.14	710.608	655.36	505.579	587.912	652.687
WBGene00018580	F47G6.3	-1.27307	0.0359706	0.998836	1516.01	407.11	370.179	320.973	358.864	262.667
WBGene00015246	scl-23	-1.51873	0.0360707	0.998836	1567.64	275.004	263.733	212.436	223.61	294.505
WBGene00000100	ajm-1	-1.60953	0.0362323	0.998836	56937.3	8167.24	8027.17	9135.68	7376.43	7449.19
WBGene00017788	F25E5.7	-1.13717	0.0362385	0.998836	14.0806	25.0396	27.8032	11.132	8.83567	12.9344
WBGene00009314	phm-2	-1.5342	0.0362425	0.998836	11738.5	1880.56	1887.44	1777.41	1737.23	1834.69
WBGene00009501	F37A8.1	-1.28808	0.0363035	0.998836	1178.08	306.952	274.854	210.581	252.157	251.722
WBGene00007383	C06C6.9	-2.02719	0.0364582	0.998836	70.403	11.6564	11.1213	13.915	4.078	2.98485
WBGene00013586	Y80D3A.8	-1.63585	0.0364744	0.998836	1455	212.405	189.061	217.074	175.354	200.98
WBGene00021878	Y54G2A.13	-1.51534	0.0365669	0.998836	4763.94	787.022	792.787	714.305	719.088	781.036
WBGene00002280	let-2	-1.59089	0.0366288	0.998836	369165	49723.6	57986.3	53132.2	47958	57211.6
WBGene00007448	C08F8.6	-1.5744	0.0366635	0.998836	15291.5	2383.52	2221.87	2061.28	2074.34	2541.1
WBGene00009084	F23B12.7	-1.59881	0.0368673	0.998836	45963.8	6280.2	6827.66	6402.77	6134.68	6960.67
WBGene00007488	dph-2	-1.70763	0.036877	0.998836	59758.1	11339.9	5122.14	5943.57	10193	7195.48
WBGene00015573	C07G1.7	2.03233	0.0369789	0.998836	0	3.88546	2.38313	11.132	17.6713	4.97475
WBGene00008545	F07A11.1	-1.78065	0.0370248	0.998836	150.193	21.1542	18.2706	17.6257	13.5933	20.894
WBGene00010492	meg-1	0.806555	0.0370489	0.998836	610.16	446.397	646.622	614.117	1180.58	1178.02
WBGene00199902	C26B9.9	-2.92081	0.0370825	0.998836	28.1612	2.59031	1.58875	1.85534	0.679667	0.99495
WBGene00010062	lipl-1	0.911995	0.037083	0.998836	168.967	334.582	355.086	388.693	746.954	500.46
WBGene00021857	iffb-1	-1.73668	0.0372217	0.998836	86379.8	7849.07	12553.5	9512.31	9030.74	13494.5
WBGene00189987	C18H7.12	-2.35386	0.0372366	0.998836	28.1612	5.61234	3.1775	0.927669	2.039	2.98485
WBGene00005007	spr-2	-1.65326	0.0372951	0.998836	16624.5	2002.74	2313.22	1936.97	2274.85	2441.61
WBGene00019029	F58B6.1	0.958287	0.0373075	0.998836	9.38707	18.9956	23.0369	39.8898	36.0224	34.8233
WBGene00011043	rbm-28	-1.50912	0.0373403	0.998836	18886.8	3266.81	3000.36	2942.57	2707.11	3182.85
WBGene00016358	C33F10.12	-1.48428	0.0373566	0.998836	6068.74	1091.82	1019.18	968.486	878.81	1071.56
WBGene00010266	dct-18	-1.4478	0.0374479	0.998836	44213.1	7780.42	11104.6	5709.8	6111.57	11304.6
WBGene00013193	Y54E2A.8	-1.58772	0.0374654	0.998836	8049.41	1134.99	1186.8	1128.97	1100.38	1216.82
WBGene00010980	R02D5.7	-1.55223	0.0375811	0.998836	4867.2	794.361	705.406	686.475	700.057	780.041
WBGene00022599	ZC395.10	-1.69414	0.0377752	0.998836	48573.4	4802.86	8098.66	4955.61	5314.32	8724.72
WBGene00020372	T09A12.1	-1.49524	0.0377867	0.998836	3543.62	581.956	629.94	500.941	544.413	636.768
WBGene00013055	Y50E8A.12	-0.709259	0.0378414	0.998836	596.079	401.93	355.086	223.568	320.803	273.611
WBGene00021464	ugt-31	0.825181	0.0380442	0.998836	168.967	224.925	347.937	551.035	345.951	434.793
WBGene00044015	K06A4.8	-1.42386	0.0381394	0.998836	821.369	147.216	189.061	141.006	111.465	174.116
WBGene00012249	W04E12.4	-1.52614	0.0381456	0.998836	1933.74	335.013	291.536	307.986	263.031	313.409
WBGene00200927	Y116A8C.466	-1.89086	0.0382875	0.998836	107.951	14.2467	13.5044	17.6257	7.47634	8.95455
WBGene00000687	col-113	-1.96997	0.0384435	0.998836	24481.5	1343.07	2694.52	2335.87	1455.17	3486.31
WBGene00009491	F36G9.15	-2.16383	0.0385392	0.998836	178.354	9.4978	13.5044	17.6257	9.51534	15.9192
WBGene00044690	M02B7.7	-1.59344	0.0385938	0.998836	915.24	113.974	155.698	119.669	130.496	138.298
WBGene00013260	rsr-2	-1.52442	0.0386561	0.998836	9147.7	1328.4	1607.82	1275.54	1348.46	1572.02
WBGene00018232	F40E3.5	-1.53717	0.0386665	0.998836	3116.51	596.203	410.692	476.822	529.461	409.919
WBGene00000878	cyn-2	-1.55861	0.0387472	0.998836	14587.5	2300.63	2153.55	1774.63	2095.41	2589.86
WBGene00017736	F23C8.7	-1.29688	0.0389685	0.998836	1764.77	499.066	359.852	296.854	394.887	370.121
WBGene00194998	C16C4.18	-1.76191	0.0392172	0.998836	1469.08	143.33	170.791	138.223	184.19	199.985
WBGene00008910	F17C8.3	-1.64003	0.0392365	0.998836	2830.2	416.176	324.105	405.391	396.926	339.278
WBGene00019461	K07A3.3	-1.09842	0.039302	0.998836	2285.75	863.436	631.529	547.325	630.731	580.056
WBGene00001461	flp-18	-1.73639	0.0393263	0.998836	8331.03	1272.7	736.387	1196.69	1227.48	675.571
WBGene00022615	ZC449.5	-1.56517	0.039785	0.998836	9922.14	1863.3	1252.73	1533.44	1795.68	1072.56
WBGene00007165	B0391.10	0.653567	0.0399374	0.998836	492.821	813.357	821.385	991.678	1182.62	1197.92
WBGene00009749	F46A8.6	-1.51176	0.0400326	0.998836	1215.63	215.427	180.323	189.244	195.064	176.106
WBGene00021630	Y47D9A.3	-1.56056	0.0400965	0.998836	1004.42	172.256	133.455	129.874	146.808	163.172
WBGene00219286	C04F12.16	-0.986974	0.0401605	0.998836	1206.24	540.079	392.422	352.514	362.942	355.197
WBGene00021358	Y37E11AL.2	-1.37135	0.0402587	0.998836	2792.65	632.899	525.877	428.583	517.227	576.076
WBGene00019162	eif-1.A	-1.61978	0.040301	0.998836	48000.8	5147.81	9275.13	5407.38	5406.75	9493.81
WBGene00000546	clp-6	-1.17822	0.0403621	0.998836	2947.54	965.753	737.181	570.516	698.698	779.046
WBGene00007382	C06C6.8	-1.42079	0.0404174	0.998836	657.095	135.128	127.1	89.0562	108.067	141.283
WBGene00011282	R74.8	-1.54129	0.0404715	0.998836	26828.3	3910.5	4146.64	3641.1	4099.75	4240.48
WBGene00021664	Y48G1BL.5	-0.591096	0.0404927	0.998836	145.5	164.916	132.661	90.9115	107.387	96.5102
WBGene00194848	T27D12.6	-1.8633	0.040635	0.998836	544.45	86.7753	30.9807	76.9965	58.4514	43.7778
WBGene00003759	nlp-21	-1.63511	0.0406461	0.998836	5697.95	849.189	644.239	721.726	929.785	659.652
WBGene00010761	K10H10.5	-1.41037	0.0407043	0.998836	319.16	83.7533	51.6344	50.0941	61.17	54.7223
WBGene00013107	Y51H4A.13	-1.29744	0.0409792	0.998836	1056.05	331.128	199.388	246.76	220.892	172.126
WBGene00010703	K09A9.6	-1.57697	0.0410056	0.998836	20013.2	2532.46	3128.25	2830.32	2586.13	3184.84
WBGene00023068	F54D7.7	-1.72701	0.0410664	0.998836	816.675	104.907	81.0263	117.814	101.95	79.596
WBGene00048052	21ur-1675	-3.41468	0.0411826	0.998836	51.6289	0.431718	2.38313	1.85534	0	2.98485
WBGene00165768	21ur-7173	-2.46131	0.0414205	0.998836	65.7095	4.31718	3.1775	3.71067	6.117	1.9899
WBGene00000065	act-3	-0.677895	0.0414554	0.998836	126.725	106.634	100.091	83.4902	57.092	64.6718
WBGene00016231	C29G2.3	-2.67668	0.0415291	0.998836	56.3224	3.45374	7.14938	0	2.71867	6.96465
WBGene00021400	Y38C1AA.9	-1.6	0.0417742	0.998836	905.853	195.568	92.1476	141.933	154.284	93.5253
WBGene00014179	ZK1010.5	-1.18045	0.0418478	0.998836	6068.74	1897.83	1451.32	1417.48	1409.63	1321.29
WBGene00018645	F49F1.5	-1.8978	0.041866	0.998836	7364.16	1509.29	336.021	1022.29	1053.48	393.005
WBGene00009846	F48F5.2	-1.35397	0.0418702	0.998836	5364.71	1207.08	1017.6	1112.27	974.643	876.551
WBGene00013221	Y54G11A.14	-1.67864	0.0419206	0.998836	1628.66	212.405	169.202	198.521	214.775	210.929
WBGene00017573	F18E9.7	-2.11922	0.0421579	0.998836	9.38707	6.04405	16.6819	0	3.39834	3.9798
WBGene00010476	rnf-113	-1.43577	0.0421683	0.998836	5186.36	859.551	976.288	855.311	859.779	875.556
WBGene00000737	col-164	-3.22609	0.0421732	0.998836	37.5483	2.59031	0.794376	0	2.71867	0.99495
WBGene00008534	F02H6.1	-1.96322	0.0422178	0.998836	380.176	31.0837	34.9525	28.7577	21.7493	61.6869
WBGene00005747	srv-36	-3.47133	0.042275	0.998836	4.69354	3.02203	3.1775	0	0	0.99495
WBGene00016680	C45G9.9	-1.17008	0.0423027	0.998836	1947.82	603.542	494.102	421.162	417.995	507.425
WBGene00004783	seu-1	-1.48108	0.0423472	0.998836	23050	3458.93	4094.21	3420.31	3530.87	4006.66
WBGene00044439	Y51H7C.15	-1.97546	0.0424381	0.998836	225.29	14.2467	24.6257	12.9874	25.8274	25.8687
WBGene00198486	F31E3.10	-6.05174	0.0424858	0.998836	32.8548	0	0	0	0	0
WBGene00201562	T19D7.10	-6.05174	0.0424858	0.998836	32.8548	0	0	0	0	0
WBGene00013047	Y50E8A.2	-1.78169	0.0424919	0.998836	168.967	18.1322	33.3638	27.8301	8.83567	24.8738
WBGene00000647	col-71	-1.99381	0.0425558	0.998836	294074	10736.8	41298.8	31565.8	15497.1	39833.8
WBGene00015847	C16C8.9	-2.12808	0.0425563	0.998836	0	8.63436	25.42	2.78301	2.039	3.9798
WBGene00011319	T01C3.2	-1.54237	0.0425611	0.998836	7303.14	1078	1093.86	901.694	1066.4	1280.5
WBGene00023323	K08F11.6	-1.56317	0.0425854	0.998836	1098.29	154.555	167.613	140.078	143.41	193.02
WBGene00013820	Y116F11B.2	1.88033	0.0426978	0.998836	14.0806	11.6564	8.73814	89.9839	27.1867	5.9697
WBGene00023191	Y73B3A.17	-1.95155	0.0427652	0.998836	145.5	13.3833	12.71	14.8427	10.195	16.9142
WBGene00010254	F58E6.5	-1.30742	0.0428871	0.998836	6904.19	1583.11	1476.74	1186.49	1278.45	1555.11
WBGene00014170	ZK945.8	-1.49755	0.042995	0.998836	591.386	99.2952	102.474	101.116	67.9667	107.455
WBGene00016173	fust-1	-1.65323	0.0430817	0.998836	29137.5	2993.1	4274.54	3597.5	3076.85	4896.15
WBGene00010719	K09E4.1	-1.37899	0.0431254	0.998836	4843.73	968.775	1011.24	666.994	827.155	1124.29
WBGene00018778	F53H1.4	-1.60731	0.0431335	0.998836	49315	5425.83	7575.17	6130.96	6416.74	7900.9
WBGene00012125	T28D6.5	-1.39193	0.043223	0.998836	4200.72	859.982	734.003	751.412	770.743	680.546
WBGene00196843	C41G11.9	-7.86457	0.0432544	0.998836	328.548	0	0	0	1.35933	0
WBGene00000794	crn-1	-1.57671	0.0433352	0.998836	13888.2	1820.99	1954.96	1789.47	1945.21	2182.92
WBGene00015581	sap-140	-1.49152	0.0436058	0.998836	31446.7	4721.7	5147.56	4896.24	5102.26	4690.2
WBGene00196520	Y105C5A.1275	-7.88698	0.0437592	0.998836	112.645	0	0	0	0	0
WBGene00007223	znf-706	-1.54952	0.043828	0.998836	10415	1381.5	1575.25	1384.08	1559.84	1619.78
WBGene00018051	che-10	-1.65903	0.0439238	0.998836	34436.5	3426.55	4790.88	4595.67	3673.6	5233.44
WBGene00013999	phyh-1	-0.729761	0.0439903	0.998836	2618.99	1650.89	1310.72	974.98	1152.04	1227.77
WBGene00017211	fbxb-36	-1.16566	0.0440794	0.998836	680.563	258.167	154.903	153.065	185.549	142.278
WBGene00003391	mog-3	-1.46998	0.0442421	0.998836	22087.8	3452.88	3682.73	3482.47	3488.05	3573.86
WBGene00015058	B0222.10	-1.25017	0.0442633	0.998836	9.38707	20.7225	34.1582	11.132	10.195	7.9596
WBGene00012679	Y39B6A.18	-1.34053	0.0442685	0.998836	2327.99	509.859	444.056	439.715	409.839	440.763
WBGene00206487	best-19	-1.5612	0.0443345	0.998836	1764.77	268.097	225.603	255.109	267.109	238.788
WBGene00022227	Y73B3B.5	-1.53689	0.0444824	0.998836	3078.96	554.326	366.207	482.388	484.603	406.935
WBGene00021295	Y25C1A.8	-1.56077	0.0445137	0.998836	11602.4	1425.53	1842.16	1427.68	1662.47	1946.12
WBGene00018065	F35F11.2	-1.2273	0.0447232	0.998836	821.369	237.013	182.706	172.546	156.323	195.01
WBGene00011244	R11D1.3	0.716445	0.0448169	0.998836	136.113	223.198	167.613	332.105	329.639	218.889
WBGene00022385	Y95B8A.4	-1.10736	0.0450982	0.998836	1182.77	444.238	305.04	253.254	324.881	311.419
WBGene00001599	glh-2	-1.43146	0.0451459	0.998836	29254.8	5090.39	5027.61	4342.42	4735.24	5515.01
WBGene00023124	R11B5.t1	-3.81702	0.0452007	0.998836	14.0806	1.72687	0.794376	0	0	0.99495
WBGene00019064	myo-5	-1.18276	0.045216	0.998836	13212.3	4187.23	2984.47	2850.73	3337.85	2783.87
WBGene00020388	T10B5.2	-1.43542	0.0453029	0.998836	2210.66	438.194	338.404	410.03	371.098	318.384
WBGene00019601	K09H11.4	-1.74654	0.0453951	0.998836	3402.81	223.198	606.903	491.664	264.391	502.45
WBGene00015809	znf-622	-1.58974	0.0454662	0.998836	21533.9	3025.91	2541.21	3180.05	3172.01	2647.56
WBGene00021620	Y47D7A.7	-1.3276	0.0454716	0.998836	122.032	80.7313	27.8032	27.8301	44.858	15.9192
WBGene00017399	lgc-51	-3.81946	0.0455128	0.998836	14.0806	1.72687	0.794376	0	0.679667	0
WBGene00020233	T05A8.7	-2.97701	0.0455329	0.998836	9.38707	2.59031	3.97188	0	0.679667	0.99495
WBGene00005012	F26F4.2	-1.42476	0.0456247	0.998836	4942.29	916.969	824.562	731.931	781.617	971.071
WBGene00012781	nspd-7	-1.29158	0.0457268	0.998836	7678.63	1552.03	1956.55	1289.46	1380.4	1894.39
WBGene00016462	C35E7.10	-1.34674	0.0457723	0.998836	4641.91	976.978	881.757	852.528	751.712	946.198
WBGene00007570	C14A6.6	-1.24896	0.0458154	0.998836	1736.61	419.63	396.394	339.527	364.981	363.157
WBGene00000820	csp-2	-1.28292	0.0459031	0.998836	1065.43	282.775	216.865	169.763	218.853	248.738
WBGene00001113	dur-1	-1.2896	0.0459563	0.998836	11358.4	2263.07	2746.95	2424	2000.26	2265.5
WBGene00006057	sss-2	-0.869004	0.0460335	0.998836	173.661	101.022	73.0826	57.5155	71.3651	53.7273
WBGene00002694	let-502	-1.44185	0.0460509	0.998836	35182.7	6456.78	5362.83	5867.5	6173.42	5255.33
WBGene00194991	B0213.24	-3.12435	0.0461066	0.998836	23.4677	1.29515	2.38313	1.85534	0.679667	0
WBGene00012522	Y32B12B.2	-1.48994	0.0463524	0.998836	17211.2	2393.45	2885.97	2450.9	2732.94	2818.69
WBGene00010746	K10D11.2	1.81493	0.0463784	0.998836	56.3224	20.2908	10.3269	192.027	76.1227	16.9142
WBGene00017922	F29B9.7	-1.19336	0.0466518	0.998836	1107.67	337.172	249.434	224.496	239.243	270.626
WBGene00019556	K09C6.2	-1.23062	0.0468288	0.998836	3332.41	879.841	724.471	723.582	702.096	671.591
WBGene00021735	Y50D4A.1	-1.46731	0.0469058	0.998836	16230.2	2397.76	2724.71	2506.56	2714.59	2496.33
WBGene00004899	snb-5	-1.49349	0.0470746	0.998836	192.435	31.9471	38.13	36.1791	21.0697	31.8384
WBGene00012826	dyf-19	-1.50273	0.0471914	0.998836	117.338	21.5859	21.4482	15.7704	17.6713	18.9041
WBGene00017735	did-2	-1.4519	0.0472609	0.998836	12508.3	1696.65	2503.87	1859.05	1903.75	2340.12
WBGene00003085	lst-3	-1.47297	0.0474842	0.998836	53651.8	7203.22	9831.99	7855.5	7952.11	9652.01
WBGene00000739	col-166	-1.25475	0.0475123	0.998836	24054.4	4173.42	8282.16	4332.21	5120.61	5841.35
WBGene00012631	vmo-1	-1.25206	0.0476392	0.998836	37.5483	88.9339	69.9051	23.1917	48.936	11.9394
WBGene00001934	his-60	-1.6004	0.0476732	0.998836	2914.69	357.031	363.03	444.353	390.129	360.172
WBGene00018049	clec-138	-1.90426	0.0478043	0.998836	14.0806	3.45374	31.775	3.71067	5.43734	3.9798
WBGene00022102	Y69F12A.1	-1.21978	0.0478187	0.998836	1459.69	387.251	325.694	320.046	292.937	313.409
WBGene00000854	cux-7	-1.53983	0.048002	0.998836	11794.9	1513.17	1706.32	1592.81	1765.78	1800.86
WBGene00009880	F49C12.11	-1.49013	0.0483872	0.998836	20557.7	2704.71	3746.28	2761.67	2790.03	4058.4
WBGene00019431	K06A5.3	-1.28999	0.0485244	0.998836	1642.74	357.894	343.17	317.263	322.842	312.414
WBGene00022276	nlp-40	-1.30699	0.0485372	0.998836	13437.6	2641.68	3006.71	2125.29	2822.66	2759.99
WBGene00011012	R04D3.4	1.0269	0.0485934	0.998836	93.8707	36.2643	69.1107	76.9965	137.293	175.111
WBGene00012275	npr-14	-1.24075	0.0486186	0.998836	103.258	31.9471	29.3919	24.1194	25.1477	14.9243
WBGene00000693	col-119	-1.82207	0.0486512	0.998836	159876	32959.5	9507.09	9359.25	34172.3	13690.5
WBGene00014082	ZK795.2	-1.26378	0.0487378	0.998836	4580.89	1121.6	945.307	809.855	914.832	1037.73
WBGene00000706	col-132	-2.48875	0.0487844	0.998836	51.6289	3.45374	13.5044	4.63834	0	6.96465
WBGene00022669	ZK177.1	0.88649	0.0489294	0.998836	18.7741	48.7841	57.9894	67.7198	89.7161	93.5253
WBGene00219498	Y106G6E.8	-1.85273	0.0492909	0.998836	46.9354	6.47577	7.94376	6.49368	4.078	3.9798
WBGene00004969	spe-15	-0.960647	0.0494794	0.998836	10926.6	4524.41	3694.64	2872.06	3165.21	3791.76
WBGene00018652	F49F1.12	-1.47828	0.0497067	0.998836	1398.67	251.692	181.118	220.785	224.97	206.95
WBGene00018923	eme-1	-1.48086	0.0499291	0.998836	11208.2	1590.88	1806.41	1486.13	1668.58	2073.48
