# Supplementary material for: ADARs regulate cuticle collagen expression and promote survival to pathogen infection
Source: BMC Biol. 2024 Feb 16;22:37. doi: 10.1186/s12915-024-01840-1 (PMC10870475; doi:10.1186/s12915-024-01840-1)
Supplement: Supplementary file 14 — Additional file 14: Table S14. Common downregulated genes in adr-1(-), adr-2(-) and adr-1(-);adr-2(-) animals compared to wildtype animals grown on OP50 for 7 h (Related to Fig. 4). Downregulated genes from Supplemental Table 11,12, and 13 were overlapped to find common differentially expressed genes. [file 12915_2024_1840_MOESM14_ESM.xlsx]

## Sheet: Sheet1
Additional file 14: Table S14. Common downregulated genes in adr-1(-), adr-2(-) and adr-1(-);adr-2(-) animals grown on OP50 for 7 hours compared to wildtype animals grown on OP50 for 7 hours (Related to Figure 4). Downregulated genes from Supplemental Tables 3,4, and 5 were overlapped to find common differentially expressed genes. Genes are listed as Wormbase annotations in Column A and Gene name…
ID	Gene name	Misregulated in animals exposed to PA14 (Troemel, 2006) ?	Misregulated in animals exposed to S. aureus (Irazoqui, 2010)	Misregulated in animals exposed to E. faecalis (Yuen, 2018)	Misregulated in pmk-1(-) animals on OP50 (Yuan, 2023)
WBGene00197125	T28F12.4	No	No	No	No
WBGene00196843	C41G11.9	No	No	No	No
WBGene00000708	col-135	No	No	No	Yes
WBGene00017573	F18E9.7	No	No	No	No
WBGene00018822	F54D12.9	No	No	No	No
WBGene00005072	srb-7	No	No	No	No
WBGene00010886	M7.10	No	No	No	No
WBGene00000693	col-119	No	No	No	No
WBGene00002114	ins-31	No	No	No	No
WBGene00010885	M7.9	No	No	No	No
WBGene00018529	F47B3.5	No	No	No	No
WBGene00008175	C48B4.12	No	No	No	No
WBGene00021620	Y47D7A.7	No	No	Yes	No
WBGene00016361	C33G8.3	No	No	No	No
WBGene00007698	qns-1	No	No	No	No
WBGene00011454	lron-14	No	No	No	No
WBGene00018049	clec-138	No	No	No	No
WBGene00005027	sra-1	No	No	No	No
WBGene00173380	21ur-10357	No	No	No	No
WBGene00044439	Y51H7C.15	No	No	No	No
WBGene00000608	col-19	No	No	No	No
WBGene00196275	K08A8.7	No	No	No	No
WBGene00165768	21ur-7173	No	No	No	No
WBGene00195006	C35B1.9	No	No	No	No
WBGene00021957	Y57E12AL.2	No	No	No	No
WBGene00165463	21ur-7961	No	No	No	No
WBGene00015731	C13B7.6	No	No	No	No
WBGene00015655	C09G12.5	No	No	No	No
WBGene00000698	col-124	No	No	No	No
WBGene00000751	col-178	No	No	No	No
WBGene00000680	col-106	No	No	No	No
WBGene00000752	col-179	No	No	No	No
WBGene00018096	clec-207	No	No	No	No
WBGene00008029	scl-7	No	No	No	No
WBGene00008534	F02H6.1	No	No	No	No
WBGene00010314	F59B2.12	No	No	No	No
WBGene00000754	col-181	No	No	No	No
WBGene00022444	Y110A2AL.7	No	No	No	No
WBGene00012498	Y24F12A.3	No	No	No	No
WBGene00169631	21ur-14353	No	No	No	No
WBGene00000713	col-140	No	No	No	No
WBGene00019815	kin-34	No	No	No	No
WBGene00000712	col-139	No	No	No	No
WBGene00012272	dhc-4	No	No	No	No
WBGene00048052	21ur-1675	No	No	No	No
WBGene00000657	col-81	No	No	No	No
WBGene00044080	D1086.10	No	No	No	No
WBGene00012660	Y39A1A.24	No	No	No	No
WBGene00022282	Y74C10AR.2	No	No	No	No
WBGene00013125	clec-92	No	No	No	No
WBGene00168225	21ur-11797	No	No	No	No
WBGene00202250	R13A1.17	No	No	No	No
WBGene00015847	C16C8.9	No	No	No	No
WBGene00017632	F20B6.9	No	No	No	No
WBGene00008202	clec-197	No	No	No	No
WBGene00194991	B0213.24	No	No	No	No
WBGene00008274	pdzd-8	No	No	No	No
WBGene00020067	clec-158	No	No	No	No
WBGene00171931	21ur-11230	No	No	No	No
WBGene00012151	VH15N14R.1	No	No	No	No
WBGene00007488	dph-2	No	No	No	No
WBGene00022071	Y67D8C.7	No	No	No	No
WBGene00001554	gcy-34	No	No	No	No
WBGene00016231	C29G2.3	No	No	No	No
WBGene00017584	F19B10.2	No	No	No	No
WBGene00000638	col-62	No	No	No	Yes
WBGene00021627	Y47D7A.15	No	No	No	No
WBGene00016877	C52D10.3	No	No	No	No
WBGene00008218	nasp-2	No	No	No	No
WBGene00305157	T24H7.9	No	No	No	No
WBGene00194981	Y49E10.30	No	No	No	No
WBGene00000734	col-161	No	No	No	No
WBGene00166311	21ur-12330	No	No	No	No
WBGene00010946	M176.10	No	No	No	No
WBGene00008491	F01D4.9	No	No	No	No
WBGene00185055	Y47D3B.12	No	No	No	No
WBGene00011790	T15H9.5	No	No	No	No
WBGene00015028	B0207.5	No	No	No	No
WBGene00016699	del-7	No	No	No	No
WBGene00012595	Y38E10A.17	No	No	No	No
WBGene00007200	vamp-8	No	No	No	No
WBGene00001938	his-64	No	No	No	No
WBGene00009491	F36G9.15	No	No	No	No
WBGene00016700	C46A5.4	No	No	No	No
WBGene00271645	ZK1236.12	No	No	No	No
WBGene00235342	Y69A2AR.50	No	No	No	No
WBGene00004965	spe-11	No	No	No	No
WBGene00013700	Y106G6D.3	No	No	No	No
WBGene00000636	col-60	No	No	No	No
WBGene00021447	Y39A3CR.8	No	No	No	No
WBGene00021026	W04C9.4	No	No	No	No
WBGene00009028	F21H7.2	No	No	No	No
WBGene00003449	msp-56	No	No	No	No
WBGene00022008	Y59H11AM.4	No	No	No	No
WBGene00008859	F15D4.2	No	No	No	No
WBGene00021871	dml-1	No	No	No	No
WBGene00021273	Y23H5B.2	No	No	No	No
WBGene00000687	col-113	No	No	No	No
WBGene00015941	C18A3.3	No	No	No	No
WBGene00021400	Y38C1AA.9	No	No	No	No
WBGene00200927	Y116A8C.466	No	No	No	No
WBGene00007277	asfl-1	No	No	No	No
WBGene00008650	F10D11.4	No	No	No	No
WBGene00002120	ins-37	No	No	No	No
WBGene00012689	Y39B6A.30	No	No	No	No
WBGene00005007	spr-2	No	No	No	No
WBGene00018778	F53H1.4	No	No	No	No
WBGene00010869	M05B5.1	No	No	No	No
WBGene00194711	D2062.13	No	No	No	No
WBGene00044262	Y95D11A.2	No	No	No	No
WBGene00006436	ttn-1	No	No	No	No
WBGene00008380	prp-38	No	No	No	No
WBGene00011319	T01C3.2	No	No	No	No
WBGene00007448	C08F8.6	No	No	No	No
WBGene00009269	F30A10.12	No	No	No	No
WBGene00007820	clec-199	No	No	No	No
WBGene00195227	Y71A12B.23	No	No	No	No
WBGene00020678	kin-36	No	No	No	No
WBGene00021857	iffb-1	No	No	No	No
WBGene00014225	ZK1098.9	No	No	No	No
WBGene00016054	C24D10.2	No	No	No	No
WBGene00017216	F07F6.2	No	No	No	No
WBGene00000794	crn-1	No	No	No	No
WBGene00013586	Y80D3A.8	No	No	No	No
WBGene00011282	R74.8	No	No	No	No
WBGene00022707	ZK354.6	No	No	No	No
WBGene00010451	K01A11.3	No	No	No	No
WBGene00001599	glh-2	No	No	No	No
WBGene00017317	attf-2	No	No	No	No
WBGene00021735	Y50D4A.1	No	No	No	No
WBGene00015944	C18A3.7	No	No	No	No
WBGene00010980	R02D5.7	No	No	No	No
WBGene00014246	ZK1307.3	No	No	No	No
WBGene00013193	Y54E2A.8	No	No	No	No
WBGene00010719	K09E4.1	No	No	No	No
WBGene00023068	F54D7.7	No	No	No	No
WBGene00017647	F20H11.4	No	No	No	No
WBGene00013544	Y75B8A.7	No	No	No	No
WBGene00009755	F46A9.2	No	No	No	No
WBGene00012138	T28F4.3	No	No	No	No
WBGene00015032	B0207.9	No	No	No	No
WBGene00020392	knl-3	No	No	No	No
WBGene00021295	Y25C1A.8	No	No	No	No
WBGene00004167	pqn-87	No	No	No	No
WBGene00012522	Y32B12B.2	No	No	No	No
WBGene00018923	eme-1	No	No	No	No
WBGene00006588	tnt-3	Yes	No	No	No
WBGene00021639	Y47G6A.13	No	No	No	No
WBGene00007489	C09G5.7	No	No	No	No
WBGene00007382	C06C6.8	No	No	No	No
WBGene00009212	F28D1.2	No	No	No	No
WBGene00009084	F23B12.7	No	No	No	No
WBGene00016083	C25A8.2	No	No	No	No
WBGene00018926	F56A11.6	No	No	No	No
WBGene00018776	ddx-46	No	No	No	No
WBGene00194998	C16C4.18	No	No	No	No
WBGene00013810	Y116A8C.37	No	No	No	No
WBGene00044015	K06A4.8	No	No	No	No
WBGene00007224	C01G6.2	No	No	No	No
WBGene00003391	mog-3	No	No	No	No
WBGene00010703	K09A9.6	No	No	No	No
WBGene00000854	cux-7	No	No	No	No
WBGene00000878	cyn-2	No	No	No	No
WBGene00021878	Y54G2A.13	No	No	No	No
WBGene00007610	C15H7.3	No	No	No	No
WBGene00020372	T09A12.1	No	No	No	No
WBGene00015246	scl-23	Yes	No	No	No
WBGene00015581	sap-140	No	No	No	No
WBGene00008201	C49C3.11	No	No	No	No
WBGene00023323	K08F11.6	No	No	No	No
WBGene00001263	emb-9	No	No	No	No
WBGene00022134	Y71G10AL.1	No	No	No	No
WBGene00016358	C33F10.12	No	No	No	No
WBGene00007223	znf-706	No	No	No	No
WBGene00022203	Y73B3A.1	No	No	No	No
WBGene00009749	F46A8.6	No	No	No	No
WBGene00010920	M117.4	No	No	No	No
WBGene00007156	B0379.2	No	No	No	No
WBGene00019715	M01G5.1	No	No	No	No
WBGene00016173	fust-1	No	No	No	No
WBGene00002230	klp-20	No	No	No	No
WBGene00021630	Y47D9A.3	No	No	No	No
WBGene00005012	F26F4.2	No	No	No	No
WBGene00013129	Y52B11A.10	No	No	No	No
WBGene00004512	rrn-1.1	No	No	No	No
WBGene00235254	F49D11.14	No	No	No	No
WBGene00010266	dct-18	No	No	Yes	No
WBGene00044216	C47E8.10	No	No	No	No
WBGene00022371	set-29	No	No	No	No
WBGene00003085	lst-3	No	No	No	No
WBGene00004783	seu-1	No	No	No	No
WBGene00219286	C04F12.16	No	No	No	No
WBGene00020435	T11F8.4	No	No	No	No
WBGene00022670	ZK177.2	No	No	No	No
WBGene00010476	rnf-113	No	No	No	No
WBGene00013260	rsr-2	No	No	No	No
WBGene00016085	C25A8.5	No	No	No	No
WBGene00002694	let-502	No	No	No	No
WBGene00011043	rbm-28	No	No	No	No
WBGene00015192	B0432.11	No	No	No	No
WBGene00009683	F44D12.6	No	No	No	No
WBGene00010254	F58E6.5	No	No	No	No
WBGene00000546	clp-6	No	No	No	No
WBGene00014082	ZK795.2	No	No	No	No
WBGene00012679	Y39B6A.18	No	No	No	No
WBGene00219460	K09H9.9	No	No	No	No
WBGene00021968	Y57G7A.5	No	No	No	No
WBGene00021358	Y37E11AL.2	No	No	No	No
WBGene00016680	C45G9.9	No	No	No	No
WBGene00017922	F29B9.7	No	No	No	No
WBGene00018065	F35F11.2	No	No	No	No
WBGene00017736	F23C8.7	No	No	No	No
WBGene00014179	ZK1010.5	No	No	No	No
WBGene00022385	Y95B8A.4	No	No	No	No
WBGene00019461	K07A3.3	No	No	No	No
WBGene00004969	spe-15	No	No	No	No
WBGene00023069	rncs-1	No	No	No	No
WBGene00013999	phyh-1	No	No	No	No
