# Supplementary material for: ADARs regulate cuticle collagen expression and promote survival to pathogen infection
Source: BMC Biol. 2024 Feb 16;22:37. doi: 10.1186/s12915-024-01840-1 (PMC10870475; doi:10.1186/s12915-024-01840-1)
Supplement: Supplementary file 17 — Additional file 17: Table S17. Identification of cuticle collagen genes. The cuticle collagen genes identified from the Matrisome Annonatator software and editing site analysis. [file 12915_2024_1840_MOESM17_ESM.xlsx]

## Sheet: Sheet1
Additional file 17: Table S17. The cuticle collagen genes identified from the Matrisome Annonatator software and editing site analysis. Column A and B indicates the Matrisome assigned division (A) and category (B), Column C indicates the gene WBGeneID number, Column D lists the Wikigene name (the commonly used name of the gene) and Column E indicates the Systematic_wikigene name (the original gen…
					Edited in Washburn et al., Cell Reports, 2014	Edited in Zhao et al., Genome Research, 2015	Identified in Goldstein et al., Genome Research, 2017	Identified in Deffit et al., eLife, 2017	Identified in Ganem et al., Cell Reports, 2019	Identified in Rajendren et al., Genome Research, 2021
Division	Category	WormBaseID	Wikigene	Systematic_wikigene
Nematode-specific core matrisome	Cuticular Collagens	WBGene00000680	col-106	Y77E11A.15	No	No	No	No	No	No
Nematode-specific core matrisome	Cuticular Collagens	WBGene00000687	col-113	C34D4.15	No	No	No	No	No	No
Nematode-specific core matrisome	Cuticular Collagens	WBGene00000693	col-119	C53B4.5	No	No	No	No	No	No
Nematode-specific core matrisome	Cuticular Collagens	WBGene00000698	col-124	C24F3.6	No	No	No	No	No	No
Nematode-specific core matrisome	Cuticular Collagens	WBGene00000712	col-139	F41F3.4	No	No	No	No	No	No
Nematode-specific core matrisome	Cuticular Collagens	WBGene00000713	col-140	F26F12.1	No	No	No	No	No	No
Nematode-specific core matrisome	Cuticular Collagens	WBGene00000734	col-161	C50B6.4	No	No	No	No	No	No
Nematode-specific core matrisome	Cuticular Collagens	WBGene00000751	col-178	C34F6.2	No	No	No	No	No	No
Nematode-specific core matrisome	Cuticular Collagens	WBGene00000752	col-179	C34F6.3	No	No	No	No	No	No
Nematode-specific core matrisome	Cuticular Collagens	WBGene00000754	col-181	W03G11.1	No	No	No	No	No	No
Nematode-specific core matrisome	Cuticular Collagens	WBGene00000608	col-19	ZK1193.1	No	No	No	No	No	No
Nematode-specific core matrisome	Cuticular Collagens	WBGene00000636	col-60	F22D6.10	No	No	No	No	No	No
Nematode-specific core matrisome	Cuticular Collagens	WBGene00000638	col-62	C15A11.6	No	No	No	No	No	No
Nematode-specific core matrisome	Cuticular Collagens	WBGene00000657	col-81	F38A3.1	No	No	No	No	No	No
