# Supplementary material for: ADARs regulate cuticle collagen expression and promote survival to pathogen infection
Source: BMC Biol. 2024 Feb 16;22:37. doi: 10.1186/s12915-024-01840-1 (PMC10870475; doi:10.1186/s12915-024-01840-1)
Supplement: Supplementary file 21 — Additional file 21: Table 21. Summary of FASTQC analysis of the samples used for RNA-seq. [file 12915_2024_1840_MOESM21_ESM.xlsx]

## Sheet: Sheet1
Additional file 21: Table 21. Summary of FASTQC analysis of the samples used for RNA-seq. Column B represents the total sequence obtained from the library of the corresponding sample on column A and column C is the total number of sequence flagged as low quality.
Sample	Total sequences	Sequences flagged as low quality
ADR-1 dsRBD1 mutant PA14 biol rep1	45218796	0
ADR-1 dsRBD1 PA14 biol rep2	19457414	0
adr-1(-) OP50 biol rep1	65438385	0
adr-1(-) OP50 biol rep2	75717729	0
adr-1(-) OP50 biol rep3	49148250	0
adr-1(-) PA14 biol rep1	34466951	0
adr-1(-) PA14 biol rep2	24682371	0
adr-1(-);adr-2(-) OP50 biol rep1	48523502	0
adr-1(-);adr-2(-) OP50 biol rep2	31489011	0
adr-1(-);adr-2(-) OP50 biol rep3	39003514	0
adr-2(-) OP50 biol rep1	33406307	0
adr-2(-) OP50 biol rep2	47328142	0
adr-2(-) OP50 biol rep3	34683902	0
N2 OP50 biol rep1	52944122	0
N2 OP50 biol rep2	75119398	0
N2 OP50 biol rep3	43124324	0
N2 PA14 biol rep1	24698891	0
N2 PA14 biol rep2	21297352	0
